# Supplementary material for: Crystal structure and Hirshfeld surface analysis of di­bromido­bis({(S)-2-[1-(di­methyl­amino)­eth­yl]phen­yl}di­phenyl­silanol-κO)zinc(II)
Source: Acta Crystallogr E Crystallogr Commun. 2025 Oct 24;81(Pt 11):1050–4. doi: 10.1107/S2056989025008989 (PMC12589839; doi:10.1107/S2056989025008989)
Supplement: Supplementary file 1 [file e-81-01050-sup1.cif]

##############################################################################
#                                                                            #
# This CIF contains the data in a paper accepted for publication in          #
# Acta Crystallographica Section E. It conforms to the requirements of       #
# Notes for Authors for Acta Crystallographica Section E, and has been       #
# peer reviewed under the auspices of the IUCr Commission on Journals.       #
#                                                                            #
# Full details of the Crystallographic Information File format               #
# are given in the paper "The Crystallographic Information File (CIF):       #
# a New Standard Archive File for Crystallography" by S. R. Hall, F. H.      #
# Allen and I. D. Brown [Acta Cryst. (1991), A47, 655-685].                  #
#                                                                            #
# The current version of the core CIF dictionary is obtainable from          #
# ftp://ftp.iucr.org/pub/cif_core.dic.                                       #
#                                                                            #
# Software is freely available for graphical display of the structure(s)     #
# in this CIF. For information consult the CIF software page                 #
# http://www.iucr.org/resources/cif/software.                                #
#                                                                            #
# This file may be used for bona fide research purposes within the           #
# scientific community so long as proper attribution is given to the journal # 
# article from which it was obtained.                                        #
#                                                                            #
##############################################################################
data_I
_audit_creation_method
;
Olex2 1.5
(compiled 2025.07.13 svn.rb7424aed for OlexSys, GUI svn.r7314)
;
_journal_date_recd_electronic     2025-08-05
_journal_date_accepted     2025-10-15
_journal_name_full     'Acta Crystallographica, Section E'
_journal_year     2025
_journal_volume     81
_journal_issue      1
_journal_page_first     0
_journal_page_last     0
_journal_paper_category     GM
_journal_paper_doi     10.1107/S2056989025008989
_journal_coeditor_code     NU2013
_publ_contact_author_name     'Carsten Strohmann'
_publ_contact_author_address
;
Technische Universit\"at Dortmund
Fakult\"at Chemie und Chemische Biologie
Otto-Hahn-Strasse 6
44227 Dortmund
Germany
;
_publ_contact_author_email     carsten.strohmann@tu-dortmund.de
_publ_contact_author_fax     ?
_publ_contact_author_phone     ?
_publ_section_title
;\
Crystal structure and Hirshfeld surface analysis of
dibromidobis({(<i>S</i>)-2-[1-(dimethylamino)ethyl]phenyl}diphenylsilanol-\
\k<i>O</i>)zinc(II)
;
loop_
    _publ_author_name
    _publ_author_footnote
    _publ_author_address
    'H\"attasch, Julius' .
;
Technische Universit\"at Dortmund
Fakult\"at f\"ur Chemie und Chemische Biologie
Otto-Hahn-Strasse 6
44227 Dortmund
Germany
;
    'Klotz, Franziska Dorothea' .
;
Technische Universit\"at Dortmund
Fakult\"at f\"ur Chemie und Chemische Biologie
Otto-Hahn-Strasse 6
44227 Dortmund
Germany
;
    'Schmidt, Annika' .
;
Technische Universit\"at Dortmund
Fakult\"at f\"ur Chemie und Chemische Biologie
Otto-Hahn-Strasse 6
44227 Dortmund
Germany
;
    'Strohmann, Carsten' .
;
Technische Universit\"at Dortmund
Fakult\"at f\"ur Chemie und Chemische Biologie
Otto-Hahn-Strasse 6
44227 Dortmund
Germany
;
_publ_section_synopsis
;
Monodentate zwitterionic silanolate ligands in [ZnBr~2~(C~22~H~25~NOSi)~2~]
coordinate to zinc(II) centres, yielding complexes with intramolecular
N---H...O hydrogen bonds and distorted ZnBr~2~O~2~ tetrahedral environments
that assemble into loosely packed two-dimensional layers stabilized by weak
intermolecular C---H...Br interactions.
;
_chemical_name_systematic
;\
Dibromidobis({(<i>S</i>)-2-[1-(dimethylamino)ethyl]phenyl}diphenylsilanol-\
\k<i>O</i>)zinc(II)
;
_chemical_name_common     ?
_chemical_formula_moiety     'C44 H50 Br2 N2 O2 Si2 Zn'
_chemical_formula_sum     'C44 H50 Br2 N2 O2 Si2 Zn'
_chemical_formula_iupac     '[Zn Br2 (C22 H25 N O Si)2]'
_chemical_formula_weight     920.23
_chemical_melting_point     ?
_chemical_absolute_configuration     ad
_space_group_crystal_system     orthorhombic
_space_group_name_H-M_alt     'C 2 2 21'
_space_group_name_Hall     'C 2c 2'
loop_
    _space_group_symop_operation_xyz
    'x, y, z'
    '-x, -y, z+1/2'
    '-x, y, -z+1/2'
    'x, -y, -z'
    'x+1/2, y+1/2, z'
    '-x+1/2, -y+1/2, z+1/2'
    '-x+1/2, y+1/2, -z+1/2'
    'x+1/2, -y+1/2, -z'
_cell_length_a     9.3111(4)
_cell_length_b     17.5025(8)
_cell_length_c     26.0142(12)
_cell_angle_alpha     90
_cell_angle_beta     90
_cell_angle_gamma     90
_cell_volume     4239.5(3)
_cell_formula_units_Z     4
_cell_measurement_reflns_used     9405
_cell_measurement_theta_min     2.46
_cell_measurement_theta_max     35.87
_cell_measurement_temperature     100.00
_exptl_crystal_description     block
_exptl_crystal_colour     colourless
_exptl_crystal_size_max     0.366
_exptl_crystal_size_mid     0.348
_exptl_crystal_size_min     0.266
_exptl_crystal_density_diffrn     1.442
_exptl_crystal_density_meas     ?
_exptl_crystal_density_method     ?
_exptl_crystal_F_000     1888
_exptl_absorpt_coefficient_mu     2.559
_exptl_absorpt_correction_type     multi-scan
_exptl_absorpt_process_details
;
(SADABS; Bruker, 2016)
;
_exptl_absorpt_correction_T_min     0.4762
_exptl_absorpt_correction_T_max     0.5676
_diffrn_ambient_temperature     100.00
_diffrn_source     'microfocus sealed X-ray tube'
_diffrn_source_power     0.05
_diffrn_source_voltage     50.0
_diffrn_source_current     1.0
_diffrn_radiation_type     MoK\a
_diffrn_radiation_wavelength     0.71073
_diffrn_radiation_monochromator     'HELIOS mirror optics'
_diffrn_measurement_device_type     'Bruker D8 VENTURE area detector'
_diffrn_measurement_device     'four-circle diffractometer'
_diffrn_measurement_method     '\w and \f scans'
_diffrn_detector     'Bruker D8 VENTURE area detector'
_diffrn_detector_area_resol_mean     10.4167
_diffrn_reflns_number     242533
_diffrn_reflns_av_R_equivalents     0.0577
_diffrn_reflns_av_unetI/netI     0.0167
_diffrn_reflns_theta_min     2.327
_diffrn_reflns_theta_max     36.367
_diffrn_reflns_theta_full     25.242
_diffrn_measured_fraction_theta_max     0.999
_diffrn_measured_fraction_theta_full     1.000
_diffrn_reflns_limit_h_min     -15
_diffrn_reflns_limit_h_max     15
_diffrn_reflns_limit_k_min     -29
_diffrn_reflns_limit_k_max     29
_diffrn_reflns_limit_l_min     -43
_diffrn_reflns_limit_l_max     43
_diffrn_standards_number     0
_diffrn_radiation_probe     x-ray
_refine_special_details     ?
_reflns_number_total     10338
_reflns_number_gt     9837
_reflns_threshold_expression     'I > 2\s(I)'
_refine_ls_structure_factor_coef     Fsqd
_refine_ls_matrix_type     full
_refine_ls_R_factor_all     0.0210
_refine_ls_R_factor_gt     0.0184
_refine_ls_wR_factor_gt     0.0451
_refine_ls_wR_factor_ref     0.0463
_refine_ls_goodness_of_fit_ref     1.057
_refine_ls_restrained_S_all     1.057
_refine_ls_number_reflns     10338
_refine_ls_number_parameters     340
_refine_ls_number_restraints     0
_refine_ls_hydrogen_treatment     refall
_refine_ls_weighting_scheme     calc
_refine_ls_weighting_details
              'w=1/[\s^2^(Fo^2^)+(0.0262P)^2^+0.5577P] where P=(Fo^2^+2Fc^2^)/3'
_atom_sites_solution_hydrogens     difmap
_atom_sites_solution_primary     dual
_atom_sites_solution_secondary     ?
_refine_ls_shift/su_max     0.003
_refine_ls_shift/su_mean     0.000
_refine_diff_density_max     0.391
_refine_diff_density_min     -0.354
_refine_ls_extinction_method     none
_refine_ls_extinction_coef     .
_refine_ls_abs_structure_details
;
Flack <i>x</i> determined using 4306 quotients [(I+)-(I-)]/[(I+)+(I-)]
(Parsons <i>et al.</i>,  2013)
;
_refine_ls_abs_structure_Flack     -0.0041(15)
loop_
    _atom_type_symbol
    _atom_type_description
    _atom_type_scat_dispersion_real
    _atom_type_scat_dispersion_imag
    _atom_type_scat_source
    'C' 'C' 0.0033 0.0016
                         'International Tables Vol C Tables 4.2.6.8 and 6.1.1.4'
    'H' 'H' 0.0000 0.0000
                         'International Tables Vol C Tables 4.2.6.8 and 6.1.1.4'
    'Br' 'Br' -0.2901 2.4595
                         'International Tables Vol C Tables 4.2.6.8 and 6.1.1.4'
    'N' 'N' 0.0061 0.0033
                         'International Tables Vol C Tables 4.2.6.8 and 6.1.1.4'
    'O' 'O' 0.0106 0.0060
                         'International Tables Vol C Tables 4.2.6.8 and 6.1.1.4'
    'Si' 'Si' 0.0817 0.0704
                         'International Tables Vol C Tables 4.2.6.8 and 6.1.1.4'
    'Zn' 'Zn' 0.2839 1.4301
                         'International Tables Vol C Tables 4.2.6.8 and 6.1.1.4'
_computing_data_collection     ?
_computing_cell_refinement
;
SAINT (Bruker, 2016)
;
_computing_data_reduction
;
SAINT (Bruker, 2016)
;
_computing_structure_solution
;
SHELXT  (Sheldrick, 2015)
;
_computing_structure_refinement
;
SHELXL  (Sheldrick, 2008)
;
_computing_molecular_graphics
;
OLEX2 (Dolomanov <i>et al.</i>,  2009)
;
_computing_publication_material
;
OLEX2 (Dolomanov <i>et al.</i>,  2009)
;
loop_
    _atom_site_type_symbol
    _atom_site_label
    _atom_site_fract_x
    _atom_site_fract_y
    _atom_site_fract_z
    _atom_site_U_iso_or_equiv
    _atom_site_adp_type
    _atom_site_calc_flag
    _atom_site_occupancy
    _atom_site_disorder_assembly
    _atom_site_disorder_group
    Br Br1 0.25556(2) 0.60464(2) 0.53188(2) 0.01751(3) Uani d 1 . .
    Zn Zn1 0.39569(2) 0.500000 0.500000 0.00923(3) Uani d 1 . .
    Si Si1 0.55007(4) 0.47098(2) 0.61362(2) 0.01029(5) Uani d 1 . .
    O O1 0.52706(10) 0.46179(5) 0.55246(3) 0.01189(14) Uani d 1 . .
    N N1 0.60742(12) 0.32472(6) 0.52845(4) 0.01226(16) Uani d 1 . .
    H H1 0.575(3) 0.3754(13) 0.5341(9) 0.022(5) Uiso d 1 . .
    C C1 0.37053(13) 0.46827(8) 0.64665(5) 0.01371(19) Uani d 1 . .
    C C2 0.26485(15) 0.42116(8) 0.62474(5) 0.0176(2) Uani d 1 . .
    H H2 0.289(3) 0.3938(14) 0.5950(9) 0.025(6) Uiso d 1 . .
    C C3 0.12921(16) 0.41381(11) 0.64674(6) 0.0234(3) Uani d 1 . .
    H H3 0.065(3) 0.3821(15) 0.6304(10) 0.032(6) Uiso d 1 . .
    C C4 0.09460(17) 0.45510(11) 0.69067(6) 0.0261(3) Uani d 1 . .
    H H4 0.003(3) 0.4532(16) 0.7029(10) 0.036(7) Uiso d 1 . .
    C C5 0.19603(17) 0.50221(11) 0.71296(5) 0.0247(3) Uani d 1 . .
    H H5 0.170(3) 0.5321(16) 0.7450(10) 0.040(7) Uiso d 1 . .
    C C6 0.33367(16) 0.50790(9) 0.69169(5) 0.0185(2) Uani d 1 . .
    H H6 0.405(3) 0.5389(14) 0.7069(9) 0.025(6) Uiso d 1 . .
    C C7 0.65495(14) 0.55833(7) 0.63287(5) 0.01323(19) Uani d 1 . .
    C C8 0.58967(16) 0.62692(7) 0.64829(5) 0.0163(2) Uani d 1 . .
    H H8 0.488(3) 0.6317(14) 0.6486(9) 0.024(6) Uiso d 1 . .
    C C9 0.67035(19) 0.69061(8) 0.66218(6) 0.0203(3) Uani d 1 . .
    H H9 0.622(3) 0.7365(16) 0.6725(11) 0.030(6) Uiso d 1 . .
    C C10 0.81991(19) 0.68746(9) 0.66063(6) 0.0226(3) Uani d 1 . .
    H H10 0.873(3) 0.7272(16) 0.6686(10) 0.029(6) Uiso d 1 . .
    C C11 0.88751(18) 0.62054(9) 0.64493(6) 0.0226(3) Uani d 1 . .
    H H11 0.989(3) 0.6187(15) 0.6434(9) 0.027(6) Uiso d 1 . .
    C C12 0.80564(15) 0.55698(8) 0.63162(6) 0.0176(2) Uani d 1 . .
    H H12 0.852(2) 0.5143(14) 0.6239(9) 0.024(6) Uiso d 1 . .
    C C13 0.65665(13) 0.38691(7) 0.63965(4) 0.01183(18) Uani d 1 . .
    C C14 0.65333(16) 0.38275(8) 0.69366(5) 0.0163(2) Uani d 1 . .
    H H14 0.608(3) 0.4211(13) 0.7111(8) 0.019(5) Uiso d 1 . .
    C C15 0.71940(18) 0.32442(9) 0.72139(5) 0.0209(3) Uani d 1 . .
    H H15 0.717(2) 0.3224(12) 0.7586(8) 0.020(5) Uiso d 1 . .
    C C16 0.78960(19) 0.26659(9) 0.69506(6) 0.0233(3) Uani d 1 . .
    H H16 0.821(3) 0.2275(16) 0.7113(10) 0.033(7) Uiso d 1 . .
    C C17 0.79479(17) 0.26874(8) 0.64160(5) 0.0195(2) Uani d 1 . .
    H H17 0.842(3) 0.2269(15) 0.6232(10) 0.028(6) Uiso d 1 . .
    C C18 0.73154(13) 0.32825(7) 0.61381(4) 0.01269(18) Uani d 1 . .
    C C19 0.75106(15) 0.32433(6) 0.55560(4) 0.01300(17) Uani d 1 . .
    H H19 0.795(2) 0.2781(13) 0.5488(8) 0.019(5) Uiso d 1 . .
    C C20 0.84696(14) 0.38824(8) 0.53486(5) 0.0171(2) Uani d 1 . .
    H H20A 0.939(3) 0.3884(15) 0.5554(10) 0.029(6) Uiso d 1 . .
    H H20B 0.808(2) 0.4402(13) 0.5386(8) 0.019(5) Uiso d 1 . .
    H H20C 0.872(3) 0.3816(15) 0.5020(11) 0.034(6) Uiso d 1 . .
    C C21 0.50345(15) 0.26999(8) 0.55163(5) 0.0162(2) Uani d 1 . .
    H H21A 0.418(3) 0.2724(14) 0.5309(9) 0.024(6) Uiso d 1 . .
    H H21B 0.485(3) 0.2802(13) 0.5849(9) 0.021(5) Uiso d 1 . .
    H H21C 0.546(3) 0.2208(16) 0.5503(10) 0.034(7) Uiso d 1 . .
    C C22 0.62173(15) 0.30815(9) 0.47251(5) 0.0181(2) Uani d 1 . .
    H H22A 0.530(2) 0.3126(12) 0.4577(8) 0.014(5) Uiso d 1 . .
    H H22B 0.683(2) 0.3415(13) 0.4582(8) 0.015(5) Uiso d 1 . .
    H H22C 0.658(3) 0.2589(15) 0.4673(10) 0.027(6) Uiso d 1 . .
loop_
    _atom_site_aniso_label
    _atom_site_aniso_U_11
    _atom_site_aniso_U_22
    _atom_site_aniso_U_33
    _atom_site_aniso_U_12
    _atom_site_aniso_U_13
    _atom_site_aniso_U_23
    Br1 0.01733(5) 0.01215(5) 0.02303(6) 0.00417(4) 0.00357(5) -0.00182(4)
    Zn1 0.01005(7) 0.00799(7) 0.00967(7) 0.000 0.000 0.00028(6)
    Si1 0.01207(13) 0.00994(12) 0.00887(12) 0.00211(10) -0.00017(10)
                                                                    -0.00023(10)
    O1 0.0139(4) 0.0123(3) 0.0096(3) 0.0031(3) -0.0008(3) 0.0001(3)
    N1 0.0131(4) 0.0122(4) 0.0114(4) 0.0019(3) -0.0006(3) -0.0007(3)
    C1 0.0143(5) 0.0160(5) 0.0109(4) 0.0030(4) 0.0010(4) 0.0011(4)
    C2 0.0154(5) 0.0235(5) 0.0140(5) -0.0002(5) 0.0006(4) 0.0004(4)
    C3 0.0145(5) 0.0380(8) 0.0177(6) -0.0018(5) -0.0002(4) 0.0053(5)
    C4 0.0161(6) 0.0437(9) 0.0186(6) 0.0061(6) 0.0047(5) 0.0063(6)
    C5 0.0254(6) 0.0330(7) 0.0155(5) 0.0084(6) 0.0081(5) 0.0017(6)
    C6 0.0212(5) 0.0216(6) 0.0125(4) 0.0034(5) 0.0032(4) -0.0006(4)
    C7 0.0162(5) 0.0117(4) 0.0118(5) 0.0016(4) -0.0012(4) -0.0003(4)
    C8 0.0217(6) 0.0117(4) 0.0154(5) 0.0026(4) 0.0005(4) -0.0003(4)
    C9 0.0301(7) 0.0123(5) 0.0186(6) -0.0015(5) 0.0018(5) -0.0031(4)
    C10 0.0294(7) 0.0181(6) 0.0201(6) -0.0078(5) 0.0002(5) -0.0028(5)
    C11 0.0206(6) 0.0209(6) 0.0264(7) -0.0041(5) -0.0014(5) -0.0021(5)
    C12 0.0171(5) 0.0154(5) 0.0204(6) 0.0004(4) -0.0004(4) -0.0024(4)
    C13 0.0136(4) 0.0118(4) 0.0101(4) 0.0013(4) -0.0013(3) 0.0008(3)
    C14 0.0217(6) 0.0160(5) 0.0113(4) 0.0044(4) -0.0013(4) 0.0005(4)
    C15 0.0291(7) 0.0207(6) 0.0129(5) 0.0065(5) -0.0030(5) 0.0034(4)
    C16 0.0319(7) 0.0208(6) 0.0172(5) 0.0106(5) -0.0042(5) 0.0048(5)
    C17 0.0249(6) 0.0163(5) 0.0172(5) 0.0086(5) -0.0033(5) 0.0003(4)
    C18 0.0144(5) 0.0119(4) 0.0118(4) 0.0028(4) -0.0017(4) 0.0002(3)
    C19 0.0123(4) 0.0143(4) 0.0124(4) 0.0035(4) -0.0007(4) -0.0011(3)
    C20 0.0149(5) 0.0207(5) 0.0158(5) -0.0015(4) 0.0021(4) -0.0013(4)
    C21 0.0158(5) 0.0141(5) 0.0187(5) -0.0009(4) 0.0002(4) -0.0006(4)
    C22 0.0188(5) 0.0235(6) 0.0120(5) 0.0032(5) -0.0007(4) -0.0031(4)
_geom_special_details
;
 All esds (except the esd in the dihedral angle between two l.s. planes)
 are estimated using the full covariance matrix.  The cell esds are taken
 into account individually in the estimation of esds in distances, angles
 and torsion angles; correlations between esds in cell parameters are only
 used when they are defined by crystal symmetry.  An approximate (isotropic)
 treatment of cell esds is used for estimating esds involving l.s. planes.
;
loop_
    _geom_bond_atom_site_label_1
    _geom_bond_atom_site_label_2
    _geom_bond_site_symmetry_2
    _geom_bond_distance
    _geom_bond_publ_flag
    Br1 Zn1 . 2.39687(17) ?
    Zn1 O1 4_566 1.9509(9) ?
    Zn1 O1 . 1.9509(9) ?
    Si1 O1 . 1.6135(9) ?
    Si1 C1 . 1.8802(13) ?
    Si1 C7 . 1.8819(13) ?
    Si1 C13 . 1.8996(12) ?
    N1 H1 . 0.95(2) ?
    N1 C19 . 1.5125(17) ?
    N1 C21 . 1.4895(18) ?
    N1 C22 . 1.4897(16) ?
    C1 C2 . 1.4046(19) ?
    C1 C6 . 1.4042(18) ?
    C2 H2 . 0.94(2) ?
    C2 C3 . 1.393(2) ?
    C3 H3 . 0.92(3) ?
    C3 C4 . 1.390(2) ?
    C4 H4 . 0.92(3) ?
    C4 C5 . 1.381(3) ?
    C5 H5 . 1.01(3) ?
    C5 C6 . 1.400(2) ?
    C6 H6 . 0.94(2) ?
    C7 C8 . 1.4043(18) ?
    C7 C12 . 1.404(2) ?
    C8 H8 . 0.95(3) ?
    C8 C9 . 1.392(2) ?
    C9 H9 . 0.96(3) ?
    C9 C10 . 1.394(2) ?
    C10 H10 . 0.88(3) ?
    C10 C11 . 1.391(2) ?
    C11 H11 . 0.95(3) ?
    C11 C12 . 1.392(2) ?
    C12 H12 . 0.89(2) ?
    C13 C14 . 1.4074(17) ?
    C13 C18 . 1.4114(16) ?
    C14 H14 . 0.92(2) ?
    C14 C15 . 1.3933(19) ?
    C15 H15 . 0.97(2) ?
    C15 C16 . 1.386(2) ?
    C16 H16 . 0.85(3) ?
    C16 C17 . 1.392(2) ?
    C17 H17 . 0.98(3) ?
    C17 C18 . 1.3980(18) ?
    C18 C19 . 1.5267(16) ?
    C19 H19 . 0.92(2) ?
    C19 C20 . 1.5296(19) ?
    C20 H20A . 1.01(3) ?
    C20 H20B . 0.98(2) ?
    C20 H20C . 0.89(3) ?
    C21 H21A . 0.96(2) ?
    C21 H21B . 0.90(2) ?
    C21 H21C . 0.95(3) ?
    C22 H22A . 0.94(2) ?
    C22 H22B . 0.90(2) ?
    C22 H22C . 0.94(3) ?
loop_
    _geom_angle_atom_site_label_1
    _geom_angle_atom_site_label_2
    _geom_angle_atom_site_label_3
    _geom_angle_site_symmetry_1
    _geom_angle_site_symmetry_3
    _geom_angle
    _geom_angle_publ_flag
    Br1 Zn1 Br1 . 4_566 114.035(11) ?
    O1 Zn1 Br1 . 4_566 108.75(3) ?
    O1 Zn1 Br1 4_566 . 108.75(3) ?
    O1 Zn1 Br1 4_566 4_566 111.18(3) ?
    O1 Zn1 Br1 . . 111.18(3) ?
    O1 Zn1 O1 4_566 . 102.34(6) ?
    O1 Si1 C1 . . 109.27(5) ?
    O1 Si1 C7 . . 114.35(5) ?
    O1 Si1 C13 . . 110.10(5) ?
    C1 Si1 C7 . . 111.12(6) ?
    C1 Si1 C13 . . 106.39(6) ?
    C7 Si1 C13 . . 105.27(5) ?
    Si1 O1 Zn1 . . 137.64(5) ?
    C19 N1 H1 . . 102.5(14) ?
    C21 N1 H1 . . 109.3(14) ?
    C21 N1 C19 . . 112.50(10) ?
    C21 N1 C22 . . 109.17(11) ?
    C22 N1 H1 . . 111.2(14) ?
    C22 N1 C19 . . 112.10(10) ?
    C2 C1 Si1 . . 116.89(9) ?
    C6 C1 Si1 . . 125.89(10) ?
    C6 C1 C2 . . 117.21(12) ?
    C1 C2 H2 . . 117.9(15) ?
    C3 C2 C1 . . 121.52(13) ?
    C3 C2 H2 . . 120.6(15) ?
    C2 C3 H3 . . 117.2(17) ?
    C4 C3 C2 . . 120.01(15) ?
    C4 C3 H3 . . 122.8(17) ?
    C3 C4 H4 . . 119.0(17) ?
    C5 C4 C3 . . 119.80(14) ?
    C5 C4 H4 . . 121.0(17) ?
    C4 C5 H5 . . 119.1(16) ?
    C4 C5 C6 . . 120.17(14) ?
    C6 C5 H5 . . 120.7(16) ?
    C1 C6 H6 . . 117.4(15) ?
    C5 C6 C1 . . 121.24(14) ?
    C5 C6 H6 . . 121.4(14) ?
    C8 C7 Si1 . . 123.09(10) ?
    C12 C7 Si1 . . 119.93(10) ?
    C12 C7 C8 . . 116.98(13) ?
    C7 C8 H8 . . 120.6(15) ?
    C9 C8 C7 . . 121.68(14) ?
    C9 C8 H8 . . 117.7(15) ?
    C8 C9 H9 . . 119.1(17) ?
    C8 C9 C10 . . 119.99(15) ?
    C10 C9 H9 . . 120.9(17) ?
    C9 C10 H10 . . 121.7(18) ?
    C11 C10 C9 . . 119.59(15) ?
    C11 C10 H10 . . 118.7(18) ?
    C10 C11 H11 . . 119.5(16) ?
    C10 C11 C12 . . 119.87(15) ?
    C12 C11 H11 . . 120.6(16) ?
    C7 C12 H12 . . 120.5(15) ?
    C11 C12 C7 . . 121.87(14) ?
    C11 C12 H12 . . 117.6(15) ?
    C14 C13 Si1 . . 112.61(9) ?
    C14 C13 C18 . . 116.66(11) ?
    C18 C13 Si1 . . 130.68(9) ?
    C13 C14 H14 . . 117.9(14) ?
    C15 C14 C13 . . 123.03(12) ?
    C15 C14 H14 . . 119.1(14) ?
    C14 C15 H15 . . 122.3(13) ?
    C16 C15 C14 . . 119.17(12) ?
    C16 C15 H15 . . 118.5(13) ?
    C15 C16 H16 . . 120.0(18) ?
    C15 C16 C17 . . 119.37(13) ?
    C17 C16 H16 . . 120.3(18) ?
    C16 C17 H17 . . 119.0(15) ?
    C16 C17 C18 . . 121.48(13) ?
    C18 C17 H17 . . 119.5(15) ?
    C13 C18 C19 . . 124.32(10) ?
    C17 C18 C13 . . 120.25(11) ?
    C17 C18 C19 . . 115.43(11) ?
    N1 C19 C18 . . 110.97(10) ?
    N1 C19 H19 . . 107.7(14) ?
    N1 C19 C20 . . 110.37(10) ?
    C18 C19 H19 . . 106.3(14) ?
    C18 C19 C20 . . 112.74(10) ?
    C20 C19 H19 . . 108.5(14) ?
    C19 C20 H20A . . 108.0(15) ?
    C19 C20 H20B . . 115.2(13) ?
    C19 C20 H20C . . 113.2(17) ?
    H20A C20 H20B . . 104.9(19) ?
    H20A C20 H20C . . 107(2) ?
    H20B C20 H20C . . 108(2) ?
    N1 C21 H21A . . 106.4(15) ?
    N1 C21 H21B . . 112.8(15) ?
    N1 C21 H21C . . 107.4(17) ?
    H21A C21 H21B . . 112(2) ?
    H21A C21 H21C . . 111(2) ?
    H21B C21 H21C . . 107(2) ?
    N1 C22 H22A . . 107.7(13) ?
    N1 C22 H22B . . 109.6(14) ?
    N1 C22 H22C . . 110.8(16) ?
    H22A C22 H22B . . 110.8(18) ?
    H22A C22 H22C . . 110(2) ?
    H22B C22 H22C . . 108(2) ?
loop_
    _geom_torsion_atom_site_label_1
    _geom_torsion_atom_site_label_2
    _geom_torsion_atom_site_label_3
    _geom_torsion_atom_site_label_4
    _geom_torsion_site_symmetry_1
    _geom_torsion_site_symmetry_2
    _geom_torsion_site_symmetry_3
    _geom_torsion_site_symmetry_4
    _geom_torsion
    _geom_torsion_publ_flag
    Si1 C1 C2 C3 . . . . 178.68(12) ?
    Si1 C1 C6 C5 . . . . 179.58(12) ?
    Si1 C7 C8 C9 . . . . -179.84(11) ?
    Si1 C7 C12 C11 . . . . 179.22(12) ?
    Si1 C13 C14 C15 . . . . 177.65(12) ?
    Si1 C13 C18 C17 . . . . -175.57(11) ?
    Si1 C13 C18 C19 . . . . 4.9(2) ?
    O1 Si1 C1 C2 . . . . 33.64(11) ?
    O1 Si1 C1 C6 . . . . -147.67(11) ?
    O1 Si1 C7 C8 . . . . 96.35(12) ?
    O1 Si1 C7 C12 . . . . -82.91(12) ?
    O1 Si1 C13 C14 . . . . -166.90(10) ?
    O1 Si1 C13 C18 . . . . 10.39(14) ?
    C1 Si1 O1 Zn1 . . . . 41.96(10) ?
    C1 Si1 C7 C8 . . . . -27.92(13) ?
    C1 Si1 C7 C12 . . . . 152.82(11) ?
    C1 Si1 C13 C14 . . . . -48.61(11) ?
    C1 Si1 C13 C18 . . . . 128.68(12) ?
    C1 C2 C3 C4 . . . . 1.6(2) ?
    C2 C1 C6 C5 . . . . -1.7(2) ?
    C2 C3 C4 C5 . . . . -1.3(3) ?
    C3 C4 C5 C6 . . . . -0.6(3) ?
    C4 C5 C6 C1 . . . . 2.1(2) ?
    C6 C1 C2 C3 . . . . -0.1(2) ?
    C7 Si1 O1 Zn1 . . . . -83.29(10) ?
    C7 Si1 C1 C2 . . . . 160.74(10) ?
    C7 Si1 C1 C6 . . . . -20.57(13) ?
    C7 Si1 C13 C14 . . . . 69.39(11) ?
    C7 Si1 C13 C18 . . . . -113.32(12) ?
    C7 C8 C9 C10 . . . . 0.5(2) ?
    C8 C7 C12 C11 . . . . -0.1(2) ?
    C8 C9 C10 C11 . . . . 0.3(3) ?
    C9 C10 C11 C12 . . . . -0.9(3) ?
    C10 C11 C12 C7 . . . . 0.8(2) ?
    C12 C7 C8 C9 . . . . -0.6(2) ?
    C13 Si1 O1 Zn1 . . . . 158.45(8) ?
    C13 Si1 C1 C2 . . . . -85.19(11) ?
    C13 Si1 C1 C6 . . . . 93.50(12) ?
    C13 Si1 C7 C8 . . . . -142.69(11) ?
    C13 Si1 C7 C12 . . . . 38.05(13) ?
    C13 C14 C15 C16 . . . . -1.3(2) ?
    C13 C18 C19 N1 . . . . -57.05(15) ?
    C13 C18 C19 C20 . . . . 67.34(16) ?
    C14 C13 C18 C17 . . . . 1.63(19) ?
    C14 C13 C18 C19 . . . . -177.95(12) ?
    C14 C15 C16 C17 . . . . 1.1(3) ?
    C15 C16 C17 C18 . . . . 0.4(3) ?
    C16 C17 C18 C13 . . . . -1.9(2) ?
    C16 C17 C18 C19 . . . . 177.75(15) ?
    C17 C18 C19 N1 . . . . 123.36(12) ?
    C17 C18 C19 C20 . . . . -112.25(13) ?
    C18 C13 C14 C15 . . . . -0.1(2) ?
    C21 N1 C19 C18 . . . . -47.13(13) ?
    C21 N1 C19 C20 . . . . -172.85(10) ?
    C22 N1 C19 C18 . . . . -170.62(10) ?
    C22 N1 C19 C20 . . . . 63.66(13) ?
loop_
    _geom_hbond_atom_site_label_D
    _geom_hbond_atom_site_label_H
    _geom_hbond_atom_site_label_A
    _geom_hbond_site_symmetry_A
    _geom_hbond_distance_DH
    _geom_hbond_distance_HA
    _geom_hbond_distance_DA
    _geom_hbond_angle_DHA
    _geom_hbond_publ_flag
    C21 H21A Br1 4_566 0.96(2) 3.10(2) 3.8552(14) 137.0(18) yes
    C22 H22A Br1 4_566 0.94(2) 2.95(2) 3.7373(14) 142.1(17) yes
    C19 H19 Br1 5_545 0.92(2) 3.09(2) 3.8944(11) 146.9(17) yes
    C21 H21C Br1 5_545 0.95(3) 2.86(3) 3.7615(14) 159(2) yes
    C22 H22B Cg(C7--12) 4_566 0.90(2) 2.84(2) 3.4972(15) 131(2) yes
    C15 H15 Cg(1--6) 3_656 0.97(2) 3.11(2) 3.7553(16) 125(2) yes
_shelx_space_group_comment
;
The symmetry employed for this shelxl refinement is uniquely defined
by the following loop, which should always be used as a source of
symmetry information in preference to the above space-group names.
They are only intended as comments.
;
_shelx_estimated_absorpt_T_min     0.454
_shelx_estimated_absorpt_T_max     0.549
_shelx_hkl_file
;
  -2   0   0 7280.62 171.128   4
  -2   0   0 6983.41 159.445   6
  -2   0   0 6994.24 192.136   9
  -2   0   0 7371.57 183.024  10
  -2   0   0 7382.73 207.669  11
  -2   0   0 7248.66 178.643  13
  -2   0   0 7361.81 174.783  13
  -2   0   0 7375.45 174.844  14
   2   0   0 7205.06 169.792   1
   2   0   0 7094.48 164.199   2
   2   0   0 7204.36 167.145   2
   2   0   0 6855.19 167.152   3
   2   0   0 7427.31 171.823   4
   2   0   0 7295.47 158.422   8
   2   0   0 7423.71 180.626  10
   2   0   0 7291.91 176.295  10
   2   0   0 7552.83 206.365  12
   2   0   0 7309.64 187.155  13
  -2   0   0 6828.19 167.432   3
  -2   0   0 6892.57 168.952   1
  -2   0   0 7089.51 166.359   2
   4   0   0 108.488 6.19308  25
   4   0   0 71.3874 28.3839  12
   4   0   0 111.597 4.70174  15
   4   0   0 115.528 5.34291  15
   4   0   0 114.891 6.27939  18
   4   0   0 101.308 3.52956  21
   4   0   0 126.292 18.8966  10
   4   0   0 106.561 5.15559  26
  -4   0   0 123.647 13.2447   1
  -4   0   0 106.095 11.2258   2
  -4   0   0 105.092 12.1998   3
  -4   0   0 101.533 12.8572   4
  -4   0   0 117.640 7.00889   6
  -4   0   0 115.007 27.6934   9
  -4   0   0 121.875 25.3189  10
  -4   0   0 76.4144 15.3521  13
  -4   0   0 88.1596 20.9909  14
  -4   0   0 119.472 5.52536  16
  -4   0   0 115.267 5.63136  23
  -4   0   0 110.111 5.87548  24
   4   0   0 101.358 12.3638   1
   4   0   0 111.771 10.2146   2
   4   0   0 102.324 11.3716   2
   4   0   0 115.805 12.6010   3
   4   0   0 93.7666 15.4715   4
   4   0   0 103.878 6.49978   8
   4   0   0 94.9453 18.2867  10
   4   0   0 108.891 5.09757  27
   6   0   0 1383.11 34.6249  15
   6   0   0 1234.60 66.6635   7
   6   0   0 1272.92 38.0344   8
   6   0   0 1261.20 108.176  12
   6   0   0 1381.34 98.5814  13
   6   0   0 1259.19 32.5631  15
   6   0   0 1254.45 55.8743   3
   6   0   0 1324.63 36.9930  18
   6   0   0 1348.56 65.4358   4
   6   0   0 1278.56 37.0712  25
   6   0   0 1279.05 34.3714  26
   6   0   0 1318.27 33.6693  27
   6   0   0 1299.08 34.2874  27
  -6   0   0 1336.68 34.7382  16
  -6   0   0 1327.97 34.9873  23
  -6   0   0 1337.91 36.2265  24
   6   0   0 1373.04 59.6758   1
   6   0   0 1333.46 49.9975   2
   6   0   0 1291.40 29.2395  21
  -6   0   0 1353.77 97.5607   9
  -6   0   0 1275.81 95.0077  10
  -6   0   0 1377.67 115.345  11
   6   0   0 1358.44 56.4611   2
  -6   0   0 1227.10 56.3886   1
  -6   0   0 1355.59 53.5995   2
  -6   0   0 1355.25 58.5499   3
  -6   0   0 1307.57 60.5810   4
   8   0   0 1214.43 34.4589  15
   8   0   0 1186.10 37.2102  18
   8   0   0 1259.77 38.6494  25
   8   0   0 1227.83 59.5969   2
   8   0   0 1278.09 72.4493   4
   8   0   0 1152.91 74.7984   7
   8   0   0 1184.69 38.7820   8
  -8   0   0 1137.53 59.5545   1
  -8   0   0 1221.39 34.9533  16
  -8   0   0 1231.23 63.6464   3
  -8   0   0 1223.64 116.316   9
  -8   0   0 1222.89 135.691  11
   8   0   0 1239.52 33.2605  27
  -8   0   0 1209.91 35.2979  23
   8   0   0 1270.34 63.6062   1
   8   0   0 1201.39 52.6164   2
   8   0   0 1251.38 34.8172  27
   8   0   0 1188.24 119.581  13
   8   0   0 1147.20 34.4178  26
   8   0   0 1083.67 132.305  12
  10   0   0 262.064 14.3281  27
  10   0   0 269.571 14.1696  26
  10   0   0 264.612 15.9085  18
  10   0   0 259.310 12.3966  27
  10   0   0 241.013 16.9122  25
 -10   0   0 245.561 35.9634   3
  10   0   0 252.785 43.2004   7
  10   0   0 251.774 16.5283   8
  10   0   0 251.786 13.6063  15
 -10   0   0 247.246 13.9421  16
  10   0   0 272.233 43.6867   4
 -10   0   0 265.210 14.5970  23
  10   0   0 263.252 27.0906   2
  10   0   0 227.800 27.3889   2
  12   0   0 120.151 9.29188  17
 -12   0   0 116.550 10.9549  16
  12   0   0 144.883 14.9916  25
  12   0   0 121.201 10.6510  26
  12   0   0 113.117 10.4820  15
 -12   0   0 111.747 11.5105  23
  12   0   0 156.628 13.3608  18
  12   0   0 108.513 11.1688  27
  14   0   0 280.436 18.6773  27
  14   0   0 306.476 23.8400  25
 -14   0   0 323.381 19.8769  16
  14   0   0 255.909 22.9785  22
  14   0   0 297.151 20.2528  18
  14   0   0 328.639 17.6742  15
 -14   0   0 315.263 20.7525  23
   1  -1   0 4383.60 112.164  10
   1   1   0 4211.21 124.256   9
   1   1   0 4197.18 112.538  10
   1   1   0 4225.95 105.202  13
   1   1   0 4154.22 104.579  14
   1   1   0 4226.87 103.328  14
   1  -1   0 4315.50 126.722  12
   1  -1   0 4106.14 111.102  13
   1   1   0 4252.93 107.887  10
   1  -1   0 4314.66 99.9033   4
   1  -1   0 4156.47 99.4411   3
  -1  -1   0 4373.36 110.205   9
  -1  -1   0 4309.83 119.707  11
  -1  -1   0 3855.88 102.790  13
  -1   1   0 3995.52 99.2305   3
  -1   1   0 4128.32 114.734  11
  -1   1   0 4270.19 110.753  13
   1   1   0 4209.90 100.563   1
   1  -1   0 4040.15 100.354   1
   1  -1   0 4432.23 99.5110   2
   1   1   0 4315.78 96.6632   3
   1   1   0 4456.41 112.514  13
   1  -1   0 4578.84 107.710  14
   1   1   0 4324.31 93.3854   8
   1  -1   0 4144.25 107.571  14
  -1  -1   0 4527.57 97.1510   3
  -1  -1   0 4246.21 99.5756   5
   1   1   0 4546.54 111.653   9
   1   1   0 4029.64 101.169   4
   1   1   0 4109.51 99.1198   5
   1   1   0 4224.84 96.8333   6
   1   1   0 4219.83 103.044  12
   1   1   0 4156.01 97.0632   2
  -3   1   0 15.6450 4.59721   2
  -3   1   0 -14.972 11.0277  10
  -3   1   0 7.04792 4.00061   4
   3   1   0 10.1924 1.42010  27
  -3  -1   0 31.5048 16.7545  11
   3   1   0 11.0090 1.68757  15
   3   1   0 7.50560 1.75725  18
   3   1   0 10.3064 1.13864  21
   3  -1   0 7.41181 11.1330  10
   3  -1   0 0.45930 11.2668  10
   3  -1   0 17.8369 15.1971  12
   3  -1   0 15.7344 11.0613  13
   3  -1   0 6.47418 1.20507  15
   3  -1   0 12.9645 1.82492  15
   3  -1   0 11.0044 1.85111  18
   3  -1   0 9.32627 0.89376  21
   3  -1   0 9.59314 1.88897  25
   3  -1   0 12.0536 1.70740  26
   3  -1   0 12.2774 1.68227  27
  -3  -1   0 10.5360 10.4499  14
  -3  -1   0 8.49721 1.16851  15
  -3   1   0 9.68097 4.02823   3
  -3   1   0 10.1181 0.94755  21
  -3  -1   0 13.4961 8.18766  13
  -3  -1   0 -9.7388 11.0122  10
  -3   1   0 12.6913 1.90175  23
  -3   1   0 9.57853 1.73499  24
  -3   1   0 13.3845 1.42802  26
   3  -1   0 7.97902 3.70490   1
  -3  -1   0 11.0650 2.97007   2
  -3  -1   0 9.41123 3.60476   2
  -3  -1   0 8.31710 3.30811   3
  -3  -1   0 10.9366 4.62952   4
  -3  -1   0 15.5826 2.63051   6
  -3  -1   0 8.66472 1.71138   8
  -3  -1   0 -8.9567 10.9130   9
  -3   1   0 13.5437 4.97784   1
   3   1   0 1.99336 10.3783  10
   3   1   0 21.2591 10.2813  10
   3   1   0 -19.820 14.0489  12
  -3   1   0 -7.3669 12.7367  11
  -3  -1   0 7.54555 1.36598  16
  -3  -1   0 9.19537 1.59296  23
   3   1   0 11.7917 1.63755  27
   3   1   0 16.4710 2.88932   6
   3   1   0 9.09630 4.17869   1
   3   1   0 13.1509 3.41717   2
   3   1   0 14.3207 4.28918   2
   3   1   0 7.61288 3.14542   3
   3   1   0 3.45089 3.22590   4
   3  -1   0 7.84324 3.10437   2
   3  -1   0 7.58086 3.45360   2
   3  -1   0 2.15527 2.91505   3
   3  -1   0 7.79194 4.39431   4
   3  -1   0 2.79248 2.81493   7
   3  -1   0 15.3702 2.54405   8
  -3   1   0 -11.561 10.1069  13
  -3  -1   0 10.9934 1.97839  24
  -3   1   0 19.6423 12.8366   9
   3   1   0 11.5065 2.11687   8
   3   1   0 10.9723 12.3550  13
  -3   1   0 10.8496 1.73370  16
   5   1   0 78.0227 12.7939   3
   5  -1   0 97.1236 27.1433  13
  -5  -1   0 112.764 6.21967  23
   5   1   0 115.897 6.04370  26
   5   1   0 101.341 14.0559   1
  -5   1   0 127.961 13.5052   2
  -5   1   0 116.785 14.3600   3
  -5   1   0 125.130 18.7206   4
  -5   1   0 101.191 8.18013   6
   5   1   0 111.606 11.3802   2
   5   1   0 107.592 13.5379   2
  -5   1   0 66.3035 32.7834  11
   5  -1   0 129.117 15.5155   1
  -5   1   0 107.049 6.07906  16
  -5   1   0 116.284 6.35371  23
  -5   1   0 116.652 6.74203  24
   5   1   0 111.383 6.04161  15
   5   1   0 110.905 5.83034  27
  -5  -1   0 134.050 13.8865   2
   5  -1   0 86.1940 16.6850   7
   5   1   0 116.675 19.4245   4
   5   1   0 118.257 7.46790   8
   5  -1   0 116.081 5.89964  26
   5  -1   0 108.979 5.85786  27
   5  -1   0 93.0475 11.0368   2
   5  -1   0 113.268 13.6619   2
   5  -1   0 110.545 13.6621   3
  -5  -1   0 101.139 13.4224   3
   5  -1   0 118.182 6.78291  18
   5  -1   0 115.465 3.49787  21
   5  -1   0 94.6640 7.04200   8
   5  -1   0 74.1675 21.0781  10
   5   1   0 117.528 5.17922  15
   5  -1   0 64.4057 32.9534  12
   5  -1   0 123.194 6.17084  15
   5  -1   0 96.7646 17.4152   4
  -5  -1   0 87.4057 15.1822   4
  -5  -1   0 112.678 38.6158  11
  -5  -1   0 86.9343 15.0736   1
   5   1   0 117.625 19.6685  10
   5   1   0 112.436 35.7580  12
   5   1   0 91.9924 28.7395  13
  -5  -1   0 114.864 6.88925  24
  -5   1   0 106.365 13.8290   1
   5   1   0 113.033 7.30982  18
   5   1   0 104.916 4.14793  21
   5   1   0 112.918 7.07370  25
   5  -1   0 114.705 5.31419  15
  -5   1   0 52.0432 31.3849   9
  -5   1   0 72.2796 28.3673  10
  -5  -1   0 106.006 5.72849  16
   5  -1   0 109.443 6.99468  25
  -5  -1   0 114.738 11.7060   2
  -5  -1   0 68.0338 28.4490   9
  -5  -1   0 58.7223 29.3696  10
   5   1   0 110.614 5.30724  27
   5  -1   0 93.5693 20.0847  10
  -7   1   0 31.7451 10.9897   3
  -7   1   0 24.8588 9.84756   1
  -7  -1   0 42.2286 5.11034  16
   7   1   0 34.0349 4.76765  15
  -7  -1   0 33.4203 5.37181  24
  -7  -1   0 40.1449 11.1484   2
   7   1   0 21.0554 12.9195   7
  -7  -1   0 59.1245 49.4161  11
  -7   1   0 47.6628 12.8632   4
   7  -1   0 17.2569 11.2317   3
  -7   1   0 34.7848 9.57749   2
   7   1   0 -3.1210 43.0458  12
   7   1   0 40.2416 41.3909  13
  -7   1   0 34.2981 4.89344  16
   7   1   0 39.6840 6.26556  18
   7   1   0 41.9479 1.76880  21
   7   1   0 52.4179 15.9089   4
   7   1   0 37.7425 5.19147  26
   7   1   0 43.2017 4.01717  27
   7   1   0 47.0828 10.0360   2
  -7  -1   0 45.1552 12.1563   4
   7   1   0 47.2586 12.3342   3
   7  -1   0 27.8973 8.44322   2
   7  -1   0 45.0678 6.72757   8
   7  -1   0 -47.969 49.9049  12
   7  -1   0 73.6307 17.8472   4
  -7  -1   0 36.5984 5.34832  23
   7   1   0 40.6358 6.11254   8
   7  -1   0 36.1406 4.91564  26
   7  -1   0 59.0203 13.6123   2
  -7   1   0 25.3630 39.0653   9
   7   1   0 39.8583 6.59344  25
  -7   1   0 28.1606 43.4488  11
   7  -1   0 44.6160 5.38142  15
   7  -1   0 38.2572 5.70901  18
   7  -1   0 32.4110 5.65371  25
   7  -1   0 45.3317 13.0079   1
   7   1   0 30.4839 10.6145   2
   7  -1   0 40.9224 5.14897  27
   7   1   0 32.9741 9.78150   1
  -7   1   0 37.6832 5.33223  23
  -7  -1   0 45.0710 12.0356   1
   7  -1   0 23.9450 13.3465   7
   7   1   0 40.0808 5.05302  27
   7  -1   0 38.5127 4.19185  27
  -7  -1   0 101.363 46.2376  10
   9  -1   0 33.5667 5.57136  27
   9   1   0 33.2455 4.48599  27
  -9   1   0 41.4308 15.2013   3
   9  -1   0 34.8626 14.2182   4
   9  -1   0 40.0988 6.92829  18
   9  -1   0 39.5508 13.9644   2
   9   1   0 33.8064 5.70920  27
  -9  -1   0 13.2600 11.9745   3
   9   1   0 27.4892 11.1820   1
   9   1   0 30.6984 14.3170   4
  -9   1   0 27.5328 12.8974   1
   9   1   0 16.8682 9.78302   2
   9   1   0 47.1561 6.97323   8
   9   1   0 37.3446 5.76923  15
   9  -1   0 38.3269 5.76223  15
   9  -1   0 37.4297 7.23082  25
   9  -1   0 39.9259 6.08727  26
   9  -1   0 54.9206 15.1978   1
  -9   1   0 37.2395 6.01767  16
   9  -1   0 26.8612 5.75034   8
   9   1   0 31.0657 5.32352  26
  -9  -1   0 20.9575 5.70478  23
   9  -1   0 26.9423 17.3789   7
   9   1   0 31.7466 8.67393   2
  -9  -1   0 40.7345 5.98088  16
   9   1   0 66.4852 21.7871   7
   9   1   0 34.9624 7.04450  18
   9   1   0 26.5774 6.37306  25
  -9   1   0 39.5628 6.98901  23
   9  -1   0 32.0235 4.81297  27
  11  -1   0 133.982 11.4053  27
  11  -1   0 133.988 33.2362   7
  11   1   0 147.389 11.6442  27
  11  -1   0 163.427 11.2512  15
  11  -1   0 194.418 30.7568   2
  11   1   0 150.191 26.5912   2
 -11  -1   0 153.499 29.4445   3
 -11  -1   0 138.894 11.2937  16
 -11  -1   0 151.928 11.9250  23
 -11   1   0 124.274 11.1885  23
  11  -1   0 142.564 12.3367  18
  11   1   0 151.973 22.0909   2
  11  -1   0 144.122 14.2645  25
  11  -1   0 146.781 10.6922  26
 -11   1   0 145.409 12.1131  16
  11   1   0 137.976 13.3400  18
 -11   1   0 117.463 26.8117   3
  11   1   0 137.373 33.7617   7
  11   1   0 89.5592 28.7313   4
  11  -1   0 137.223 31.8757   4
  11   1   0 172.777 11.6735  15
  11  -1   0 140.805 21.4579   2
  11   1   0 146.944 14.5794  25
  11   1   0 144.802 10.6617  26
  13  -1   0 -2.6870 6.35986  25
  13  -1   0 20.9465 6.15909  26
  13   1   0 15.5364 6.06272  27
  13   1   0 4.26504 4.61037  15
  13   1   0 17.0730 5.18089  26
  13  -1   0 20.8607 7.40258  18
 -13  -1   0 18.2909 7.81736  23
 -13   1   0 21.4528 6.65617  16
  13  -1   0 3.14013 6.90794  22
  13   1   0 13.2139 6.43286  18
  13   1   0 11.4477 4.53767  17
  13  -1   0 23.7559 7.04482  27
  13  -1   0 16.8403 5.59664  15
  13   1   0 8.87271 7.33252  25
 -13   1   0 15.7205 7.54590  23
 -13  -1   0 21.4980 6.70315  16
  15  -1   0 155.181 12.7665  15
 -15  -1   0 190.870 17.3462  23
 -15   1   0 153.142 16.2171  23
  15   1   0 150.154 12.6404  15
  15   1   0 204.866 21.3558  22
  15  -1   0 183.531 21.6237  25
  15  -1   0 175.738 22.4734  22
  15   1   0 204.061 17.7467  18
  15  -1   0 175.244 15.4712  27
 -15  -1   0 193.692 15.9778  16
 -15   1   0 190.350 15.9684  16
  15   1   0 200.014 16.1520  27
  15   1   0 146.624 19.3928  25
   0   2   0 3470.32 102.064  13
   0  -2   0 3577.43 82.9486   2
   0   2   0 3234.16 82.0519   2
   0   2   0 3235.63 80.8518   5
   0  -2   0 3682.59 81.5892   5
   0   2   0 3538.82 98.8868   9
   0   2   0 3570.52 101.654  14
   0  -2   0 3194.03 94.4744  12
   0  -2   0 3467.44 102.084  14
   0   2   0 3446.39 76.9962   8
   0  -2   0 3276.88 76.8472   8
   0  -2   0 3397.56 99.1042  10
   0  -2   0 3536.83 89.2280  11
   0  -2   0 3277.70 83.5175   1
   0  -2   0 3352.42 81.5938   7
   0   2   0 3494.95 96.2806  12
   2   2   0 536.336 25.7193  14
   2   2   0 519.454 22.8639   5
  -2   2   0 490.217 12.4621  21
  -2   2   0 534.862 13.4368  23
   2   2   0 505.152 35.7493  10
  -2  -2   0 532.466 27.8354  13
  -2  -2   0 503.894 33.1838  10
  -2   2   0 504.226 21.9815   2
  -2   2   0 490.164 22.6407   4
  -2   2   0 498.153 24.1058   7
   2   2   0 489.433 19.3386   6
  -2  -2   0 518.677 23.1355   1
   2  -2   0 478.668 23.0804   1
  -2  -2   0 480.476 12.1244  26
  -2   2   0 491.483 12.6134  18
   2  -2   0 502.231 13.1874  26
   2  -2   0 535.718 13.3193  27
  -2  -2   0 487.128 12.5486  15
  -2  -2   0 493.020 13.7018  17
  -2  -2   0 508.413 12.0434  19
  -2  -2   0 542.212 13.4674  23
  -2   2   0 501.337 12.9938  26
   2  -2   0 516.015 14.0602  22
   2  -2   0 535.577 13.8936  24
   2  -2   0 544.460 31.6424  14
   2  -2   0 526.025 29.2567  14
  -2  -2   0 497.293 32.7767   9
   2   2   0 493.253 11.9476  19
   2   2   0 526.830 12.4966  26
   2   2   0 494.068 25.6677  14
   2   2   0 502.621 22.5053   2
   2   2   0 525.382 12.7923  15
   2  -2   0 516.660 13.3462  15
   2  -2   0 511.754 12.7619  17
   2  -2   0 500.332 12.6473  18
   2  -2   0 504.494 22.1490   2
   2  -2   0 511.632 22.9535   3
   2  -2   0 522.101 23.2407   4
   2  -2   0 502.399 35.2119  10
   2  -2   0 476.891 43.6083  12
   2   2   0 524.576 23.9948   1
  -2   2   0 511.157 39.9523   9
  -2   2   0 503.016 37.9306  11
  -2   2   0 519.949 34.5632  13
  -2   2   0 512.081 13.7165  16
   2   2   0 497.306 12.6951  27
   2   2   0 523.853 19.4678   3
   2   2   0 500.852 24.8440   4
  -2  -2   0 500.769 14.7883   8
  -2  -2   0 476.315 41.4319  11
   2   2   0 490.493 14.7861  18
   2   2   0 496.720 45.1166   9
  -2  -2   0 482.270 19.6228   2
   2   2   0 499.343 15.0004   8
   2  -2   0 522.030 13.7852  25
   2   2   0 568.024 36.3156  13
  -2  -2   0 517.680 27.3000  12
   2   2   0 474.378 32.2270  10
   2   2   0 501.966 20.0849   2
  -2  -2   0 477.377 19.1492   3
  -2  -2   0 515.889 19.3770   6
   4   2   0 343.844 10.4474  15
  -4   2   0 327.736 47.0036  11
   4  -2   0 351.614 11.5718  18
  -4  -2   0 363.386 10.3167  15
   4  -2   0 356.048 11.3914  26
  -4  -2   0 333.135 12.1545  24
  -4  -2   0 365.918 27.4565  13
   4  -2   0 344.842 23.7922   1
   4  -2   0 380.223 21.5170   2
  -4  -2   0 361.087 23.3055   1
  -4  -2   0 353.531 19.4134   2
  -4  -2   0 373.623 42.7244   9
  -4  -2   0 347.421 38.8594  10
  -4  -2   0 425.346 55.0537  11
  -4   2   0 330.798 23.3102   3
   4   2   0 380.102 25.4783   1
   4   2   0 382.572 20.1944   2
   4   2   0 361.863 22.6665   2
   4   2   0 350.260 20.6754   3
   4  -2   0 374.892 24.0673   3
   4   2   0 353.041 24.8203   5
   4   2   0 357.463 15.6805   6
   4  -2   0 399.804 38.7532  10
   4   2   0 364.359 13.7903  18
   4   2   0 348.831 10.5000  21
   4   2   0 355.517 10.6663  27
  -4  -2   0 364.861 11.1443  16
   4  -2   0 362.611 11.4528  27
   4  -2   0 358.868 22.7686   2
   4   2   0 351.920 11.6606  15
  -4  -2   0 346.960 13.2195   8
   4   2   0 393.143 28.1894   4
  -4   2   0 326.133 21.1746   2
  -4   2   0 352.727 34.5306  13
   4   2   0 390.799 47.9132  12
  -4   2   0 362.478 10.4454  26
  -4   2   0 370.940 12.1874  16
  -4   2   0 389.045 24.9947   4
  -4   2   0 374.282 46.0088   9
   4   2   0 358.647 13.5776   8
   4   2   0 357.099 33.8126  10
   4   2   0 352.432 31.3765  10
   4  -2   0 363.482 11.5772  15
  -4   2   0 363.254 9.45142  21
  -4   2   0 344.591 11.5460  23
  -4   2   0 323.598 23.5899   1
   4  -2   0 386.726 12.9542  25
   4  -2   0 423.324 56.5303  12
   4   2   0 318.035 45.2062  13
  -4  -2   0 386.175 22.3142   3
  -4  -2   0 372.478 25.1791   4
   4   2   0 371.423 11.4476  27
  -4  -2   0 361.349 15.3359   6
  -4  -2   0 348.160 11.6464  23
   6  -2   0 255.077 22.8203   2
   6  -2   0 291.271 25.5093   1
   6  -2   0 241.311 33.6513  10
   6  -2   0 238.897 33.3389  10
   6   2   0 266.362 9.70183  27
   6   2   0 263.641 10.8997  26
   6   2   0 254.185 19.4079   2
   6  -2   0 260.257 10.7246  15
  -6   2   0 290.053 23.1307   2
  -6   2   0 270.115 11.2246  23
   6   2   0 269.593 13.0749   8
   6   2   0 317.197 27.1157   1
   6   2   0 164.259 43.0004  13
   6  -2   0 202.304 23.7895   4
  -6   2   0 238.012 23.9007   3
  -6  -2   0 327.788 54.1779  10
  -6  -2   0 381.299 71.5901  11
   6   2   0 272.986 10.8135  27
   6   2   0 251.273 12.4833  25
   6  -2   0 258.161 11.2186  18
   6  -2   0 256.527 12.2977  25
   6  -2   0 266.610 20.8054   2
   6   2   0 256.440 21.4282   3
   6   2   0 215.823 26.1011   4
   6  -2   0 252.977 13.4316   8
   6   2   0 300.425 13.7707  18
  -6  -2   0 269.155 10.5748  16
  -6  -2   0 281.028 11.3574  23
  -6  -2   0 262.499 12.0225  24
  -6   2   0 203.464 53.0347  11
   6   2   0 220.713 10.3295  15
   6  -2   0 297.956 25.5529   3
   6   2   0 257.822 9.35487  15
  -6   2   0 275.262 25.8843   4
  -6  -2   0 272.343 26.2503   4
  -6  -2   0 245.709 49.6231   9
   6  -2   0 333.049 32.1090   7
  -6   2   0 285.358 11.6644  16
  -6  -2   0 247.883 22.7724   1
  -6  -2   0 251.966 19.7439   2
   6  -2   0 257.812 10.5770  26
   6  -2   0 257.801 10.6815  27
  -6   2   0 226.006 29.2085  13
  -6   2   0 258.567 15.8303   6
  -6   2   0 180.616 44.6613   9
   6  -2   0 165.714 55.9325  12
   6   2   0 248.873 50.1728  12
   6   2   0 242.452 8.16963  21
   6   2   0 263.863 23.3181   2
  -6   2   0 225.386 23.4065   1
   6   2   0 258.100 26.1391   5
  -6  -2   0 233.311 22.3158   3
   8   2   0 4.92031 3.84227  25
   8  -2   0 7.96515 3.59229  18
   8   2   0 31.4336 13.5330   4
   8   2   0 18.5310 14.0752   7
   8  -2   0 11.4228 3.39868   8
   8   2   0 14.4154 4.79801  18
   8   2   0 11.9613 3.72650  27
  -8  -2   0 13.6208 7.02873   1
   8   2   0 2.49248 6.76087   1
   8   2   0 9.76056 7.53538   2
   8   2   0 9.83870 6.31554   2
  -8   2   0 2.46882 8.04746   3
   8  -2   0 88.3523 68.3721  12
   8  -2   0 0.27079 6.02570   2
  -8   2   0 8.71184 3.90601  23
   8  -2   0 3.10727 7.14727   1
  -8  -2   0 9.52513 3.79749  24
   8  -2   0 13.8718 3.53663  26
  -8  -2   0 14.0839 8.69794   3
  -8  -2   0 -50.847 43.3009   9
  -8  -2   0 -11.607 46.7097  11
  -8   2   0 -2.7535 52.5937  11
   8   2   0 10.3759 2.48536  27
   8   2   0 8.78938 3.28461   8
   8   2   0 7.12724 46.5400  12
   8   2   0 54.8556 56.7096  13
   8  -2   0 8.94662 4.40971  25
   8  -2   0 -2.1676 9.33622   4
  -8   2   0 3.95723 3.05928  16
   8   2   0 8.27775 3.27779  15
  -8  -2   0 9.01622 4.05976  23
   8   2   0 9.77660 3.10112  26
  -8  -2   0 8.30843 3.15666  16
   8  -2   0 3.64234 6.07195   2
  -8   2   0 -32.050 50.3391   9
   8  -2   0 6.84913 2.45311  27
   8  -2   0 9.39564 3.58829  27
   8  -2   0 7.87759 3.01736  15
   8  -2   0 20.3240 11.3111   7
  -8   2   0 3.92983 7.01589   1
  10   2   0 65.9007 10.0280  18
  10   2   0 50.5897 7.50356  26
  10  -2   0 65.6609 8.56535  18
  10   2   0 65.3415 21.2428   7
  10   2   0 52.3924 8.80153   8
  10  -2   0 64.2984 8.36486  27
  10   2   0 56.2785 5.80892  27
 -10  -2   0 45.7411 7.12598  23
  10  -2   0 55.7796 5.86047  17
  10   2   0 60.1697 7.83985  15
 -10  -2   0 37.0723 14.5522   3
 -10   2   0 48.9831 7.70980  16
  10   2   0 49.7353 13.9600   2
  10  -2   0 44.5542 12.1196   2
  10  -2   0 63.2377 17.7478   2
 -10   2   0 28.2232 18.1852   3
  10  -2   0 51.0132 5.93359  27
  10  -2   0 44.5608 8.07367   8
 -10  -2   0 50.8381 7.06847  16
  10   2   0 52.9024 7.41263  27
  10  -2   0 68.1014 8.32009  15
  10  -2   0 71.0897 10.8335  25
  10  -2   0 61.1430 7.92625  26
  10   2   0 65.2927 18.0780   2
  10   2   0 49.7279 8.68044  25
 -10   2   0 56.1115 8.20172  23
  10  -2   0 60.0744 9.65082  22
  10  -2   0 27.5077 18.7852   7
  10   2   0 59.7297 21.8677   4
  10  -2   0 33.4289 18.3493   4
  12  -2   0 -8.9092 2.81748  26
  12   2   0 1.69192 4.27075  27
  12  -2   0 9.77362 5.38099  18
  12  -2   0 -6.5921 4.94341  25
  12   2   0 -4.6640 3.48823  15
 -12  -2   0 6.73624 6.03392  23
 -12   2   0 1.44387 5.12625  23
 -12   2   0 -1.5521 4.63476  16
 -12  -2   0 -0.4494 4.50794  16
  12   2   0 5.58584 5.95817  18
  12  -2   0 -3.7443 2.35547  17
  12  -2   0 7.61462 4.54062  15
  12  -2   0 -2.1922 5.75773  22
  12  -2   0 -2.6281 3.72820  27
  12   2   0 1.93841 6.21162  25
  12   2   0 14.6737 4.31065  26
  14   2   0 76.8908 11.2679  27
 -14  -2   0 72.4124 11.4636  23
  14   2   0 83.4866 14.9341  25
  14  -2   0 80.1121 14.7245  22
  14  -2   0 84.2673 14.8743  25
 -14   2   0 107.609 13.0060  16
  14   2   0 102.153 16.3911  22
 -14   2   0 86.1714 12.4998  23
  14   2   0 87.0564 13.3602  18
  14  -2   0 80.7897 11.8817  18
  14  -2   0 87.1853 10.7397  15
  14   2   0 106.707 11.0596  15
 -14  -2   0 100.861 11.9316  16
  14  -2   0 103.264 12.5870  27
   1   3   0 443.671 21.8808   1
   1  -3   0 517.275 21.2283   3
  -1   3   0 479.018 12.5699  26
   1  -3   0 486.499 22.8953   1
   1  -3   0 503.536 23.0501   5
  -1  -3   0 479.565 12.0635  26
  -1  -3   0 484.585 14.8369   8
  -1  -3   0 458.314 19.8017   2
   1   3   0 493.967 34.3898  14
  -1  -3   0 480.783 13.0905  17
   1  -3   0 535.258 36.4757  14
   1  -3   0 457.017 20.2895   4
   1  -3   0 486.958 21.6126   2
   1  -3   0 493.769 12.3551  17
  -1  -3   0 495.964 12.3951  24
  -1   3   0 492.616 21.0431   4
   1   3   0 442.117 18.6925   5
  -1   3   0 451.944 21.0155   2
   1  -3   0 512.279 12.8451  22
  -1   3   0 491.788 13.0468  16
  -1  -3   0 491.555 34.6194  10
   1  -3   0 516.047 22.1737   7
  -1  -3   0 461.819 32.4274  11
  -1  -3   0 500.834 20.6566  12
  -1  -3   0 473.466 33.7918  14
  -1  -3   0 486.017 12.4205  15
   1   3   0 455.889 35.0739   9
  -1   3   0 490.621 20.9804   3
   1  -3   0 481.888 12.6110  25
   1  -3   0 516.885 12.7626  26
   1  -3   0 478.229 12.7830  27
   1   3   0 490.901 12.4000  24
   1   3   0 518.318 21.0762   2
   1   3   0 481.178 12.4561  27
  -1  -3   0 499.224 12.6745  22
   1   3   0 504.408 12.2926  26
  -1  -3   0 484.290 12.3165  27
  -1  -3   0 504.625 11.9569  20
   1   3   0 486.511 15.0202   8
   1  -3   0 497.189 12.8959  15
   1   3   0 473.603 12.4446  15
   1   3   0 507.859 22.2419  12
  -1  -3   0 482.302 12.4290  23
  -1  -3   0 460.944 18.8972   5
  -1   3   0 480.501 12.5577  25
   1  -3   0 477.319 36.2868  10
  -1   3   0 503.776 37.0179  13
   1   3   0 489.459 11.9134  20
   1  -3   0 504.771 40.2700  12
  -1   3   0 485.801 12.3721  17
   1   3   0 424.281 20.9580   6
   1   3   0 506.844 36.6209  13
  -1   3   0 467.736 34.7915   9
  -3  -3   0 323.370 33.2613   9
  -3  -3   0 310.894 8.31030  19
  -3  -3   0 314.685 9.04777  15
   3  -3   0 301.016 27.4683  14
  -3  -3   0 315.129 8.40971  26
   3   3   0 313.952 9.22786  27
  -3  -3   0 293.588 25.8212  13
  -3   3   0 333.295 21.5007   4
  -3  -3   0 299.634 9.93174  23
  -3   3   0 280.220 35.0519  13
   3   3   0 307.158 11.9048  18
   3   3   0 299.633 11.9867   8
   3   3   0 270.995 48.2990   9
   3   3   0 309.368 34.3904  10
   3   3   0 304.606 8.14711  19
   3   3   0 322.273 19.7395  14
  -3  -3   0 300.590 11.5865   8
   3   3   0 313.098 9.27723  15
   3   3   0 299.837 10.1525  15
  -3   3   0 324.525 9.60024  26
   3  -3   0 318.613 9.93715  26
   3  -3   0 318.962 20.8579   4
   3  -3   0 349.017 23.9958   7
   3   3   0 310.932 20.0225   5
   3   3   0 304.822 19.5714  14
   3  -3   0 339.197 35.2648  10
   3  -3   0 314.611 10.0036  15
   3  -3   0 316.251 9.22937  17
  -3  -3   0 308.903 17.2541   2
  -3  -3   0 313.457 17.1610   3
   3  -3   0 327.043 20.8037   3
   3   3   0 316.485 20.3618   2
  -3  -3   0 336.294 35.3094  10
   3  -3   0 321.350 46.7042  12
  -3  -3   0 315.163 8.95843  27
  -3  -3   0 267.071 40.9639  11
  -3   3   0 306.987 10.4466  16
   3  -3   0 312.106 21.5441   1
   3  -3   0 316.202 20.0248   2
  -3  -3   0 303.589 9.21158  16
  -3   3   0 312.849 39.5552  11
  -3   3   0 302.286 19.4377   2
   3  -3   0 309.178 9.91688  27
   3   3   0 302.421 22.6755   4
   3   3   0 337.923 17.3141   3
   3  -3   0 313.164 10.8488  22
  -3  -3   0 272.483 24.8087  12
  -3   3   0 302.587 9.06320  18
  -3  -3   0 303.427 10.4115  24
  -3   3   0 326.666 40.2730   9
   3  -3   0 311.266 9.15234  18
  -3   3   0 312.977 10.0579  23
  -3  -3   0 307.215 20.4425   1
   3  -3   0 308.289 26.4777  14
   3   3   0 319.729 17.9224   2
  -3   3   0 300.335 20.7228   3
   3   3   0 316.602 17.3293   6
   3  -3   0 316.312 10.5733  25
   3   3   0 309.012 37.4566  13
  -3  -3   0 293.674 16.1629   6
   3   3   0 303.910 21.4533   1
  -3   3   0 304.376 8.89675  21
   5  -3   0 346.084 23.3927   2
   5  -3   0 349.742 24.8962   2
  -5  -3   0 353.435 23.6419   3
  -5  -3   0 351.547 26.5502  13
   5   3   0 346.131 10.9832  15
   5   3   0 365.993 17.7304   6
  -5   3   0 352.957 24.6950   2
  -5   3   0 367.794 27.8890   3
   5   3   0 335.453 12.3650  15
  -5   3   0 337.669 57.9764   9
  -5  -3   0 334.815 11.4361  16
   5   3   0 307.527 28.8761   4
   5  -3   0 331.345 26.1693   1
  -5  -3   0 350.775 13.1512  24
   5  -3   0 347.389 12.1311  26
  -5   3   0 253.097 42.1174  14
   5   3   0 303.340 10.7365  21
  -5  -3   0 318.001 24.1725   1
  -5  -3   0 359.666 21.7658   2
   5  -3   0 352.289 12.3055  27
   5   3   0 379.162 28.5329   1
  -5   3   0 325.582 26.1066   4
  -5   3   0 365.651 12.5582  23
   5   3   0 312.204 34.6117  10
   5   3   0 301.717 50.4118  12
   5   3   0 319.968 53.0769  13
  -5  -3   0 344.382 48.0942  10
  -5   3   0 332.556 10.5501  26
  -5  -3   0 242.128 48.6346  11
   5   3   0 334.539 25.0240   2
   5  -3   0 342.741 42.7053  10
   5  -3   0 318.799 64.5708  12
   5  -3   0 349.111 12.1752  15
   5  -3   0 336.116 11.1245  17
   5  -3   0 331.674 11.7772  18
   5  -3   0 345.443 13.7519  22
   5  -3   0 344.897 13.4636  25
  -5  -3   0 343.949 10.5621  15
   5   3   0 376.575 15.3253  18
   5  -3   0 303.557 28.2764   7
  -5  -3   0 346.704 14.2439   8
  -5   3   0 279.212 38.9222  13
  -5  -3   0 351.553 12.4366  23
   5   3   0 316.821 37.8637  10
   5  -3   0 376.354 27.0550   3
   5   3   0 354.079 22.8631   3
  -5   3   0 340.209 27.1277   1
   5  -3   0 369.775 27.9382   4
  -5   3   0 418.652 62.7247  11
  -5  -3   0 343.876 49.1114   9
   5   3   0 373.421 22.3982   2
  -5   3   0 345.049 9.63070  21
   5   3   0 354.943 11.2245  27
   5   3   0 388.833 28.4043   5
   5   3   0 344.376 12.0595  27
   5   3   0 351.386 14.8104   8
  -5   3   0 351.159 12.9025  16
   7   3   0 15.5582 4.74556  25
  -7   3   0 30.5060 10.6629   1
   7  -3   0 1.52358 6.83856   7
  -7   3   0 6.96750 8.01605   3
   7  -3   0 21.8713 4.17432  27
   7   3   0 20.0682 4.61035  18
  -7  -3   0 0.09551 39.6306  10
   7   3   0 -25.311 44.7704  12
   7   3   0 22.9081 8.69352   2
  -7  -3   0 11.9834 3.35619  23
  -7   3   0 20.3924 10.8976   4
   7  -3   0 17.9484 10.5525   4
   7   3   0 20.8313 2.67412  21
   7   3   0 3.80844 9.48459   4
   7   3   0 19.4107 3.76227  26
  -7  -3   0 22.6661 3.76988  16
   7   3   0 12.8359 9.50856   2
   7  -3   0 24.5490 4.43034  18
   7  -3   0 17.2062 4.49916  22
   7  -3   0 22.4584 4.61462   8
  -7   3   0 3.50632 36.3924   9
   7  -3   0 16.3941 4.26365  25
   7  -3   0 19.2380 3.60463  26
  -7   3   0 17.9050 4.02146  16
  -7  -3   0 -5.3496 38.9380  11
   7  -3   0 17.6228 53.0378  12
   7  -3   0 25.7291 4.32910  15
   7  -3   0 19.2850 9.32053   2
  -7   3   0 21.8302 6.41918   6
  -7  -3   0 27.7257 44.1044   9
   7  -3   0 23.7497 9.31276   1
   7   3   0 18.6018 3.01910  27
   7   3   0 22.4232 4.04882  27
  -7   3   0 21.0483 4.25567  23
   7   3   0 32.6869 11.1000   1
   7  -3   0 24.9356 8.51925   2
   7   3   0 12.8350 4.17462   8
  -7   3   0 14.2642 7.91770   2
   7   3   0 42.4364 42.1801  13
  -7  -3   0 21.2218 7.93563   2
   7  -3   0 18.0941 3.06521  17
  -7  -3   0 11.2436 8.89909   3
  -7   3   0 21.0008 7.08995   6
   7   3   0 12.1437 8.56385   3
  -7   3   0 43.5484 42.7515  11
   7   3   0 17.6589 3.95277  15
   9  -3   0 55.5244 21.2032   7
   9   3   0 82.5401 7.98508  27
  -9   3   0 67.0071 8.31095  16
   9   3   0 71.9987 22.8857   4
  -9  -3   0 86.2067 17.4557   1
  -9  -3   0 70.1300 18.3089   3
  -9   3   0 88.5958 19.5312   1
   9  -3   0 72.9247 19.3410   1
   9  -3   0 94.5635 8.24704  27
  -9  -3   0 81.4894 8.52170  23
   9  -3   0 61.0167 9.14905  25
  -9   3   0 88.0199 8.22699  23
   9   3   0 70.3174 18.4221   1
   9  -3   0 76.3281 6.23312  17
   9  -3   0 84.5530 7.63815  18
   9  -3   0 61.8019 9.57855  22
   9   3   0 65.5173 8.97958   8
   9   3   0 74.4597 7.35705  15
   9   3   0 70.9572 9.86919  18
   9   3   0 59.8554 9.07446  25
   9  -3   0 73.2145 16.9079   2
   9  -3   0 88.5611 23.3265   4
   9  -3   0 88.2380 9.36988   8
  -9  -3   0 70.7797 7.38497  16
   9  -3   0 71.0923 14.9920   2
   9   3   0 97.1079 19.0976   2
   9   3   0 72.8623 5.91933  27
   9   3   0 54.2746 21.0645   7
   9  -3   0 84.4277 7.12292  27
  -9   3   0 63.7844 20.3285   3
   9  -3   0 72.3221 7.22584  26
   9   3   0 75.1261 7.33477  26
   9  -3   0 71.7948 7.28180  15
  11   3   0 -14.438 13.1319   7
  11  -3   0 2.58987 5.23502  22
  11  -3   0 -0.7724 5.15814  25
  11   3   0 6.20572 5.38807  18
  11  -3   0 -18.987 11.9296   4
  11  -3   0 2.61371 2.51359  17
 -11   3   0 34.3887 16.7798   3
  11   3   0 -17.206 12.6300   4
 -11  -3   0 -3.8666 4.48058  23
  11   3   0 -3.5255 9.85452   2
  11   3   0 -1.3266 3.24527  15
  11  -3   0 -13.937 12.6893   7
  11   3   0 15.1999 12.0912   2
  11  -3   0 4.15034 4.12483  18
 -11   3   0 1.17400 4.58954  23
  11   3   0 5.79582 3.62717  26
 -11  -3   0 20.1121 14.2067   3
 -11  -3   0 4.55372 3.96829  16
  11  -3   0 -9.3684 8.34274   2
 -11   3   0 11.2422 5.57804  16
  11  -3   0 7.32333 3.84626  26
  11  -3   0 9.53864 4.42474  15
  11   3   0 1.70179 5.44544  25
  11  -3   0 17.7712 12.5784   2
  11  -3   0 1.10143 3.98513  27
  11   3   0 3.86057 4.04170  27
  13   3   0 95.3079 10.0664  15
  13  -3   0 85.5438 11.1384  18
  13   3   0 107.310 10.7297  26
 -13  -3   0 91.8972 12.6388  23
 -13   3   0 97.3273 12.9113  16
 -13  -3   0 101.538 11.0954  16
  13  -3   0 90.5138 14.3464  25
  13   3   0 88.6813 14.4912  25
  13  -3   0 99.4735 10.5636  15
  13   3   0 95.6967 14.5318  18
  13   3   0 92.2590 11.6022  27
  13  -3   0 105.910 11.7757  27
  13  -3   0 75.6886 14.0240  22
 -13   3   0 101.522 12.8573  23
  13  -3   0 100.835 11.8101  26
  15  -3   0 6.94336 6.02387  27
 -15   3   0 17.9334 8.12120  16
  15   3   0 -4.3581 5.11506  27
  15  -3   0 7.87142 8.30196  25
 -15  -3   0 11.0077 7.29353  16
  15   3   0 -4.2341 6.19737  22
  15  -3   0 2.82501 7.80167  22
  15   3   0 -2.0952 7.84639  18
 -15  -3   0 3.52546 7.40021  23
  15   3   0 2.96563 7.80933  25
  15   3   0 3.84189 4.92594  15
  15  -3   0 0.35747 5.05674  15
   0  -4   0 49.6939 2.81123  22
   0  -4   0 54.1377 6.89565   2
   0   4   0 47.3212 4.27808   8
   0  -4   0 57.0701 15.8296  14
   0   4   0 46.9560 7.43107   7
   0   4   0 48.2456 2.84991  27
   0  -4   0 50.8526 2.24216  24
   0  -4   0 39.9781 12.7363  10
   0  -4   0 53.3745 3.00984  15
   0   4   0 59.5338 6.79133   5
   0   4   0 56.2613 9.43176   1
   0  -4   0 53.5190 2.50003  20
   0   4   0 41.3026 12.9083   9
   0  -4   0 49.0145 5.64966   3
   0  -4   0 49.5979 2.92828  17
   0  -4   0 56.8126 6.50965   5
   0  -4   0 58.6832 12.2833  11
   0  -4   0 50.2444 4.31198   8
   0   4   0 50.4127 2.91632  16
   0   4   0 55.5876 7.22575   2
   0  -4   0 47.1931 2.84365  27
   0   4   0 50.3854 2.42012  20
   0  -4   0 56.2908 2.85002  26
   0  -4   0 70.7477 7.55950   7
   0  -4   0 46.5894 13.3734  12
  -2   4   0 3796.80 102.499   2
   2   4   0 3815.54 87.8717   8
   2  -4   0 3744.44 82.9282  17
  -2  -4   0 3694.30 82.9543  15
   2  -4   0 3718.92 102.039   2
   2  -4   0 3772.11 83.9671  27
   2   4   0 3616.46 123.452  14
   2  -4   0 3801.86 84.3457  22
   2  -4   0 3782.49 83.8825  25
  -2  -4   0 3671.58 98.5145   5
  -2  -4   0 3732.44 130.996  10
   2   4   0 3602.25 103.858   1
   2   4   0 3859.11 138.580  13
  -2  -4   0 3761.44 80.8383  19
  -2   4   0 3680.33 104.147   7
   2  -4   0 3825.30 106.001   1
   2  -4   0 3826.90 136.852  10
   2  -4   0 3733.68 154.840  12
   2  -4   0 3788.23 133.064  14
   2  -4   0 3766.43 84.0007  15
  -2   4   0 3466.75 100.513   4
   2  -4   0 3657.82 83.6533  26
   2   4   0 3811.97 98.4766   5
  -2  -4   0 3675.57 97.4347   2
   2  -4   0 3830.47 102.055   3
   2  -4   0 3876.32 101.859   4
  -2  -4   0 3717.39 87.0624   8
   2  -4   0 3661.00 104.024   7
  -2  -4   0 3513.45 82.6248  20
   2   4   0 3711.10 143.576   9
   2   4   0 3814.74 95.5754  12
  -2  -4   0 3887.13 92.3582   3
   2   4   0 3821.66 101.530   6
  -2   4   0 3785.01 82.1111  18
  -2   4   0 3792.73 142.332   9
  -2  -4   0 3645.54 83.5926  24
   2   4   0 3919.46 99.6044   2
   2   4   0 3717.73 83.2623  15
  -2  -4   0 3761.91 129.675  14
   2   4   0 3645.25 83.1674  27
  -2  -4   0 3807.84 82.4815  26
   2  -4   0 3656.47 107.925   5
  -2  -4   0 3636.33 123.106   9
   2   4   0 3886.67 124.263  14
  -2   4   0 3668.47 135.994  13
   2   4   0 3802.58 86.4902  18
  -2   4   0 3739.07 84.5205  16
  -2   4   0 3721.26 83.1321  17
  -2  -4   0 3749.70 84.6361  17
  -2   4   0 3498.12 100.424   3
  -2  -4   0 3747.74 94.5990  12
  -2  -4   0 3750.76 83.5496  23
  -4  -4   0 946.498 48.9858  13
   4  -4   0 887.758 25.9074  22
   4   4   0 915.921 36.0198   3
   4  -4   0 923.478 25.6858  25
   4   4   0 867.962 37.3024   2
  -4  -4   0 904.066 24.6423  23
  -4  -4   0 902.188 25.3358  24
  -4  -4   0 923.208 27.5278   8
   4  -4   0 876.643 64.8246  10
  -4  -4   0 957.568 67.4600  10
  -4  -4   0 894.943 78.1964  11
   4   4   0 952.489 37.0677   6
   4  -4   0 917.550 24.7749  15
   4   4   0 919.672 45.7993   1
   4  -4   0 959.249 87.9066  12
  -4  -4   0 924.157 22.0748  26
  -4   4   0 879.734 24.5241  23
  -4  -4   0 1036.98 66.9248   9
  -4  -4   0 912.231 37.0945   2
   4   4   0 912.819 23.5128  27
   4  -4   0 910.439 24.7132  27
  -4   4   0 946.416 41.9907   2
  -4   4   0 924.272 78.2424   9
   4  -4   0 965.757 23.4182  17
   4  -4   0 928.045 24.6346  26
  -4  -4   0 900.733 22.7831  27
   4   4   0 970.071 49.3776   4
   4  -4   0 908.700 43.0347   4
   4  -4   0 892.355 46.5601   7
  -4   4   0 923.950 25.5500  16
   4  -4   0 923.590 44.5620   1
   4  -4   0 956.842 51.7541  14
   4  -4   0 897.369 48.3272  14
  -4   4   0 911.090 46.6771   7
   4   4   0 946.015 43.1016   5
  -4   4   0 895.244 64.2215  13
   4   4   0 965.860 28.6425   8
   4   4   0 1009.90 94.0980   9
   4   4   0 960.124 64.2491  10
   4   4   0 908.558 58.3485  12
   4   4   0 928.812 72.9736  13
   4   4   0 912.743 23.5624  15
   4   4   0 936.024 25.3603  15
   4   4   0 929.900 28.1798  18
  -4  -4   0 882.000 23.3999  16
   4   4   0 889.857 21.7447  19
  -4   4   0 919.727 43.4310   4
  -4  -4   0 962.797 43.5319   1
   4  -4   0 915.248 23.1934  18
  -4  -4   0 924.319 23.1372  15
  -4   4   0 938.746 45.9403   1
  -4  -4   0 923.342 36.9057   3
  -4   4   0 897.503 43.5930   3
   4  -4   0 981.749 44.4170   3
   4   4   0 906.388 42.3964   2
   4  -4   0 894.994 42.0683   2
   6   4   0 543.940 18.1241  27
  -6   4   0 602.856 81.3470   9
   6  -4   0 622.570 34.9013   2
   6   4   0 565.107 21.9811   8
   6   4   0 560.002 18.7055  15
   6  -4   0 573.259 20.6522  22
   6   4   0 632.136 38.2006   2
   6  -4   0 547.023 36.7102   3
   6   4   0 599.078 77.9786  13
  -6  -4   0 557.799 17.3480  16
   6   4   0 552.329 16.8817  21
   6  -4   0 595.890 18.7733  27
  -6   4   0 544.503 18.5052  23
  -6  -4   0 550.646 19.4389  24
   6   4   0 584.745 32.1556   2
   6   4   0 589.836 22.4129  18
  -6   4   0 571.174 15.4900  21
  -6  -4   0 602.016 70.1709   9
  -6  -4   0 592.383 68.5885  10
  -6  -4   0 559.038 80.9101  11
  -6   4   0 553.919 19.2373  16
  -6  -4   0 559.294 16.0501  15
   6   4   0 574.182 43.0318  10
  -6   4   0 599.037 39.4279   4
   6   4   0 499.776 65.6655  12
  -6  -4   0 575.139 18.7375  23
  -6   4   0 554.538 39.2277   1
   6  -4   0 551.886 18.1611  26
  -6  -4   0 582.696 34.1177   3
   6  -4   0 588.322 39.0230   1
   6  -4   0 562.397 17.6394  18
  -6   4   0 535.137 34.5402   2
  -6   4   0 511.223 37.0290   3
   6   4   0 544.854 16.8729  27
   6   4   0 567.461 32.5657   3
   6   4   0 586.345 44.2577   4
   6  -4   0 534.762 19.8201  25
   6   4   0 584.462 40.0675   1
   6  -4   0 549.119 38.3978   4
   6  -4   0 547.705 54.2882  10
   6  -4   0 485.774 82.6878  12
   6  -4   0 553.094 18.3475  15
   6  -4   0 558.934 16.7340  17
   6   4   0 617.867 25.5502   6
   6   4   0 621.329 39.5556   5
  -6  -4   0 564.369 20.7851   8
  -6   4   0 542.367 15.9142  26
  -6  -4   0 538.335 34.8838   1
   6  -4   0 577.546 43.8296   7
  -6  -4   0 562.491 30.6715   2
  -6   4   0 606.097 85.1557  11
   6  -4   0 540.998 35.4903   2
  -6   4   0 562.581 55.5257  13
   8   4   0 771.171 25.6104  26
  -8  -4   0 776.319 99.3048   9
   8   4   0 752.930 25.2946  15
  -8  -4   0 688.276 43.4608   1
  -8  -4   0 826.980 24.4953  16
   8  -4   0 790.946 25.0046  18
   8  -4   0 683.518 56.8986   7
   8   4   0 755.515 22.9434  27
  -8   4   0 735.034 51.4708   3
   8  -4   0 784.756 28.8080  22
   8   4   0 720.995 40.7432   2
  -8   4   0 607.311 96.3371   9
  -8   4   0 790.863 26.4904  16
  -8  -4   0 765.849 26.7646  24
  -8  -4   0 761.732 41.0940   2
  -8   4   0 894.060 130.338  11
   8   4   0 778.175 52.2377   1
  -8  -4   0 785.223 114.921  11
  -8  -4   0 744.536 25.4114  23
   8   4   0 803.331 28.9439  25
   8   4   0 808.459 29.9940  18
   8  -4   0 758.660 30.3657   8
  -8   4   0 858.994 36.2866   6
   8   4   0 711.542 56.0675   4
  -8   4   0 756.563 25.4942  23
   8   4   0 754.962 20.8284  21
   8  -4   0 895.661 141.797  12
   8  -4   0 766.659 24.9707  15
   8   4   0 720.206 46.8659   2
   8  -4   0 837.526 28.7438  25
   8  -4   0 831.821 49.3395   2
   8  -4   0 736.920 52.4093   4
  -8   4   0 834.504 35.4451   6
  -8  -4   0 749.787 45.3441   3
   8  -4   0 796.192 25.5561  27
   8  -4   0 770.152 25.0699  26
   8   4   0 741.861 24.8865  27
   8   4   0 772.608 29.3601   8
   8   4   0 601.281 99.0496  13
   8  -4   0 739.900 22.4625  17
   8  -4   0 741.854 42.9983   2
  -8   4   0 842.724 53.0051   1
   8  -4   0 814.861 51.1482   1
  10   4   0 735.587 31.2752  25
  10   4   0 802.854 27.8706  27
  10  -4   0 819.065 70.5232   7
  10  -4   0 713.634 34.8643  27
 -10  -4   0 685.880 51.3652   3
 -10  -4   0 768.706 26.2172  16
  10  -4   0 727.059 58.4776   4
  10  -4   0 810.144 27.3484  18
  10   4   0 747.380 31.4078   8
  10   4   0 746.164 24.4273  27
  10  -4   0 756.572 26.7508  15
  10   4   0 747.233 27.6681  26
 -10   4   0 767.016 28.6516  16
  10   4   0 750.160 44.8647   2
  10   4   0 774.913 52.3003   2
  10  -4   0 797.445 27.4336  26
 -10  -4   0 768.814 27.7760  23
 -10   4   0 809.240 28.5087  23
  10  -4   0 795.433 27.8837  27
 -10   4   0 770.063 59.4800   3
  10   4   0 778.892 32.3894  18
  10  -4   0 733.426 23.2357  17
  10  -4   0 752.556 51.2735   2
  10  -4   0 782.337 31.7301  22
  10   4   0 768.073 27.1225  15
  10   4   0 804.627 67.9447   4
  10  -4   0 812.579 48.2588   2
  10  -4   0 751.880 31.0004  25
  10   4   0 878.372 73.8892   7
 -12  -4   0 361.576 19.9386  23
 -12   4   0 335.817 19.9820  16
 -12  -4   0 357.316 17.9553  16
 -12   4   0 336.079 19.7495  23
  12  -4   0 342.512 18.1088  26
  12   4   0 374.764 23.8010  25
  12   4   0 351.702 18.8211  26
  12  -4   0 365.511 23.1976  25
  12  -4   0 334.841 22.3204  22
  12   4   0 342.170 18.7879  27
  12  -4   0 356.295 19.3542  27
  12  -4   0 358.261 17.7962  18
  12  -4   0 349.597 18.1201  15
  12   4   0 316.435 17.4478  15
  12   4   0 369.658 23.2358  18
 -14  -4   0 6.53152 6.19739  23
  14   4   0 4.62834 5.17136  27
  14  -4   0 3.83403 5.03750  15
 -14  -4   0 3.76411 5.61572  16
  14   4   0 6.78385 7.08966  18
 -14   4   0 -5.1724 5.48827  16
  14  -4   0 9.36678 5.64602  27
  14   4   0 0.92404 7.32918  25
  14  -4   0 7.94130 6.08347  26
  14   4   0 6.56601 4.87113  15
  14  -4   0 15.3979 8.30471  25
  -1  -5   0 2671.93 61.3779  22
   1   5   0 2768.04 82.8547   1
  -1  -5   0 2653.16 61.3813  15
  -1  -5   0 2909.80 75.2073   5
   1   5   0 2605.52 77.8964   2
  -1  -5   0 2653.78 60.1947  20
   1   5   0 2768.26 112.441   9
   1  -5   0 2671.75 61.4348  26
  -1  -5   0 2751.83 113.821  14
   1  -5   0 2816.34 121.758  12
   1  -5   0 2738.37 79.3454   7
  -1  -5   0 2869.59 103.456  11
  -1   5   0 2699.20 113.359   9
   1  -5   0 2509.92 78.9655   2
   1   5   0 2622.85 82.7782   6
  -1   5   0 2818.54 81.8949   5
  -1   5   0 2668.40 79.5927   7
   1  -5   0 2705.54 61.3694  25
  -1   5   0 2777.83 118.780  13
   1  -5   0 2685.13 61.9786  15
   1  -5   0 2729.53 61.4093  17
   1  -5   0 2607.72 60.9640  20
   1  -5   0 2780.91 61.6347  22
   1  -5   0 2812.43 117.170  14
  -1   5   0 2695.80 76.9460   3
  -1  -5   0 2697.46 78.0447   2
  -1   5   0 2727.34 78.7368   4
   1  -5   0 2689.36 61.9532  27
  -1   5   0 2678.19 62.0348  16
  -1  -5   0 2661.35 61.2761  27
  -1  -5   0 2665.30 61.1296  23
  -1  -5   0 2655.33 66.0959   8
  -1  -5   0 2704.85 60.9105  26
  -1  -5   0 2773.23 60.7567  24
   1   5   0 2711.72 116.606  13
  -1  -5   0 2622.34 62.1911  17
  -1   5   0 2722.81 84.4061   1
   1   5   0 2688.82 66.5928   8
  -1  -5   0 2695.98 111.773  10
   1   5   0 2492.03 61.3429  27
  -1  -5   0 2706.93 87.0205  12
   1  -5   0 2786.63 76.7025   3
   1   5   0 2692.86 83.4888   1
  -1   5   0 2764.03 80.9201   2
   1  -5   0 2670.32 83.3704   1
   1   5   0 2569.78 74.0210   5
   1  -5   0 2756.44 114.687  10
   3   5   0 14.4901 2.22406  27
  -3   5   0 4.52552 4.72457   4
  -3   5   0 7.26441 4.97298   7
  -3  -5   0 10.1918 1.81190  20
  -3  -5   0 -15.163 12.2709  13
   3  -5   0 10.8062 2.15739  27
   3   5   0 26.4772 21.5899  13
  -3  -5   0 8.13016 2.69612   8
   3   5   0 7.53118 2.58489  18
   3   5   0 9.72354 5.39748   1
  -3  -5   0 9.30824 2.15117  23
  -3  -5   0 9.00491 1.55148  26
  -3   5   0 9.42371 4.42457   2
   3   5   0 4.87144 2.00282   8
  -3  -5   0 -1.6184 13.1623   9
   3   5   0 -5.0225 14.5250  10
   3  -5   0 4.05551 1.59702  22
   3  -5   0 10.7598 2.29131  25
   3  -5   0 8.18558 1.88545  26
   3   5   0 11.3767 8.27537  12
   3  -5   0 5.50209 4.41352   2
  -3   5   0 6.17030 1.11478  18
  -3   5   0 4.49677 18.6004   9
   3   5   0 -3.3522 26.4596   9
  -3  -5   0 21.7709 9.01261  12
  -3  -5   0 10.7080 2.38089  17
   3  -5   0 4.90467 3.54123   1
   3  -5   0 5.93783 1.68751  15
   3  -5   0 6.16679 4.02693   3
   3  -5   0 1.29442 3.30944   4
   3  -5   0 7.11220 5.48126   5
   3  -5   0 5.43004 1.38490  17
  -3   5   0 6.25567 1.83906  16
   3   5   0 32.4361 15.1568  14
  -3  -5   0 8.62713 1.68908  15
  -3  -5   0 4.90317 2.87779   3
   3   5   0 6.55698 13.8549  14
  -3  -5   0 4.73761 17.0980  11
  -3  -5   0 9.35648 2.16301  24
   3  -5   0 14.4062 21.5388  10
   3  -5   0 6.25312 17.9118  14
   3  -5   0 5.08870 4.60999   7
   3   5   0 3.18012 3.96381   2
   3   5   0 16.1360 5.46318   5
   3   5   0 8.87461 0.82611  19
  -3  -5   0 17.2106 6.15406   5
  -3  -5   0 6.58784 3.71311   2
  -3   5   0 5.29399 4.12070   3
   3  -5   0 -15.163 21.3699  12
  -3   5   0 26.9809 20.2998  13
   3   5   0 8.18949 4.37269   6
  -5   5   0 1054.48 29.3558  23
   5   5   0 1107.14 34.0985   8
   5   5   0 1133.24 44.1869   3
  -5  -5   0 1066.39 80.7216  10
   5  -5   0 1076.25 31.1361  22
  -5  -5   0 1008.84 95.4311  11
  -5  -5   0 1149.58 45.6442   3
   5  -5   0 959.252 102.099  12
  -5  -5   0 1098.51 30.4500  24
   5  -5   0 1054.97 29.2111  26
  -5   5   0 1022.58 76.6036  13
   5  -5   0 1106.71 51.5280  14
   5   5   0 1076.18 59.0002   4
  -5   5   0 1063.91 49.8597   2
  -5   5   0 1084.46 55.7803   1
   5  -5   0 1111.61 52.9454  14
   5   5   0 1097.21 52.2987   2
   5  -5   0 1062.39 52.3084   3
  -5  -5   0 1038.14 32.2399   8
  -5  -5   0 1125.63 28.1299  16
  -5  -5   0 981.430 49.1255   1
   5   5   0 1120.33 52.0854   5
   5   5   0 1130.18 44.3662   6
   5  -5   0 1125.93 29.7111  15
   5  -5   0 1061.30 56.9560   7
   5  -5   0 1030.23 49.9326   2
  -5   5   0 1080.43 93.6771   9
  -5  -5   0 1066.56 27.1442  15
  -5   5   0 1040.42 30.3760  16
   5   5   0 1059.94 28.0165  27
   5  -5   0 1081.08 30.5967  25
   5   5   0 1071.25 73.5961  10
   5   5   0 978.083 67.6013  12
   5   5   0 1116.31 46.6676   2
   5   5   0 1084.84 33.4282  18
  -5  -5   0 1081.54 77.5562   9
  -5   5   0 1092.05 56.2391   7
  -5  -5   0 1071.23 29.5016  23
   5   5   0 1137.93 118.626   9
  -5  -5   0 1097.35 76.7382  14
   5  -5   0 1161.97 55.3756   1
   5  -5   0 1106.09 53.1314   4
   5  -5   0 1061.06 76.1916  10
   5   5   0 1052.51 92.2778  13
   5   5   0 1079.98 30.0433  15
   5  -5   0 1044.73 27.3424  17
  -5   5   0 1125.14 53.0100   4
  -5  -5   0 1046.23 55.8280  13
   5  -5   0 1083.26 29.5890  27
   5   5   0 1175.18 57.0940   1
  -5  -5   0 1028.80 26.7156  27
   5  -5   0 1086.06 27.4360  18
  -5  -5   0 1051.38 44.0936   2
   7  -5   0 141.540 9.77975  25
   7  -5   0 145.040 11.4299   8
  -7  -5   0 131.699 47.8072   9
   7  -5   0 132.465 10.0953  22
   7  -5   0 154.054 8.92883  26
   7  -5   0 141.024 7.46882  18
   7   5   0 88.7998 53.3070  13
   7  -5   0 70.4775 33.4262  10
  -7  -5   0 125.317 20.9510   1
   7   5   0 153.484 24.5624   2
  -7   5   0 131.323 23.2747   4
  -7   5   0 127.958 8.76986  23
   7   5   0 144.119 7.43541  27
   7   5   0 147.050 28.6852   4
   7   5   0 174.841 18.5430   2
  -7   5   0 119.299 16.0254   6
  -7  -5   0 128.365 8.57119  23
  -7   5   0 122.398 23.2797   1
   7  -5   0 160.645 22.3816   1
  -7  -5   0 139.468 9.86906   8
   7   5   0 134.186 7.27829  21
  -7  -5   0 79.3794 51.2432  10
   7   5   0 137.173 8.72038  26
  -7  -5   0 144.495 6.60284  15
  -7  -5   0 138.771 7.90285  16
   7   5   0 123.626 22.5008   1
   7  -5   0 115.111 22.8414   4
  -7   5   0 134.367 9.20111  16
   7   5   0 136.181 8.77372  15
   7   5   0 161.364 11.8292  18
   7  -5   0 120.038 69.3870  12
  -7   5   0 131.224 24.8350   3
  -7   5   0 84.7725 52.7540   9
   7   5   0 146.300 8.81027  27
   7   5   0 100.307 16.4226   3
   7  -5   0 141.934 8.83008  27
   7  -5   0 142.811 8.72209  15
  -7   5   0 146.190 6.49740  26
  -7  -5   0 142.410 9.61796  24
  -7  -5   0 154.408 22.1322   3
   7  -5   0 125.467 20.0266   2
   7  -5   0 163.323 25.1280   2
   7   5   0 148.364 10.9466   8
   7  -5   0 145.144 27.9498   7
  -7  -5   0 164.458 17.4160   2
   7  -5   0 129.801 6.76690  17
   9  -5   0 6.76836 12.7390   4
   9   5   0 21.4003 5.01482  27
   9   5   0 20.1617 4.90100  26
   9   5   0 18.3537 3.55382  27
  -9  -5   0 15.8584 4.96949  23
   9   5   0 17.9730 12.4321   2
  -9  -5   0 27.0715 4.93696  16
  -9  -5   0 23.5761 6.09395  24
   9  -5   0 23.7912 5.25812  27
  -9   5   0 12.9499 7.48428   6
   9   5   0 5.49890 5.16910  25
   9   5   0 27.9156 9.92739   2
  -9   5   0 28.9567 9.28299   6
   9   5   0 20.3548 4.94404  15
   9   5   0 21.9946 6.58609  18
   9  -5   0 22.3892 5.20062  15
   9  -5   0 25.9113 6.52038  22
   9  -5   0 17.9608 6.14524  25
   9  -5   0 19.3051 4.79691  26
   9   5   0 36.1732 16.8995   4
   9   5   0 7.66959 5.88107   8
   9  -5   0 29.6554 7.34876   8
   9  -5   0 28.0291 11.0628   2
   9  -5   0 10.4218 11.2879   2
   9  -5   0 17.2145 14.9988   7
  -9  -5   0 30.3744 15.2817   3
  -9  -5   0 22.9334 8.97420   2
   9  -5   0 24.8000 3.74603  17
   9  -5   0 19.7261 4.35090  18
  -9   5   0 24.0048 5.99763  23
   9   5   0 25.4613 3.19238  21
  -9   5   0 16.7858 5.58136  16
  11   5   0 15.6572 18.3798   7
  11   5   0 6.42294 4.49272  15
 -11   5   0 24.0710 6.76137  16
  11  -5   0 20.6290 6.63997  27
  11   5   0 28.3476 15.6231   2
  11   5   0 -13.955 13.5309   4
 -11  -5   0 18.5417 5.34260  16
  11  -5   0 23.5752 8.06026  22
  11  -5   0 15.6417 18.3408   4
  11   5   0 12.0168 5.37706  27
 -11   5   0 8.45919 5.20921  23
 -11  -5   0 34.8676 16.3091   3
 -11   5   0 7.28409 13.6063   3
  11  -5   0 10.8792 3.35140  17
  11  -5   0 11.2052 6.92538  25
  11  -5   0 26.1488 15.8624   2
 -11  -5   0 8.38316 5.68568  23
  11   5   0 7.40671 6.96332  18
  11   5   0 8.60353 6.19968  25
  11  -5   0 9.53953 12.8636   7
  11  -5   0 27.4403 5.94069  26
  11  -5   0 20.5511 5.00922  18
  11   5   0 27.2542 5.81696  26
  11  -5   0 16.4727 5.29533  15
  13  -5   0 152.445 18.2006  25
 -13   5   0 155.881 15.0067  16
  13  -5   0 179.835 17.9925  22
  13  -5   0 151.283 13.0339  26
  13   5   0 148.463 18.5949  25
 -13  -5   0 176.414 13.1995  16
  13   5   0 170.545 13.9533  26
  13  -5   0 144.259 12.7775  15
  13   5   0 151.597 12.7738  15
 -13  -5   0 180.108 15.5372  23
  13   5   0 188.046 14.6885  27
  13  -5   0 176.857 14.6436  27
  13   5   0 154.777 16.8351  18
  15  -5   0 5.77605 5.61395  27
 -15  -5   0 -0.6902 6.87272  16
  15  -5   0 -0.7202 7.65880  22
  15   5   0 8.20924 7.55239  18
 -15  -5   0 -11.551 6.43898  23
  15   5   0 0.64250 8.28018  25
  15  -5   0 -14.776 7.69184  25
  15   5   0 10.0312 4.97860  15
  15   5   0 -10.093 4.41353  27
  15  -5   0 7.12893 5.38959  15
 -15   5   0 13.4510 7.25098  16
   0  -6   0 13.3770 5.04815   2
   0  -6   0 15.1391 1.54656  24
   0   6   0 12.0520 5.02648   1
   0  -6   0 17.7059 4.84005   3
   0  -6   0 17.2621 2.38334  15
   0   6   0 16.4143 17.6993   9
   0  -6   0 22.2101 2.34127  26
   0  -6   0 -7.1533 14.2508  12
   0  -6   0 15.5457 3.41055   8
   0  -6   0 -17.384 14.7339  10
   0   6   0 13.0892 4.63996   7
   0  -6   0 15.5382 5.06783   5
   0  -6   0 6.69431 3.98637   1
   0  -6   0 24.3110 11.9779  11
   0   6   0 11.3902 4.65504   5
   0   6   0 6.60983 16.5689  13
   0  -6   0 13.6822 2.23601  17
   0  -6   0 0.85532 16.2917  14
   0  -6   0 14.2993 2.17955  22
  -2   6   0 965.645 73.7005  13
   2  -6   0 990.277 71.7930  10
   2   6   0 1065.68 43.9110   2
   2   6   0 1136.53 79.8704  13
   2   6   0 1007.47 46.1508   6
  -2   6   0 1032.91 76.1486   9
  -2  -6   0 1119.48 74.4055  10
  -2  -6   0 1035.06 31.3246   8
   2   6   0 1075.24 77.3951   9
   2   6   0 1003.72 45.3071   1
  -2  -6   0 1032.76 26.1934  27
  -2  -6   0 1048.65 42.2468   2
  -2   6   0 1032.15 44.3052   4
   2  -6   0 1035.05 27.2665  22
   2  -6   0 1014.16 45.0779   2
  -2   6   0 1046.16 46.1455   7
   2  -6   0 1035.17 72.0752  14
  -2  -6   0 1059.85 26.4906  15
   2   6   0 1176.41 42.4792   5
  -2  -6   0 1015.21 25.7852  26
   2  -6   0 1078.70 27.1220  26
   2  -6   0 1021.18 47.6651   1
  -2  -6   0 1030.12 25.4779  20
   2   6   0 1089.11 30.0755  18
  -2   6   0 1065.73 27.9050  16
   2   6   0 1051.50 26.8351  27
   2  -6   0 1084.57 27.0658  25
  -2   6   0 1077.76 45.9125   2
   2  -6   0 1027.45 43.1104   3
   2  -6   0 1177.11 49.3884   5
  -2  -6   0 1005.01 26.2955  24
  -2  -6   0 1067.19 71.8446  14
   2  -6   0 1012.04 82.2406  12
  -2   6   0 978.792 48.2430   1
   2  -6   0 1014.40 27.3447  15
   2  -6   0 1056.14 26.4863  17
  -2  -6   0 1016.81 40.1207   5
   2  -6   0 1148.51 44.9359   4
  -2  -6   0 1010.64 26.9249  22
   2  -6   0 1037.85 27.4525  27
   2   6   0 1036.50 32.0318   8
  -2  -6   0 1028.32 26.5839  23
  -2  -6   0 1076.57 41.3241  12
  -2  -6   0 1052.21 28.0358  17
  -2  -6   0 1135.71 71.9175  11
   2  -6   0 1018.65 45.3308   7
  -2  -6   0 1100.53 23.6376  19
   2   6   0 1029.44 47.4864   1
  -4  -6   0 1545.64 39.7764  23
   4  -6   0 1597.25 40.1283  26
  -4  -6   0 1572.64 44.0970   8
  -4  -6   0 1575.51 62.0729   5
  -4  -6   0 1624.75 76.7422  13
  -4  -6   0 1475.63 97.7636  10
   4  -6   0 1521.23 97.0113  10
   4  -6   0 1635.06 40.6086  27
   4   6   0 1654.81 61.5594   6
  -4   6   0 1536.06 109.692   9
  -4   6   0 1641.85 101.204  13
   4  -6   0 1504.52 67.3164   7
   4   6   0 1557.16 97.7183  10
   4   6   0 1625.83 64.9446  12
   4  -6   0 1500.77 63.0411   3
   4  -6   0 1601.39 63.5815   4
   4  -6   0 1657.83 75.1948   5
   4  -6   0 1590.52 83.7956  14
   4  -6   0 1613.34 40.4896  15
  -4   6   0 1482.40 63.3182   3
  -4  -6   0 1585.95 40.5817  24
   4   6   0 1579.76 123.923   9
   4  -6   0 1665.11 89.7823  14
  -4  -6   0 1597.56 94.4883  14
  -4  -6   0 1635.82 89.5545   9
   4   6   0 1616.38 72.6816  14
  -4   6   0 1581.23 63.9303   4
  -4  -6   0 1597.03 38.8669  20
  -4  -6   0 1503.43 108.165  11
   4   6   0 1596.51 72.1145  14
  -4  -6   0 1574.08 57.0804   2
   4   6   0 1637.71 60.4512   2
  -4   6   0 1575.46 67.5007   7
   4   6   0 1563.65 39.1461  27
  -4  -6   0 1574.19 53.3116   3
   4   6   0 1655.75 45.9087   8
   4  -6   0 1604.09 64.1003   2
   4  -6   0 1668.26 41.5971  22
  -4  -6   0 1507.73 64.2180   1
  -4  -6   0 1589.96 38.0275  27
  -4   6   0 1600.07 63.9299   2
  -4  -6   0 1575.82 37.3282  26
  -4  -6   0 1568.91 38.2694  15
   4  -6   0 1569.59 40.6003  25
   4  -6   0 1725.42 127.641  12
   4   6   0 1488.45 35.2412  19
   4   6   0 1614.97 61.5673   5
   4   6   0 1582.53 106.320  13
  -4   6   0 1582.41 41.3688  16
   4  -6   0 1585.01 38.3494  17
   4   6   0 1813.14 70.9978   1
  -4   6   0 1555.64 37.1498  18
   4   6   0 1572.36 44.1619  18
   4  -6   0 1680.37 68.6719   1
  -4  -6   0 1529.83 41.2695  17
   4   6   0 1595.28 70.1888   4
  -6   6   0 10.0060 3.74371  16
   6  -6   0 2.82226 47.5543  12
  -6  -6   0 5.54757 35.5889  10
  -6   6   0 -53.683 35.9467   9
   6   6   0 -3.8314 26.0068  12
   6  -6   0 7.38622 2.94720  15
   6  -6   0 11.1869 3.08278  26
   6   6   0 8.31830 5.61486   6
  -6  -6   0 14.4581 3.38707  23
   6   6   0 13.9727 8.80516   5
   6  -6   0 16.0163 9.85745   1
   6  -6   0 14.3453 3.75893  25
  -6  -6   0 1.36038 34.7711  11
   6  -6   0 13.5273 2.47218  17
   6  -6   0 15.1753 3.48942  27
   6   6   0 8.61618 6.73006   3
   6  -6   0 17.7379 7.64575   4
   6  -6   0 11.7764 3.87765  22
   6   6   0 7.28270 8.38718   4
   6   6   0 14.4978 4.95122  18
  -6   6   0 13.2442 9.75001   1
   6  -6   0 -32.675 26.8110  10
   6  -6   0 3.43423 6.60398   2
  -6   6   0 17.6978 9.12040   3
  -6  -6   0 9.93697 2.53390  16
   6   6   0 10.9109 6.61187   1
  -6  -6   0 12.2075 3.80257   8
   6   6   0 16.4638 6.28535   2
   6   6   0 89.5849 49.5034  13
  -6  -6   0 10.6090 2.30642  15
   6   6   0 13.4286 2.60953  27
  -6  -6   0 7.92995 5.51451   2
  -6   6   0 15.4354 6.42915   4
  -6  -6   0 11.6925 3.47513  24
   6   6   0 12.4382 6.81543   2
  -6  -6   0 13.6564 7.87127   1
   6   6   0 14.0612 4.11551   8
  -6  -6   0 -7.7427 32.1699   9
  -6   6   0 12.4120 9.90855   2
   6  -6   0 12.9661 2.47026  18
   6   6   0 10.8480 3.43684  15
  -6   6   0 2.64094 32.0135  13
  -6  -6   0 9.15441 6.92490   3
  -6  -6   0 -5.1412 19.2323  13
   6  -6   0 22.7104 11.1069   7
   6   6   0 11.6989 27.6485  10
   8  -6   0 230.897 12.1495  26
   8  -6   0 235.513 13.6793  25
   8   6   0 202.632 14.8451  18
   8   6   0 216.370 10.2383  27
   8   6   0 226.669 12.1796  27
  -8  -6   0 184.126 23.0851   3
   8   6   0 194.049 24.9414   2
   8   6   0 232.942 23.9844   2
   8   6   0 261.803 41.0243   4
   8   6   0 248.762 30.3278   1
  -8  -6   0 226.345 12.1558  23
   8   6   0 205.834 14.4087   8
  -8  -6   0 228.051 13.5479   8
  -8  -6   0 232.775 21.7414   2
   8   6   0 219.766 12.1741  26
  -8  -6   0 247.791 11.2319  16
   8  -6   0 214.682 15.6032   8
   8   6   0 204.164 11.7364  15
   8  -6   0 202.058 9.87056  18
   8  -6   0 224.406 12.3047  27
   8   6   0 227.131 14.5542  25
   8  -6   0 221.275 26.5386   2
   8  -6   0 236.939 29.5388   4
  -8  -6   0 202.629 12.9233  24
   8  -6   0 201.561 13.5122  22
   8  -6   0 177.758 23.5187   2
  -8   6   0 228.327 13.0923  16
   8  -6   0 213.826 36.8353   7
   8  -6   0 229.678 28.5907   1
   8  -6   0 221.434 9.44794  17
  -8   6   0 226.835 31.0017   1
  -8   6   0 225.416 22.9043   6
  -8   6   0 188.871 21.5598   6
   8   6   0 219.123 9.95962  21
  -8   6   0 195.783 31.8848   3
  -8  -6   0 237.467 26.2434   1
   8  -6   0 228.067 12.0641  15
   8   6   0 225.786 23.7254   3
  10  -6   0 290.852 32.1292   2
  10   6   0 367.718 36.4000   2
 -10  -6   0 342.404 34.9304   3
  10   6   0 311.151 16.5193  27
  10  -6   0 302.665 13.8061  18
  10  -6   0 333.502 12.5116  17
  10   6   0 311.459 10.7605  21
  10  -6   0 351.696 19.6810  25
  10  -6   0 351.097 16.9867  26
  10  -6   0 306.878 34.7215   2
 -10   6   0 338.466 23.0472   6
 -10   6   0 409.672 42.9267   3
  10  -6   0 308.457 19.3405  22
  10  -6   0 386.670 49.2991   7
 -10   6   0 340.312 18.3951  16
  10  -6   0 291.599 36.8756   4
  10   6   0 373.450 22.0414  18
  10  -6   0 331.935 16.4895  15
  10   6   0 333.931 17.0149  26
  10  -6   0 336.208 17.2167  27
 -10  -6   0 330.202 18.4431  24
  10   6   0 318.739 16.4140  15
  10   6   0 317.366 52.0385   4
  10   6   0 364.250 31.7712   2
  10   6   0 306.009 19.5376  25
 -10   6   0 285.943 21.7705   6
 -10  -6   0 361.457 17.7015  23
 -10  -6   0 329.803 15.2989  16
  12  -6   0 121.019 15.0684  25
  12  -6   0 99.7767 11.5848  27
 -12  -6   0 101.680 12.0468  23
  12  -6   0 111.435 8.78224  18
  12  -6   0 116.829 11.2406  26
  12   6   0 135.817 14.8506  18
  12   6   0 107.348 10.7826  26
  12   6   0 100.838 14.3548  25
  12   6   0 106.220 11.5150  27
  12  -6   0 123.011 15.8582  22
 -12  -6   0 117.536 10.7621  16
  12  -6   0 119.557 11.1960  15
  12   6   0 104.079 10.8271  15
 -12   6   0 100.659 12.4977  16
  14  -6   0 27.4621 7.59618  26
  14  -6   0 34.4694 7.81346  15
  14   6   0 34.7690 8.65336  27
  14   6   0 28.2955 6.80593  15
  14   6   0 22.3327 10.5921  25
  14  -6   0 20.6324 9.11428  22
  14  -6   0 31.1638 9.96773  25
 -14  -6   0 39.5685 10.0324  23
 -14  -6   0 14.5052 6.47866  16
 -14   6   0 20.0820 8.13264  16
  14  -6   0 27.5402 7.84867  27
  14   6   0 15.2489 9.37580  18
  -1  -7   0 476.087 15.3390  17
  -1   7   0 564.043 60.3450  13
   1  -7   0 471.446 28.0684   7
   1  -7   0 486.756 20.0370   8
   1   7   0 475.630 19.5998   8
   1   7   0 504.752 26.4123   5
  -1   7   0 475.383 15.1781  16
  -1  -7   0 478.112 19.2348   8
  -1   7   0 488.939 29.5748   5
   1   7   0 475.270 28.8509   2
   1  -7   0 498.728 54.9779  10
   1  -7   0 555.167 56.2588  12
   1  -7   0 468.869 14.9850  15
  -1  -7   0 403.852 37.1083  12
  -1   7   0 470.338 29.5517   2
   1  -7   0 462.002 13.7771  20
   1  -7   0 496.763 32.1056   1
  -1   7   0 486.496 54.3776   9
  -1  -7   0 474.933 14.4325  27
   1  -7   0 488.179 14.7379  17
  -1   7   0 483.538 28.5146   4
  -1  -7   0 508.696 29.0110   2
  -1  -7   0 470.471 14.1945  23
  -1  -7   0 489.506 25.7161   5
   1  -7   0 479.808 14.5608  26
  -1   7   0 461.493 26.7223   3
   1   7   0 495.569 28.4211   7
   1   7   0 415.464 29.4311   1
   1  -7   0 486.671 14.5761  22
  -1  -7   0 492.940 14.7070  15
  -1  -7   0 461.137 13.9037  26
  -1   7   0 486.262 29.2787   7
  -1  -7   0 428.885 50.9971  14
   1  -7   0 469.840 28.3169   5
   1   7   0 491.802 32.2597   6
   1   7   0 555.226 51.9406   9
   1   7   0 385.354 53.7284  13
  -1  -7   0 484.067 13.1789  20
  -1  -7   0 554.009 46.4573  11
  -1  -7   0 493.503 13.4994  24
   1   7   0 501.475 32.7444   1
  -1   7   0 450.008 31.5255   1
   1  -7   0 475.458 26.2078   3
   1  -7   0 474.643 14.3014  25
   1  -7   0 474.803 52.5176  14
  -1  -7   0 461.525 14.4177  22
  -1  -7   0 388.543 49.4220  10
   3  -7   0 293.275 60.4968  12
  -3   7   0 270.913 8.53505  18
   3   7   0 259.848 23.0789   6
   3   7   0 244.286 53.3739   9
  -3   7   0 263.345 11.1023  16
   3  -7   0 283.721 25.3432   1
  -3  -7   0 265.442 6.59792  19
   3  -7   0 254.848 25.4069   5
  -3  -7   0 267.435 13.4861   8
  -3  -7   0 285.723 10.3707  24
   3   7   0 302.905 24.4362   1
   3  -7   0 266.338 10.4747  25
   3   7   0 305.248 21.7868   5
  -3   7   0 225.914 44.1010   9
   3  -7   0 266.311 23.2702   2
   3   7   0 293.032 50.6367  13
   3   7   0 259.103 23.8818   1
  -3  -7   0 222.795 44.0439  10
  -3  -7   0 275.055 48.0022  11
  -3   7   0 270.685 26.1562   1
   3   7   0 225.798 39.3282  14
  -3  -7   0 266.810 11.3901  17
   3  -7   0 349.681 51.2931  10
  -3  -7   0 306.161 17.4496   3
  -3  -7   0 269.989 9.06715  26
   3   7   0 282.530 13.1167  18
   3   7   0 256.438 9.98589  27
  -3  -7   0 246.788 17.7622  12
   3  -7   0 264.373 10.7153  27
  -3  -7   0 247.054 45.0407  14
  -3  -7   0 261.712 9.60489  15
   3   7   0 282.232 21.6284  12
   3  -7   0 313.866 23.8524   4
  -3  -7   0 254.284 20.2161   5
   3  -7   0 268.130 22.0889   3
  -3   7   0 226.862 45.2661  13
   3  -7   0 320.001 45.6275  14
   3  -7   0 270.401 10.8470  22
  -3   7   0 268.290 22.9778   3
  -3   7   0 279.615 23.1299   4
  -3   7   0 241.719 23.0427   7
   3  -7   0 265.777 10.7950  15
   3  -7   0 265.446 9.67251  17
  -3   7   0 303.863 24.3908   2
  -3  -7   0 298.194 21.8747   2
   3  -7   0 286.408 10.6824  26
   3   7   0 249.848 41.3306  14
  -3  -7   0 263.630 38.9576   9
  -3  -7   0 270.434 9.32091  20
   3   7   0 248.064 13.7669   8
  -3  -7   0 262.901 10.1265  23
   3   7   0 292.370 22.7739   2
   5  -7   0 225.362 23.5499   3
  -5   7   0 236.386 24.4734   2
   5   7   0 202.924 49.4971  10
  -5  -7   0 244.464 19.0667   3
   5  -7   0 259.078 47.5539  10
   5  -7   0 247.003 11.2023  27
  -5  -7   0 212.598 42.5558   9
  -5  -7   0 138.127 45.4873  10
   5  -7   0 320.833 43.2132  14
   5   7   0 274.524 27.9975   1
   5   7   0 228.755 6.37780  19
   5   7   0 230.801 27.0962   4
   5  -7   0 243.776 11.0576  15
   5   7   0 223.913 9.67646  27
  -5  -7   0 248.127 57.5990  11
   5  -7   0 172.013 65.8248  12
   5   7   0 255.130 14.2700  18
   5  -7   0 246.890 11.8678  22
   5   7   0 267.397 65.7179   9
  -5   7   0 231.475 24.6117   3
  -5  -7   0 241.988 8.87627  27
  -5   7   0 230.823 25.9284   7
   5   7   0 271.161 26.5433   2
  -5  -7   0 189.365 44.9100  14
  -5  -7   0 258.452 10.9466  23
   5  -7   0 275.166 31.6980   5
  -5  -7   0 215.505 19.8532   2
   5   7   0 280.001 24.5936   5
   5  -7   0 243.243 39.4173  14
   5   7   0 210.802 21.2637   2
  -5  -7   0 232.734 11.0844  24
   5   7   0 141.609 46.1890  13
   5  -7   0 234.540 24.0614   4
  -5   7   0 259.800 12.0962  16
   5  -7   0 289.131 27.6175   1
   5  -7   0 219.254 23.7293   2
  -5   7   0 199.635 46.9810  13
   5  -7   0 234.789 26.4709   7
  -5   7   0 248.329 24.1483   4
   5  -7   0 233.357 11.0867  25
  -5  -7   0 238.834 8.20632  26
  -5  -7   0 234.442 13.0937   8
   5   7   0 244.672 14.4496   8
   5   7   0 241.662 11.3831  15
  -5  -7   0 165.922 30.3299  13
   5  -7   0 226.810 9.00408  17
  -5  -7   0 235.912 24.8060   1
   5   7   0 243.558 22.5977   6
   5  -7   0 250.064 10.8499  26
  -5  -7   0 245.786 9.27013  15
   7   7   0 121.488 10.5251   8
   7   7   0 109.058 8.29630  15
   7  -7   0 106.291 6.09572  17
  -7  -7   0 119.001 18.3791   3
  -7  -7   0 94.4886 15.7540   2
   7   7   0 106.664 18.4651   2
   7  -7   0 99.0477 21.4701   1
  -7  -7   0 138.135 10.1842   8
   7  -7   0 108.089 8.22113  27
   7  -7   0 89.8193 24.5930   5
  -7   7   0 64.5540 17.5476   1
   7  -7   0 102.944 8.70598  25
   7  -7   0 95.6356 7.70434  26
  -7  -7   0 104.376 20.1918   1
   7  -7   0 61.9010 19.1262   7
  -7  -7   0 100.624 5.93852  15
   7  -7   0 105.784 8.24571  15
   7   7   0 144.902 62.8241  13
   7  -7   0 122.699 22.2591   2
   7   7   0 111.473 11.0125  18
   7   7   0 108.651 6.89102  27
   7   7   0 85.2067 19.2667   2
  -7   7   0 84.4822 21.1327   4
  -7  -7   0 122.312 7.38774  16
   7   7   0 97.1688 21.1657   1
  -7  -7   0 34.7408 43.1422   9
  -7  -7   0 22.1524 47.5800  10
   7   7   0 122.973 8.58652  27
  -7   7   0 105.181 9.03872  16
  -7  -7   0 42.0189 55.1496  11
   7  -7   0 148.345 25.6700   4
  -7   7   0 101.901 21.2970   3
  -7  -7   0 104.736 8.74116  24
  -7   7   0 105.166 19.8005   6
   7   7   0 108.374 7.61117  21
  -7   7   0 66.5904 52.4840   9
  -7  -7   0 103.163 8.25521  23
   7  -7   0 99.7125 5.68504  18
   7   7   0 94.7458 22.9772   4
   7  -7   0 141.762 83.7951  12
   7  -7   0 127.637 9.56506  22
   7   7   0 117.618 15.1573   6
  -9   7   0 35.9540 2.83504  21
   9   7   0 43.1987 9.26923  18
  -9  -7   0 37.7527 6.56837  23
  -9  -7   0 55.3347 14.7185   3
   9   7   0 32.3594 6.33177  15
  -9   7   0 23.5714 11.5366   6
  -9  -7   0 41.6457 5.97423  16
   9   7   0 36.1170 4.88412  21
   9   7   0 38.5335 5.15773  27
   9   7   0 36.5983 6.58176  26
   9   7   0 20.6574 15.3250   4
   9  -7   0 47.7696 15.5391   2
   9   7   0 41.9550 7.87343   8
   9   7   0 48.4410 9.17918  25
  -9   7   0 20.3956 13.2410   6
   9   7   0 60.1481 8.14895  27
   9  -7   0 43.3504 19.2075   7
  -9  -7   0 30.1950 6.87429  24
   9  -7   0 40.3816 13.7801   2
   9  -7   0 40.7626 16.3540   4
   9  -7   0 33.7976 16.8870   5
   9  -7   0 38.5892 6.64339  15
  -9  -7   0 28.2200 11.3875   2
  -9  -7   0 28.2889 6.29357   8
   9  -7   0 39.1209 4.40559  18
   9  -7   0 34.0541 7.18061  25
   9  -7   0 42.2608 6.51126  26
   9  -7   0 38.8273 6.73971  27
   9  -7   0 38.9809 4.15892  17
  -9   7   0 66.1781 19.7188   3
   9  -7   0 38.2339 7.50271  22
  -9   7   0 40.7997 7.61577  16
   9   7   0 59.4833 15.1700   2
   9   7   0 68.8294 17.6160   2
  11  -7   0 21.3583 6.23846  27
 -11  -7   0 16.2830 5.21829  16
  11   7   0 18.7788 12.5271   2
  11  -7   0 20.8481 6.39615  15
  11  -7   0 16.3713 7.16492  22
 -11   7   0 8.51635 6.20621  16
  11  -7   0 4.10957 3.97617  26
  11  -7   0 33.3318 21.1167   7
 -11  -7   0 25.0265 15.1374   3
  11   7   0 16.6428 21.1849   4
  11  -7   0 20.8612 16.6177   5
  11  -7   0 15.0583 6.96825  25
  11   7   0 13.3557 7.17577  25
 -11   7   0 -3.4684 14.9086   3
 -11  -7   0 18.6471 6.80081  23
  11  -7   0 5.12397 17.1967   4
  11   7   0 18.1663 6.10349  27
  11  -7   0 18.4846 3.06573  17
  11  -7   0 10.7498 3.13879  18
  11   7   0 8.78458 6.83183  18
  11   7   0 28.2202 5.91879  26
  11   7   0 14.8996 5.52398  15
  11  -7   0 24.8624 16.0250   2
 -13   7   0 16.2557 7.68655  16
  13   7   0 37.7240 8.21247  27
  13  -7   0 20.7251 9.13338  22
  13   7   0 28.5666 9.63536  18
  13  -7   0 26.6112 7.51856  26
  13  -7   0 60.2885 9.52343  15
  13  -7   0 36.7532 8.71405  27
 -13  -7   0 28.5384 7.10677  16
  13   7   0 28.0712 7.51395  15
  13   7   0 27.9375 10.3676  25
  13  -7   0 38.0515 10.4721  25
 -13  -7   0 43.8158 9.78297  23
  13   7   0 32.5746 7.88790  26
  15   7   0 3.90877 5.90454  27
  15  -7   0 20.6882 9.32897  25
 -15  -7   0 8.20919 7.81221  23
  15   7   0 23.0389 11.0662  25
  15   7   0 19.1010 9.26857  18
  15  -7   0 9.96721 6.50441  27
 -15   7   0 27.6471 9.46245  16
  15   7   0 18.3121 5.62002  15
  15  -7   0 4.50530 5.66257  15
  15  -7   0 3.02714 8.64355  22
   0   8   0 1266.29 90.0256   9
   0  -8   0 1304.53 53.1467   7
   0   8   0 1270.03 33.4368  16
   0  -8   0 1367.85 93.9075  10
   0  -8   0 1261.84 33.2675  27
   0   8   0 1287.14 59.8515   1
   0  -8   0 1323.84 48.3523   3
   0   8   0 1331.81 53.9795   7
   0  -8   0 1247.14 67.5021  11
   0  -8   0 1218.72 81.1266  12
   0  -8   0 1314.76 33.1030  22
   0   8   0 1271.98 60.1815   6
   0  -8   0 1320.22 33.6091  15
   0  -8   0 1306.53 33.8003  17
   0  -8   0 1315.04 50.8506   5
   0  -8   0 1307.69 91.5247  14
   0  -8   0 1301.71 40.2541   8
   0  -8   0 1262.78 32.6666  26
   0   8   0 1288.92 52.0764   5
   0   8   0 1256.45 54.8559   2
   0  -8   0 1345.93 30.9709  24
   0  -8   0 1249.66 54.6092   2
   0  -8   0 1321.79 31.6780  20
   0   8   0 1401.18 98.4220  13
  -2  -8   0 14.8871 3.88623   8
   2   8   0 10.0786 3.85971   8
   2  -8   0 8.97291 6.62048   5
  -2  -8   0 11.9682 2.42012  22
   2   8   0 18.4151 7.69061   1
   2   8   0 12.1538 7.36634   1
  -2   8   0 12.1615 24.6940  13
  -2  -8   0 38.1695 28.8700  14
   2  -8   0 10.4154 22.6753  14
   2  -8   0 14.6596 2.70445  27
  -2   8   0 23.4330 7.76068   7
  -2   8   0 -18.438 22.1274   9
   2  -8   0 7.59988 5.64360   7
   2   8   0 16.7919 28.2216   9
   2  -8   0 10.6573 7.03896   2
   2  -8   0 19.8874 7.89545   3
  -2   8   0 18.2327 7.71823   1
  -2   8   0 6.60048 6.60764   2
  -2   8   0 2.43858 4.29341   3
  -2   8   0 25.8065 8.19166   4
   2  -8   0 15.0894 2.83687  22
  -2  -8   0 -9.8705 19.2769  11
  -2  -8   0 12.6667 5.30681   5
   2  -8   0 13.6636 2.91376  15
   2  -8   0 16.4109 2.75845  17
   2   8   0 31.7030 9.06585   2
  -2  -8   0 13.6928 3.01753  17
  -2  -8   0 13.4581 2.47799  27
  -2  -8   0 12.9856 2.07782  20
  -2  -8   0 -7.6107 21.4026  10
   2  -8   0 16.6212 2.88620  25
  -2  -8   0 13.4220 2.32972  26
  -2  -8   0 12.5319 2.59262  23
   2   8   0 63.6933 29.2035  13
   2  -8   0 15.3970 30.9318  12
   2   8   0 17.3073 8.04418   6
  -2  -8   0 8.27626 2.08632  15
  -2  -8   0 14.0110 2.35081  24
   2  -8   0 20.0215 2.97346  20
   2  -8   0 14.0998 2.81898  26
  -2   8   0 9.75520 2.50568  16
  -2  -8   0 30.4921 8.59521   2
   2   8   0 10.1856 3.11716  18
   2   8   0 15.0393 6.05180   5
   2  -8   0 8.92457 4.78438   1
   4  -8   0 15.4313 8.02003   2
  -4  -8   0 25.5492 30.0438  14
  -4   8   0 20.6695 9.17670   3
  -4  -8   0 13.0297 3.90172   8
   4  -8   0 21.6726 3.12566  17
   4   8   0 21.7668 5.20611  18
  -4  -8   0 24.3434 3.29057  20
   4   8   0 -19.239 24.0610  10
   4   8   0 0.02286 44.4460   9
  -4   8   0 25.9392 9.07934   1
  -4  -8   0 23.8842 2.91336  26
   4   8   0 41.1195 10.8516   6
  -4  -8   0 24.7316 3.76069  23
   4  -8   0 22.8587 3.85682  27
   4  -8   0 25.5993 4.13419  22
  -4   8   0 10.0529 6.87380   4
   4  -8   0 28.5583 9.44601   4
   4  -8   0 23.1543 9.16394   3
  -4  -8   0 21.9351 6.68429   3
  -4  -8   0 17.4278 3.24044  24
   4   8   0 21.5105 4.89688   8
  -4   8   0 32.8416 11.4314   2
   4  -8   0 28.2340 11.2932   1
  -4  -8   0 34.5276 25.0739  13
   4   8   0 21.0950 3.10819  27
   4  -8   0 24.3590 9.85465   7
   4  -8   0 10.7399 28.4700  10
   4  -8   0 -25.413 38.6250  12
   4   8   0 30.9451 10.7220   1
  -4   8   0 23.7538 4.40240  16
   4   8   0 61.5347 40.8202  13
   4  -8   0 42.6821 31.3364  14
   4   8   0 34.4496 23.7476  14
   4  -8   0 23.3704 3.80872  26
   4   8   0 24.5392 8.69081   1
   4  -8   0 29.0340 4.40853  15
  -4   8   0 31.5721 11.7565   7
  -4   8   0 -18.563 29.3330   9
   4  -8   0 41.3173 14.0037   5
   4   8   0 8.84261 5.79338   2
  -4  -8   0 -6.9639 20.2123   9
  -4  -8   0 -3.0186 29.0370  10
  -4  -8   0 22.5382 4.19061  17
  -4   8   0 5.01747 34.1516  13
  -4  -8   0 47.0930 27.0814  11
  -4  -8   0 19.0151 2.92099  15
   4   8   0 21.7750 8.59414   5
  -4  -8   0 15.6857 7.72917   5
   4  -8   0 20.8394 3.68260  25
  -6   8   0 317.664 73.2620   9
  -6   8   0 301.496 33.4391   1
   6   8   0 323.700 75.2882  13
  -6  -8   0 330.828 12.0017  16
  -6  -8   0 294.352 13.0739  23
   6  -8   0 274.513 10.8503  17
  -6  -8   0 218.294 56.3727  10
   6  -8   0 322.371 30.4296   2
   6   8   0 340.179 17.7757  18
   6   8   0 336.723 28.7243   2
   6  -8   0 305.646 37.2281   5
   6  -8   0 257.341 53.3396  10
  -6  -8   0 272.042 28.8299   1
  -6  -8   0 324.449 11.4196  15
   6  -8   0 296.053 13.2035  26
  -6   8   0 286.592 29.6245   6
   6  -8   0 307.643 31.7652   1
   6   8   0 345.627 36.8961   4
   6   8   0 302.584 12.3969  27
   6   8   0 303.935 26.2946   6
   6   8   0 276.398 16.5582   8
   6   8   0 496.053 98.4803   9
   6   8   0 200.953 52.2992  10
   6  -8   0 445.784 86.3091  12
   6   8   0 325.443 29.7213   5
   6  -8   0 336.887 43.0927  14
   6  -8   0 275.854 28.8593   4
   6   8   0 330.433 33.2909   1
  -6  -8   0 314.243 9.85736  26
   6   8   0 320.796 30.9077   2
   6  -8   0 285.290 32.2231   7
   6  -8   0 289.718 13.4711  27
   6  -8   0 289.021 13.7439  25
   6   8   0 288.350 13.8845  15
  -6  -8   0 306.377 23.7124   3
  -6  -8   0 234.399 48.7196   9
  -6   8   0 287.614 30.7182   3
  -6  -8   0 301.903 13.9406  24
  -6   8   0 302.375 14.6120  16
  -6  -8   0 269.973 24.0761   2
  -6   8   0 330.698 31.1584   4
   6  -8   0 298.860 13.5213  15
  -6  -8   0 309.966 16.2716   8
   6  -8   0 292.993 14.4376  22
   8  -8   0 143.186 7.56921  17
   8  -8   0 178.594 36.0783   7
  -8   8   0 172.155 30.7688   1
  -8  -8   0 144.764 25.5657   1
   8   8   0 133.288 27.9019   1
  -8  -8   0 134.226 10.5525  24
   8  -8   0 165.543 33.9682   5
  -8   8   0 166.099 25.5105   6
   8   8   0 136.084 8.58156  27
   8   8   0 148.222 23.0031   2
  -8   8   0 159.743 11.6866  16
   8  -8   0 121.453 22.5476   2
  -8  -8   0 157.462 7.65886  15
   8  -8   0 141.479 10.3425  15
   8  -8   0 147.719 10.7610  27
   8  -8   0 156.636 12.4028  22
   8  -8   0 139.458 11.0961  25
   8  -8   0 113.831 23.7426   4
   8   8   0 143.756 9.26775  21
   8   8   0 152.398 13.7930  18
  -8  -8   0 152.304 12.0191   8
  -8  -8   0 137.977 9.94269  23
   8   8   0 142.531 10.4300  15
   8   8   0 155.892 10.6588  27
   8  -8   0 135.508 26.3775   2
   8  -8   0 146.048 25.2547   1
   8  -8   0 141.745 10.0990  26
  -8  -8   0 158.887 23.8401   3
  -8  -8   0 145.759 8.91593  16
  -8   8   0 147.042 29.3508   3
   8   8   0 156.233 33.1450   4
   8   8   0 137.233 25.3786   2
   8   8   0 158.191 13.2790   8
   8   8   0 156.860 17.5472   6
  -8  -8   0 160.492 20.1952   2
  10   8   0 0.22187 3.73872  27
  10  -8   0 -4.5946 3.61326  22
  10  -8   0 4.76533 4.36845  27
 -10   8   0 -5.0385 11.7627   3
 -10  -8   0 3.63089 5.18596  24
  10   8   0 -7.0302 10.4886   4
  10   8   0 2.57530 5.44615  25
  10   8   0 2.25456 2.20903  21
  10   8   0 -4.3111 11.5864   2
  10   8   0 -0.1824 3.10208  26
 -10  -8   0 -7.6961 10.8294   3
  10  -8   0 2.20851 4.00138  15
  10  -8   0 -1.4562 1.79475  17
 -10  -8   0 -12.068 8.60152   2
  10  -8   0 6.20797 12.4249   5
 -10  -8   0 2.50363 3.34977  16
 -10  -8   0 6.15644 4.66573  23
  10  -8   0 11.1351 12.7316   2
  10   8   0 -13.713 10.4192   2
  10  -8   0 16.8241 17.7343   4
  10   8   0 3.30758 3.93608  15
 -10   8   0 3.41303 4.57678  16
  10  -8   0 0.37904 3.72211  26
 -10   8   0 10.5208 16.0854   6
  10   8   0 -0.9985 4.69653  18
  10  -8   0 -12.165 13.8361   7
  10  -8   0 0.70188 4.85306  25
  10  -8   0 2.79422 12.7569   2
 -10   8   0 9.30067 11.2782   6
  12   8   0 38.5736 10.2226  25
  12  -8   0 31.3234 9.15081  25
  12  -8   0 52.2343 9.21687  15
 -12   8   0 48.1131 9.53490  16
 -12  -8   0 45.2849 7.44758  16
  12  -8   0 57.7184 11.2292  22
 -12  -8   0 41.8023 9.19113  23
  12  -8   0 30.6420 7.71194  27
  12   8   0 53.8136 9.04968  15
  12   8   0 30.3649 7.68944  27
  12   8   0 33.8778 7.64279  26
  12  -8   0 54.8670 9.20554  26
  12   8   0 37.9077 10.8631  18
 -14  -8   0 25.3791 9.22255  23
  14   8   0 23.1175 7.96282  27
  14   8   0 16.1958 6.90157  15
 -14  -8   0 19.0330 7.26280  16
 -14   8   0 17.9082 8.36168  16
  14  -8   0 27.8416 10.5128  22
  14   8   0 11.7656 9.27537  25
  14  -8   0 13.9449 6.62879  15
  14   8   0 9.64323 9.06352  18
  14  -8   0 17.1849 7.45070  27
  14  -8   0 13.4302 8.76918  25
  14  -8   0 37.4310 8.08212  26
   1  -9   0 101.963 6.28333  17
  -1  -9   0 111.160 24.9783  12
  -1  -9   0 72.2108 34.4251  14
   1   9   0 114.037 18.1796   2
  -1  -9   0 96.5410 4.97663  20
  -1  -9   0 95.3291 5.91584  27
  -1   9   0 122.345 16.3916   7
   1  -9   0 102.291 6.01036  25
  -1  -9   0 101.994 6.13565  15
  -1  -9   0 112.249 12.7092   3
  -1  -9   0 98.1454 12.7518   5
   1   9   0 87.1467 30.6128   9
  -1   9   0 100.581 6.45224  16
   1  -9   0 98.7277 9.76112   8
   1   9   0 96.7865 15.7167   7
   1   9   0 96.6245 16.9209   1
  -1  -9   0 62.0453 32.6919  10
  -1  -9   0 93.9603 9.00676   8
   1  -9   0 91.1274 6.24498  15
   1   9   0 114.106 13.9078   5
   1   9   0 88.1843 37.8031  13
  -1   9   0 132.485 35.4542   9
   1  -9   0 102.852 6.09992  26
   1  -9   0 101.456 6.20137  22
   1  -9   0 98.8053 6.34436  27
   1   9   0 101.781 19.6885   6
   1  -9   0 74.5821 21.0701  11
  -1  -9   0 66.5294 26.0773  11
  -1   9   0 119.225 19.9056   2
   1  -9   0 110.053 34.5556  10
  -1   9   0 90.8867 16.0626   5
   1  -9   0 101.675 13.4958   3
   1  -9   0 109.810 15.0804   5
   1  -9   0 116.850 15.2790   7
  -1  -9   0 111.252 6.82251  17
   1  -9   0 109.987 41.2562  12
  -1  -9   0 97.8916 5.00341  24
   1  -9   0 117.133 19.9815   1
   1   9   0 89.8634 18.2843   1
   1  -9   0 101.938 5.56467  20
  -1  -9   0 107.787 6.36582  22
   1  -9   0 80.4678 15.2237   2
   1  -9   0 106.015 4.64132  24
  -1  -9   0 105.946 5.83943  26
  -1   9   0 96.9303 19.8576   6
  -1   9   0 101.542 19.1040   1
  -1   9   0 139.556 17.1931   4
  -1  -9   0 95.0425 5.71482  23
  -3  -9   0 11.5415 31.0647  10
  -3  -9   0 8.09315 6.78204   2
   3  -9   0 9.12134 2.66134  22
   3   9   0 3.52285 5.81841   2
   3  -9   0 5.16328 2.21305  27
  -3  -9   0 21.0760 4.20702  17
  -3  -9   0 2.17159 11.8485  12
  -3  -9   0 6.89124 1.98480  20
  -3   9   0 17.6480 8.45566   1
  -3   9   0 1.89320 6.49158   2
  -3  -9   0 9.57098 1.07639  19
  -3  -9   0 7.28028 5.65826   5
   3  -9   0 -14.567 28.6510  10
   3   9   0 -8.5639 33.0652  13
   3   9   0 12.8943 8.02396   1
  -3  -9   0 28.2772 28.9739  11
   3   9   0 6.76118 2.94506  18
  -3  -9   0 9.88372 2.64677  15
   3  -9   0 1.12479 5.74858   7
   3  -9   0 23.9020 26.8418  14
  -3  -9   0 10.7141 2.74191  23
   3  -9   0 6.87411 7.44264   5
  -3   9   0 45.8576 32.1358  13
   3  -9   0 16.4489 3.38601  26
   3   9   0 9.53885 7.17776   1
   3  -9   0 13.0783 2.92103  25
  -3   9   0 10.6301 7.24321   7
  -3   9   0 -32.441 24.7185   9
   3   9   0 4.85226 5.83006   5
   3  -9   0 10.4629 6.33544   2
  -3   9   0 5.05648 5.97137   3
  -3  -9   0 12.8909 2.53824  27
  -3   9   0 2.43758 4.75689   4
   3   9   0 10.6993 8.63754   6
   3  -9   0 6.76863 5.79549   4
   3  -9   0 16.0675 7.39035   3
  -3  -9   0 13.7881 3.00367  24
  -3  -9   0 9.86337 2.23020  26
  -3   9   0 9.20202 2.84316  16
   3  -9   0 22.7820 10.1657   1
   3   9   0 10.9518 3.93146   8
   3  -9   0 17.7057 3.03555  17
   3  -9   0 7.68233 2.75901  15
  -3  -9   0 26.2729 36.2367  14
   3   9   0 42.1765 25.1376  14
  -3  -9   0 10.9618 3.95159   8
  -5   9   0 156.751 39.1662   1
   5  -9   0 145.323 9.11955  15
  -5   9   0 93.8333 19.6584   6
   5   9   0 97.4306 18.0514   2
   5   9   0 135.493 31.1863  14
  -5  -9   0 69.1577 30.4314  13
  -5  -9   0 130.213 7.31737  20
  -5  -9   0 147.295 7.41067  15
  -5  -9   0 128.378 8.35505  24
  -5  -9   0 124.633 6.27423  26
   5  -9   0 174.880 43.7846  14
   5  -9   0 123.091 8.83708  22
  -5   9   0 133.072 22.3405   4
  -5  -9   0 138.771 9.59785  17
  -5  -9   0 136.016 19.0677   5
  -5  -9   0 120.653 10.4770   8
  -5   9   0 107.150 52.2488   9
  -5   9   0 130.005 9.27736  16
   5  -9   0 96.6839 22.1430   5
   5   9   0 119.795 23.9709   4
   5   9   0 97.0461 19.3514   1
  -5   9   0 119.635 21.8278   3
  -5  -9   0 197.495 48.3361  14
   5  -9   0 124.850 8.28249  25
   5  -9   0 133.077 8.31112  26
   5  -9   0 205.358 67.2965  12
   5   9   0 137.333 19.4173   5
  -5  -9   0 147.026 8.66233  23
   5   9   0 185.725 56.4397  13
  -5  -9   0 144.818 39.4403   9
   5  -9   0 136.066 7.07986  17
  -5  -9   0 130.228 17.2390   2
   5  -9   0 164.567 25.0446   4
  -5  -9   0 137.820 14.8094   3
   5   9   0 126.978 11.5408   8
  -5  -9   0 142.291 6.82865  27
   5  -9   0 140.461 9.00277  27
  -5  -9   0 252.558 59.0755  11
   5   9   0 140.028 7.89521  27
   5   9   0 130.108 21.9562   6
   5   9   0 142.811 11.2969  18
   5   9   0 139.068 70.2391   9
   5  -9   0 125.962 22.8333   1
   5   9   0 116.593 49.2960  10
   5   9   0 140.622 20.1677   1
   5  -9   0 94.4646 20.3306   7
   5  -9   0 59.9855 44.0515  10
   5  -9   0 102.996 19.1384   2
   7   9   0 7.48633 3.75517  15
   7  -9   0 1.46830 10.0358   5
   7   9   0 32.6031 11.1567   2
   7  -9   0 8.29266 3.69166  27
   7  -9   0 9.63542 3.94420  25
  -7  -9   0 -0.4259 3.13509  23
  -7   9   0 3.83958 8.96569   1
   7  -9   0 1.02115 7.74198   4
   7  -9   0 6.65838 3.64766  15
   7   9   0 2.97264 2.44101  27
   7  -9   0 13.3252 10.0582   1
   7  -9   0 6.92334 7.10545   7
   7  -9   0 1.95044 4.13136  22
   7  -9   0 0.45926 8.39555   2
  -7  -9   0 7.58147 3.96817  24
   7   9   0 3.62879 4.32685  18
  -7   9   0 1.55716 8.30624   6
   7   9   0 3.40962 10.3890   4
   7  -9   0 8.91734 2.50333  17
  -7  -9   0 5.08807 3.86523   8
  -7   9   0 6.06127 9.24379   3
  -7  -9   0 2.58490 7.10086   2
  -7  -9   0 7.47832 2.55230  15
   7   9   0 2.69295 7.95152   1
   7   9   0 12.7984 4.87030   8
   7   9   0 11.3968 8.51581   6
   7   9   0 3.22792 9.11397   2
  -7  -9   0 5.86753 2.96475  16
  -7  -9   0 9.69647 7.92306   3
   7  -9   0 2.66386 3.11020  26
  -7   9   0 5.71314 3.72386  16
   9  -9   0 53.1865 22.9905   5
  -9  -9   0 52.5040 15.7949   2
  -9   9   0 55.5665 18.2710   6
   9   9   0 57.6905 8.15948  15
  -9   9   0 64.7620 9.48707  16
  -9  -9   0 61.4885 8.99395  24
   9  -9   0 45.4455 16.2528   2
  -9  -9   0 60.8406 8.49226  23
   9   9   0 59.0377 8.22229  27
   9   9   0 76.0872 12.3315  18
   9  -9   0 34.8750 15.4421   2
   9   9   0 96.7922 21.0979   2
  -9   9   0 63.4117 21.7115   3
   9  -9   0 67.9239 9.88043  25
   9  -9   0 74.1216 8.89539  26
   9  -9   0 59.8621 8.33877  15
   9   9   0 51.1056 22.3814   4
  -9  -9   0 67.6953 17.0269   3
   9   9   0 45.9647 10.1204   6
   9  -9   0 56.7263 4.96270  17
   9  -9   0 46.7191 18.4529   4
   9  -9   0 102.032 29.5631   7
   9   9   0 72.3439 19.4308   2
   9   9   0 64.7096 6.88230  21
   9   9   0 56.5619 8.27977  26
   9  -9   0 61.1973 8.43443  27
  -9  -9   0 59.8390 6.86951  16
  -9  -9   0 53.4016 8.41632   8
   9  -9   0 63.4717 9.34289  22
  11  -9   0 50.9444 10.1454  25
 -11   9   0 45.2289 9.42424  16
  11   9   0 59.1421 9.30653  27
 -11  -9   0 48.2617 6.93154  16
  11   9   0 45.7933 10.5690  25
  11  -9   0 29.9168 6.85714  26
  11  -9   0 53.1576 10.0924  22
  11  -9   0 59.0058 9.38261  27
  11   9   0 53.2937 9.12729  15
 -11  -9   0 56.8935 9.56345  23
  11  -9   0 46.5426 8.58297  15
  11   9   0 43.3092 11.7465  18
  11   9   0 47.0950 8.49141  26
  13   9   0 26.5415 7.83105  26
  13   9   0 15.3598 6.38211  15
  13  -9   0 25.6334 7.55753  15
  13   9   0 28.0086 7.89438  27
 -13   9   0 7.43430 7.55424  16
  13   9   0 15.3332 9.56522  18
  13  -9   0 23.2192 8.51599  25
  13  -9   0 24.4715 8.01959  27
  13  -9   0 21.2683 9.61141  22
 -13  -9   0 21.3084 6.61505  16
 -13  -9   0 34.6113 9.10666  23
  13  -9   0 28.1852 8.29454  26
  13   9   0 13.8218 8.22391  25
   0 -10   0 3112.29 75.2092  17
   0  10   0 3119.38 104.654   7
   0 -10   0 3056.81 99.1359   5
   0 -10   0 3068.88 125.401  11
   0 -10   0 3328.44 97.5802   3
   0 -10   0 3289.86 74.9522  27
   0 -10   0 3178.72 74.9366  15
   0  10   0 3094.81 105.400   4
   0 -10   0 3162.73 71.2330  24
   0  10   0 3203.14 75.0872  16
   0 -10   0 3128.14 84.6615   8
   0 -10   0 3236.72 72.4719  20
   0 -10   0 3131.05 164.538  14
   0  10   0 3528.99 105.824   5
   0 -10   0 3127.08 163.160  10
   0 -10   0 2885.07 73.4453  26
   0 -10   0 3087.54 102.958   7
   0  10   0 3070.27 160.855   9
   0 -10   0 3315.71 150.529  12
   0  10   0 3006.32 170.998  13
   0  10   0 3328.27 116.690   1
   0  10   0 3058.80 115.037   6
   0  10   0 3118.47 108.461   2
   0 -10   0 3195.41 106.625   2
   0 -10   0 2771.69 73.5386  22
   0 -10   0 3137.46 110.585   1
   2  10   0 1922.52 83.7227   6
  -2 -10   0 1926.59 47.1369  27
   2 -10   0 1923.55 47.6180  17
  -2 -10   0 1963.68 56.2953   8
  -2  10   0 1851.31 84.1855   1
   2 -10   0 1793.49 129.133  12
   2 -10   0 1878.36 48.4813  27
  -2  10   0 1855.75 78.7267   2
   2  10   0 1864.18 83.2247   1
   2  10   0 1900.30 75.9274   7
  -2 -10   0 1841.22 128.022  14
   2 -10   0 1979.64 73.7078   3
  -2 -10   0 1933.57 45.3418  20
   2 -10   0 1950.40 47.8524  26
   2 -10   0 1974.34 82.7311   1
   2 -10   0 1746.46 124.103  10
  -2 -10   0 1614.14 121.893  10
   2  10   0 1882.02 70.4534   5
   2 -10   0 1890.57 47.3070  25
  -2 -10   0 1872.31 111.572  11
   2  10   0 2065.13 85.9796   1
   2 -10   0 1829.11 47.6228  22
  -2  10   0 1899.17 77.6832   7
   2 -10   0 1920.55 48.7797  15
  -2 -10   0 1950.95 47.5705  15
  -2  10   0 1885.87 81.0545   5
  -2 -10   0 1825.74 47.4508  22
  -2 -10   0 1984.53 85.9283  12
   2 -10   0 1888.32 58.0604   8
  -2 -10   0 1783.62 67.9382   5
  -2 -10   0 1865.80 49.3080  17
   2 -10   0 1878.19 76.2900   7
   2 -10   0 1936.54 126.456  14
  -2 -10   0 1881.41 47.0345  23
  -2 -10   0 1894.25 74.8087   2
   2  10   0 1763.25 134.456  13
  -2  10   0 1869.00 74.2076   3
  -2  10   0 1921.87 77.1005   4
   2 -10   0 1921.59 78.0535   5
   2  10   0 1812.06 75.9189   2
  -2 -10   0 1976.78 46.0191  24
  -2 -10   0 1849.57 46.2514  26
  -2  10   0 1917.94 130.809   9
   2  10   0 2004.35 52.2960  18
  -2  10   0 1844.91 84.0465   6
   2  10   0 1701.79 121.578   9
   2 -10   0 1849.79 78.0523   2
  -2  10   0 1997.76 135.414  13
   2 -10   0 1846.92 46.6229  20
  -2  10   0 1886.68 49.0794  16
  -4 -10   0 14.6313 39.2123  10
   4  10   0 9.76251 46.2055   9
  -4 -10   0 29.0894 8.22543   3
   4 -10   0 31.2233 11.1458   1
  -4 -10   0 27.3687 29.5328  13
  -4  10   0 56.8098 43.9422  13
   4  10   0 47.7154 7.33463  18
  -4 -10   0 27.8924 4.44241  23
  -4  10   0 40.6178 5.75884  16
   4 -10   0 37.4267 5.39362  25
  -4 -10   0 -4.5511 27.0184   9
   4 -10   0 32.8300 4.93959  15
   4  10   0 1.20297 42.8028  13
   4 -10   0 40.2815 5.38009  26
  -4  10   0 28.0297 12.9197   4
  -4 -10   0 37.0045 4.54233  15
   4  10   0 53.4177 12.9465   5
  -4  10   0 35.1555 12.3472   3
  -4 -10   0 43.8341 3.70660  27
  -4  10   0 26.8269 9.45636   1
   4 -10   0 19.0696 9.54720   2
   4 -10   0 26.8180 10.5688   4
   4  10   0 33.6289 12.7668   1
  -4 -10   0 33.0057 6.54732   8
   4 -10   0 35.3628 5.33463  27
  -4 -10   0 33.5881 4.08662  26
   4 -10   0 4.22941 35.0399  14
  -4  10   0 0.19931 34.9825   9
  -4 -10   0 34.5935 11.4949   5
  -4 -10   0 30.0720 41.8735  14
   4 -10   0 35.2009 4.39592  17
   4  10   0 43.2455 11.9025   2
   4 -10   0 60.7351 42.4715  10
  -4 -10   0 38.9403 5.22927  24
   4  10   0 46.8736 13.6261   1
   4 -10   0 56.7475 53.3529  12
   4 -10   0 31.5089 4.88105  22
  -4 -10   0 36.3890 5.70057  17
  -4 -10   0 82.6383 40.4315  11
   4 -10   0 31.4205 10.8941   7
  -4 -10   0 38.9982 10.5978   2
   4  10   0 40.5714 14.2025   6
   4 -10   0 37.8628 13.4996   5
  -4 -10   0 34.2160 4.03426  20
   4  10   0 62.9518 32.6652  14
   6 -10   0 799.027 26.9114  15
   6  10   0 742.543 113.858  13
   6 -10   0 826.508 28.0992  22
   6  10   0 820.130 28.0331  15
   6  10   0 737.010 57.0265   4
   6  10   0 764.960 95.8911  10
   6 -10   0 840.161 54.7216   2
  -6 -10   0 801.886 22.8659  27
  -6 -10   0 808.783 21.8622  26
   6 -10   0 836.150 26.7689  26
   6 -10   0 855.531 53.1079   4
   6 -10   0 724.178 121.372  12
  -6  10   0 862.461 104.338   9
   6 -10   0 704.774 53.9650   7
   6 -10   0 814.607 26.9199  25
  -6 -10   0 838.321 108.834  10
   6 -10   0 880.980 76.9801  14
   6  10   0 803.804 56.5277   1
   6 -10   0 807.893 62.3131   5
  -6 -10   0 762.767 39.2537   3
  -6 -10   0 771.032 25.8392  23
  -6  10   0 827.544 55.1762   6
   6 -10   0 803.451 23.7065  17
  -6 -10   0 759.071 86.7562   9
   6  10   0 919.456 135.616   9
  -6  10   0 808.656 28.1256  16
  -6 -10   0 823.639 26.8433  24
  -6  10   0 803.801 54.3655   3
   6  10   0 857.749 51.1732   2
  -6 -10   0 909.300 48.5666   2
   6 -10   0 826.917 56.8217   1
   6 -10   0 679.447 98.4860  10
   6 -10   0 816.357 27.3160  27
  -6  10   0 974.731 106.798  13
   6  10   0 835.204 31.9890  18
  -6 -10   0 831.830 31.2110   8
  -6 -10   0 776.542 23.4877  15
   6  10   0 820.463 27.9603  27
   6  10   0 834.722 51.0963   6
   6  10   0 812.579 52.5910   1
   6  10   0 774.836 53.6756   2
   8 -10   0 647.587 56.7192   7
   8 -10   0 588.507 49.4002   2
  -8 -10   0 673.600 27.9418   8
  -8 -10   0 702.366 44.2189   2
   8 -10   0 652.906 25.0560  15
  -8 -10   0 687.500 22.0171  16
   8  10   0 647.753 25.3956  15
   8 -10   0 695.517 65.0295   5
   8  10   0 643.246 47.5644   2
   8 -10   0 642.303 20.3041  17
   8 -10   0 708.003 27.5980  22
   8 -10   0 689.467 26.0739  25
  -8 -10   0 644.877 24.2678  23
   8  10   0 646.913 24.3279  21
  -8 -10   0 698.171 41.8405   3
   8 -10   0 689.214 24.9972  26
  -8 -10   0 676.045 20.6214  15
   8  10   0 661.613 41.6882   6
   8  10   0 645.312 23.0150  27
   8  10   0 604.280 49.8974   2
   8  10   0 692.693 31.0154  18
  -8  10   0 669.836 54.9384   3
  -8  10   0 649.049 50.0525   6
  -8  10   0 647.464 26.3513  16
   8 -10   0 667.263 25.5035  27
   8  10   0 730.928 62.3080   4
  -8 -10   0 683.204 25.9591  24
   8 -10   0 603.307 49.3188   4
  10 -10   0 98.1744 10.4228  15
 -10 -10   0 93.1475 11.1786  23
  10 -10   0 96.6864 33.6930   5
  10  10   0 74.8099 13.4879  18
  10  10   0 82.4592 10.2327  15
 -10 -10   0 121.803 23.3753   3
 -10  10   0 88.3184 21.2668   6
  10 -10   0 62.2047 22.0544   7
  10 -10   0 93.7739 25.3191   4
 -10  10   0 72.9603 24.1580   3
  10  10   0 95.6493 25.8636   2
  10 -10   0 112.876 10.8309  26
 -10  10   0 94.2801 11.7322  16
 -10 -10   0 104.375 19.9016   2
  10  10   0 79.1217 27.7742   4
  10 -10   0 107.089 11.5726  25
  10 -10   0 103.422 6.12858  17
 -10 -10   0 110.186 12.7719  24
  10 -10   0 101.056 11.0610  27
 -10 -10   0 104.644 8.75733  16
  10  10   0 93.9462 12.5974  25
  10  10   0 91.5162 10.5581  27
  10 -10   0 90.8426 23.5575   2
  10  10   0 107.251 10.4667  26
  10 -10   0 94.7820 12.4299  22
  10  10   0 90.9620 7.84124  21
  12 -10   0 185.804 15.7284  27
 -12 -10   0 189.490 14.9244  23
 -12  10   0 226.368 17.5717  16
  12  10   0 214.696 20.6211  18
  12  10   0 187.938 15.1893  26
  12 -10   0 225.565 17.5358  25
  12 -10   0 199.495 18.3481  22
  12  10   0 184.607 15.1600  27
  12  10   0 227.339 15.5516  15
 -12 -10   0 208.739 12.8690  16
  12  10   0 195.034 18.1976  25
  12 -10   0 213.518 15.6278  15
  12 -10   0 185.481 14.7111  26
  14 -10   0 148.609 15.0049  26
 -14  10   0 161.902 17.2800  16
  14  10   0 171.561 22.0133  18
  14 -10   0 191.770 17.1353  27
  14  10   0 193.471 21.0555  25
  14  10   0 176.278 15.8397  27
 -14 -10   0 221.309 18.3403  23
  14 -10   0 210.100 16.1786  15
  14 -10   0 177.380 21.1620  22
  14  10   0 159.092 14.2968  15
  14 -10   0 153.337 18.9078  25
   1 -11   0 13.2909 5.52545   8
  -1  11   0 -41.315 31.9728  13
  -1  11   0 9.49953 8.18301   4
  -1  11   0 27.9799 10.8988   1
   1 -11   0 14.3802 7.52347   5
  -1 -11   0 11.2985 37.1927  14
  -1 -11   0 21.7231 3.00262  24
   1 -11   0 24.0067 4.12248  22
   1 -11   0 -8.7334 33.6677  14
  -1 -11   0 23.6088 8.45949   5
  -1 -11   0 21.7424 3.13617  20
   1  11   0 13.6582 8.35250   7
   1  11   0 -12.405 33.9635  13
  -1  11   0 12.8438 3.26238  16
   1 -11   0 31.8535 10.6183   1
   1 -11   0 18.3036 3.91923  15
   1 -11   0 16.8698 34.3710  10
   1 -11   0 10.2447 6.63079   7
   1  11   0 17.0770 8.99356   1
  -1 -11   0 -28.046 28.4499  10
  -1 -11   0 22.9178 7.78755   3
  -1  11   0 17.0812 11.1483   6
   1 -11   0 19.5242 2.51933  24
   1 -11   0 18.2543 3.52029  26
   1 -11   0 16.9841 3.56238  17
   1  11   0 20.1630 9.05139   2
   1 -11   0 16.6612 7.58657   2
  -1  11   0 14.0201 33.9072   9
  -1  11   0 8.92380 9.05843   2
  -1 -11   0 32.5272 11.0696   2
  -1 -11   0 22.4543 4.12450  17
   1  11   0 38.8473 37.4993   9
  -1  11   0 18.7106 8.75232   7
  -1 -11   0 44.2704 28.6733  12
   1 -11   0 17.6732 3.12910  20
   1 -11   0 14.3007 3.21406  27
  -1 -11   0 17.3432 3.43102  22
  -1 -11   0 23.8053 3.83690  27
   1 -11   0 28.4545 8.55232   3
   1 -11   0 -0.6558 21.5126  11
   1  11   0 7.83463 8.62789   6
   1  11   0 19.5828 4.47046  18
   1  11   0 14.2871 9.10777   1
  -1 -11   0 23.7454 3.73541  23
  -1 -11   0 6.76772 24.2652  11
  -1 -11   0 19.5132 5.49846   8
  -1 -11   0 20.4892 3.74174  15
   1  11   0 41.5285 12.2241   5
   1 -11   0 20.1320 37.3318  12
  -1 -11   0 18.2294 3.11256  26
   3  11   0 615.278 44.7718   1
  -3 -11   0 597.189 87.4069  14
   3  11   0 602.316 41.8736   2
   3 -11   0 571.728 20.4737  27
   3 -11   0 640.274 44.1072   2
  -3  11   0 451.138 84.9868  13
  -3 -11   0 604.020 86.5407  10
  -3 -11   0 574.457 21.4424  17
   3  11   0 616.992 37.5486   5
  -3 -11   0 500.018 24.4224   8
   3  11   0 632.637 24.1513  18
  -3 -11   0 606.204 39.5298   2
  -3 -11   0 541.925 35.3103   5
   3 -11   0 504.251 81.4374  10
  -3 -11   0 562.246 39.7293  12
  -3 -11   0 619.214 17.7384  20
  -3  11   0 524.000 83.1932   9
  -3  11   0 634.196 47.6703   1
  -3 -11   0 584.641 18.6863  24
  -3  11   0 614.775 21.4837  16
  -3 -11   0 608.576 18.4934  26
  -3 -11   0 589.218 19.1383  15
   3 -11   0 620.102 19.6119  17
   3  11   0 547.275 43.2101   1
   3 -11   0 522.328 37.2918   3
   3 -11   0 608.033 20.1768  26
   3 -11   0 631.162 46.3441   1
   3 -11   0 632.041 19.8282  20
   3 -11   0 580.923 19.5778  25
   3 -11   0 576.847 41.4523   7
  -3  11   0 587.539 46.3533   6
  -3  11   0 545.575 39.3660   3
  -3  11   0 570.715 41.1376   4
   3  11   0 634.279 90.0993   9
   3 -11   0 583.558 28.3840   8
  -3 -11   0 624.133 14.5729  19
   3 -11   0 598.353 20.2886  22
   3  11   0 612.240 46.0488   6
   3  11   0 508.521 83.0789  13
   3 -11   0 466.063 90.9638  12
  -3 -11   0 608.791 75.6247  11
  -3 -11   0 583.518 18.6609  27
   3 -11   0 561.488 20.4736  15
   3 -11   0 632.691 44.5994   5
  -3 -11   0 587.516 19.4297  23
   5 -11   0 145.053 9.79617  22
   5 -11   0 134.331 24.6309   2
  -5  11   0 154.700 25.8694   3
  -5  11   0 149.024 10.6056  16
   5  11   0 132.043 41.1363  14
   5  11   0 166.110 22.1276   2
  -5 -11   0 148.513 9.48753  23
  -5 -11   0 150.967 16.1222   3
  -5  11   0 33.6215 53.6544  13
   5 -11   0 139.111 8.03304  17
   5 -11   0 128.048 24.5163   1
  -5 -11   0 125.876 56.8909  11
  -5 -11   0 178.179 22.2177   5
  -5 -11   0 78.7358 39.3828   9
   5 -11   0 140.391 9.77655  27
  -5  11   0 135.325 28.1354   1
   5  11   0 112.649 72.9939   9
   5 -11   0 135.616 25.9033   7
   5 -11   0 50.2520 49.0780  10
  -5 -11   0 132.160 61.8826  10
   5 -11   0 151.765 9.59407  25
   5 -11   0 145.615 9.90632  15
   5  11   0 140.497 25.4930   6
   5  11   0 156.177 21.5278   5
  -5  11   0 139.239 27.8990   6
   5  11   0 117.019 49.8613  10
   5 -11   0 137.692 26.4505   5
   5  11   0 133.528 12.1320  18
   5  11   0 162.608 28.7657   1
  -5 -11   0 145.038 8.02465  15
   5  11   0 158.742 28.5960   1
   5 -11   0 172.731 28.1386   4
   5  11   0 84.0410 66.4988  13
   5 -11   0 142.999 47.6173  14
  -5 -11   0 149.154 7.52590  26
  -5 -11   0 157.312 20.7211   2
  -5 -11   0 134.268 7.75465  20
   5 -11   0 98.3454 64.3507  12
   5 -11   0 139.631 9.17043  26
  -5 -11   0 162.839 9.57117  24
  -5 -11   0 133.928 11.7390   8
  -5 -11   0 136.260 10.2470  17
  -5  11   0 174.458 65.5154   9
  -7 -11   0 189.995 9.45119  15
   7 -11   0 172.295 29.3079   1
   7 -11   0 198.217 13.0070  22
   7  11   0 171.096 27.2418   6
   7  11   0 167.120 26.8134   2
  -7  11   0 188.103 12.8942  16
   7 -11   0 180.346 9.17110  17
  -7 -11   0 192.704 7.80774  26
  -7  11   0 189.003 32.7326   6
  -7 -11   0 211.420 20.8881   3
  -7 -11   0 200.368 14.9147   8
   7  11   0 194.366 32.3392   2
  -7  11   0 187.999 7.33517  18
   7 -11   0 151.373 26.9609   2
  -7  11   0 220.011 34.8107   3
   7  11   0 177.105 15.0209  18
   7 -11   0 200.088 33.8664   7
   7  11   0 174.857 30.7195   1
   7  11   0 148.853 32.0258   4
  -7 -11   0 163.579 11.5987  24
   7 -11   0 165.634 33.3454   5
   7  11   0 201.875 13.0002  15
   7 -11   0 184.918 11.6518  26
   7 -11   0 164.038 11.6499  15
   7 -11   0 169.211 29.5510   4
  -7 -11   0 175.629 11.5834  23
  -7 -11   0 180.667 22.9063   2
   7 -11   0 187.069 12.4158  27
  -7 -11   0 190.148 9.91092  16
   7  11   0 190.447 27.6402   1
   7 -11   0 200.917 12.4243  25
   9 -11   0 278.256 50.0249   5
   9  11   0 354.527 23.3550  18
  -9  11   0 348.813 43.9573   3
   9  11   0 343.527 18.2285  27
   9  11   0 283.332 35.1716   2
  -9 -11   0 339.800 31.5265   3
   9  11   0 329.804 39.9039   2
  -9  11   0 358.867 19.7052  16
   9  11   0 348.001 16.8435  21
   9 -11   0 337.070 12.9243  17
  -9 -11   0 314.331 19.0372   8
  -9  11   0 372.691 37.7436   6
   9 -11   0 422.453 44.4673   2
   9  11   0 375.148 33.0222   6
   9  11   0 384.488 49.1894   4
   9 -11   0 330.370 17.2857  26
   9 -11   0 292.504 47.0239   7
  -9 -11   0 341.777 32.0511   2
   9 -11   0 346.018 18.2263  15
   9 -11   0 317.845 37.2670   2
   9 -11   0 334.011 18.2963  27
   9 -11   0 326.860 19.5289  22
  -9 -11   0 369.802 18.2655  23
  -9 -11   0 303.205 17.9620  24
  -9 -11   0 358.658 13.6558  15
   9 -11   0 284.011 37.8192   4
  -9 -11   0 349.957 15.0054  16
   9  11   0 315.554 17.6574  15
   9 -11   0 362.207 18.9700  25
 -11 -11   0 6.83090 4.70034  16
  11 -11   0 8.75914 5.78722  27
  11  11   0 22.0129 4.52209  21
 -11  11   0 22.3503 8.03231  16
  11 -11   0 12.3466 7.38394  22
  11 -11   0 17.1818 5.74976  26
 -11 -11   0 14.0249 6.55675  23
 -11 -11   0 6.09485 5.95987  24
  11 -11   0 25.7021 7.23785  15
  11 -11   0 18.2335 6.85976  25
  11  11   0 10.8236 6.10243  26
  11  11   0 18.7378 6.52631  27
  11  11   0 10.8462 7.05078  18
  11  11   0 8.72253 7.07199  25
  11  11   0 7.76267 5.05081  15
  13 -11   0 8.23095 6.04641  15
  13  11   0 1.53418 4.22861  27
  13  11   0 -1.5295 5.62444  26
  13 -11   0 -6.8297 5.01690  27
 -13 -11   0 0.31957 5.43307  16
 -13 -11   0 6.21131 7.33522  23
  13  11   0 -0.0508 7.08113  18
  13  11   0 3.44541 8.52679  25
  13 -11   0 -0.9829 5.85161  25
  13 -11   0 4.87292 7.49585  22
  13 -11   0 9.85144 6.24365  26
 -13  11   0 2.72497 6.78335  16
  13  11   0 7.68448 5.84372  15
   0 -12   0 15.8989 28.2193  11
   0  12   0 10.8297 8.50245   4
   0 -12   0 6.28971 4.25606   8
   0 -12   0 9.85621 2.82332  27
   0 -12   0 20.1892 8.84238   5
   0 -12   0 4.69482 2.76428  15
   0 -12   0 21.6838 9.32736   2
   0  12   0 2.31660 8.17929   2
   0 -12   0 13.7884 3.37591  23
   0 -12   0 9.26017 7.73670   1
   0  12   0 10.8856 6.12317   1
   0  12   0 19.5855 39.3837  13
   0 -12   0 6.02075 2.63347  22
   0 -12   0 -46.534 31.7121  10
   0  12   0 -0.7595 7.68122   5
   0 -12   0 11.5327 3.41629  17
   0 -12   0 5.84797 2.21016  20
   0  12   0 62.9003 33.6560   9
   0 -12   0 14.3110 3.53820  26
   0 -12   0 14.3804 7.53393   3
   0 -12   0 -27.046 38.0377  14
   0  12   0 7.84386 8.96892   6
   0 -12   0 24.3591 32.5363  12
   0  12   0 4.13343 7.65202   7
   2 -12   0 441.867 24.3382   8
   2 -12   0 346.219 76.0884  12
   2 -12   0 381.441 33.4225   5
   2 -12   0 443.084 17.1020  27
   2  12   0 515.713 42.9878   1
   2  12   0 499.550 34.4291   5
   2 -12   0 409.311 15.0995  20
   2 -12   0 457.287 33.8476   3
   2 -12   0 459.044 16.7382  22
   2  12   0 402.940 77.1886  13
  -2 -12   0 446.249 16.3189  15
  -2 -12   0 423.904 14.4231  24
  -2  12   0 541.029 82.9694   9
   2 -12   0 468.540 16.7739  26
  -2 -12   0 429.476 22.6957   8
   2  12   0 434.099 74.3491   9
  -2 -12   0 421.206 17.6569  17
   2 -12   0 440.103 16.1061  25
  -2 -12   0 430.337 50.8059  12
  -2 -12   0 446.166 16.0232  27
  -2 -12   0 366.509 61.7808  11
   2 -12   0 437.352 36.5973   2
  -2 -12   0 435.397 14.0453  20
  -2 -12   0 435.082 31.3672   5
   2 -12   0 479.965 36.8992   7
  -2 -12   0 371.702 32.6441   2
  -2 -12   0 474.424 30.4498   3
  -2 -12   0 451.405 15.5117  26
   2 -12   0 390.401 51.3581  11
  -2 -12   0 317.501 67.9611  10
   2 -12   0 379.142 71.3996  14
   2 -12   0 347.403 67.8946  10
   2  12   0 375.113 33.6378   2
   2  12   0 429.189 18.9707  18
   2 -12   0 420.432 16.8713  15
  -2  12   0 441.427 37.8347   5
  -2  12   0 430.792 17.4684  16
  -2  12   0 403.694 34.9883   4
   2 -12   0 430.219 16.3229  17
  -2 -12   0 457.587 76.4971  14
  -2 -12   0 415.745 15.6000  23
  -2  12   0 432.268 40.6165   1
  -2  12   0 500.431 84.5057  13
  -2  12   0 343.660 37.0656   6
   2  12   0 418.348 39.8184   6
  -2 -12   0 440.702 16.5108  22
   2 -12   0 424.349 12.9202  24
   2  12   0 463.159 41.1615   1
   2 -12   0 409.534 38.0013   1
   4 -12   0 15.7711 43.9696  10
  -4  12   0 27.4818 12.2047   6
   4  12   0 15.2550 37.4381  14
  -4 -12   0 4.47318 4.40441   8
   4 -12   0 6.22871 3.52949  15
  -4  12   0 5.80271 3.52280  16
   4  12   0 20.0331 9.18634   1
   4 -12   0 14.7244 6.44600   8
  -4 -12   0 4.22744 42.3524  11
  -4 -12   0 15.6535 6.64230   3
  -4 -12   0 9.50201 3.66572  23
   4 -12   0 1.58406 7.12073   7
  -4 -12   0 8.04841 7.30740   5
  -4 -12   0 7.45634 2.73170  26
  -4 -12   0 9.65874 3.92152  17
   4 -12   0 9.59167 7.85946   1
  -4  12   0 1.09775 8.34454   1
   4 -12   0 11.5838 3.60127  25
  -4 -12   0 74.5074 50.3311  14
   4  12   0 8.20272 7.52236   6
   4 -12   0 -24.823 49.3599  12
   4  12   0 -4.1400 6.59715   5
  -4 -12   0 10.1759 2.68464  27
   4 -12   0 8.51238 9.14489   5
  -4 -12   0 -19.270 47.8001  10
  -4  12   0 71.8174 54.7360  13
   4 -12   0 10.9189 3.80171  26
   4 -12   0 12.1332 3.41824  20
   4  12   0 -21.570 55.0585  13
  -4 -12   0 5.58898 2.96201  24
  -4  12   0 3.64837 49.6740   9
  -4 -12   0 5.06954 28.7698   9
   4 -12   0 8.64323 3.33857  22
   4  12   0 12.1163 9.77434   2
  -4  12   0 10.4830 7.45409   3
   4 -12   0 15.8434 10.8265   2
   4 -12   0 4.11430 2.85422  27
  -4 -12   0 7.91797 2.98586  15
   4 -12   0 9.80641 2.94238  17
   4  12   0 6.68549 3.93343  18
   4 -12   0 4.64519 45.8620  14
  -4 -12   0 -5.4028 5.43080   2
   4  12   0 5.84833 8.87516   1
   4  12   0 36.6190 54.3326   9
  -4 -12   0 10.8203 2.83242  20
   6  12   0 212.484 33.9404   6
   6 -12   0 198.890 33.8246   7
   6 -12   0 197.437 31.7454   2
  -6 -12   0 198.968 15.2341   8
  -6 -12   0 213.971 9.64208  27
   6 -12   0 224.620 12.5708  26
   6 -12   0 216.416 13.0886  27
  -6 -12   0 208.853 12.1868  23
   6 -12   0 230.265 13.6670  22
   6 -12   0 214.054 12.3884  25
   6 -12   0 170.335 28.7996   4
   6 -12   0 146.970 31.1030   5
   6 -12   0 218.626 13.0050  15
   6  12   0 169.988 31.6222   4
  -6 -12   0 226.766 21.5599   3
   6 -12   0 244.760 31.5622   1
  -6 -12   0 182.226 24.2835   2
   6 -12   0 208.275 10.2535  17
   6  12   0 208.685 29.9210   1
  -6  12   0 206.555 34.9076   6
   6  12   0 187.173 29.4963   2
  -6  12   0 221.050 39.5191   1
  -6 -12   0 199.644 10.1690  15
  -6  12   0 213.605 13.4982  16
  -6  12   0 177.241 29.7460   3
  -6 -12   0 208.818 12.0796  24
  -6 -12   0 218.415 26.3509   5
  -6 -12   0 211.263 9.15773  26
   6  12   0 190.563 31.6528   1
   6  12   0 184.115 14.6271  18
   8 -12   0 111.428 25.1364   2
   8 -12   0 111.178 10.4355  15
   8 -12   0 85.2844 10.6102  22
   8 -12   0 106.305 10.6282  27
   8 -12   0 141.506 30.5900   7
   8  12   0 125.892 13.9301  18
   8  12   0 123.569 30.0563   4
   8  12   0 96.8399 10.2190  15
  -8 -12   0 91.1042 17.6771   3
  -8  12   0 102.308 25.8266   3
  -8 -12   0 108.294 10.2597  23
  -8 -12   0 118.788 8.55985  16
   8 -12   0 102.271 23.9429   4
  -8 -12   0 125.370 12.2934   8
   8 -12   0 93.6235 10.3226  26
   8 -12   0 110.175 31.0423   5
  -8  12   0 123.471 11.8629  16
  -8  12   0 73.7250 22.8819   6
   8 -12   0 106.922 10.2810  25
   8 -12   0 120.713 7.39830  17
  -8 -12   0 116.466 10.2700  24
  -8 -12   0 112.195 7.69153  15
   8  12   0 95.8681 25.9531   2
   8  12   0 118.659 24.5070   6
  -8 -12   0 101.180 19.2288   2
   8  12   0 86.8381 22.7744   2
 -10 -12   0 102.888 13.1472  24
  10  12   0 88.4955 9.15786  21
  10 -12   0 106.566 11.7820  27
  10  12   0 91.7588 14.3282  18
  10 -12   0 99.5478 11.6894  26
  10  12   0 91.6988 11.8254  26
  10 -12   0 102.808 6.31335  17
  10 -12   0 87.7547 11.1911  15
 -10 -12   0 98.5386 11.5993  23
 -10  12   0 93.6630 12.2482  16
  10 -12   0 83.3874 12.5637  22
  10  12   0 86.1851 11.1259  27
 -10 -12   0 111.742 9.28700  16
  10 -12   0 107.569 13.0933  25
  10  12   0 93.9532 11.7121  15
  12 -12   0 7.42769 7.14037  25
  12  12   0 6.03673 7.96508  25
  12 -12   0 0.70304 5.25785  15
  12  12   0 7.73120 5.81832  27
  12  12   0 20.0237 6.37278  26
 -12  12   0 2.99589 6.99708  16
  12 -12   0 13.7833 6.80352  27
  12 -12   0 12.7506 6.67564  26
  12 -12   0 -7.8789 6.31711  22
  12  12   0 15.8920 9.59634  18
 -12 -12   0 2.76779 4.66695  16
 -12 -12   0 7.66614 7.24579  23
  12  12   0 5.31047 5.93300  15
  14 -12   0 27.4762 8.56799  15
 -14 -12   0 42.4401 10.4101  23
  14  12   0 14.4779 7.57988  27
  14 -12   0 20.3725 9.03112  25
  14  12   0 22.1237 7.36598  15
  14  12   0 19.3117 11.1448  18
  14 -12   0 17.7911 8.01917  26
 -14  12   0 44.9409 11.2538  16
  14  12   0 30.4524 11.6346  25
  14 -12   0 27.3187 8.47709  27
  14 -12   0 15.6302 10.1600  22
  -1 -13   0 23.8155 4.32542  22
  -1 -13   0 -33.975 45.1083  14
   1  13   0 24.8301 5.45549  18
  -1 -13   0 -7.9547 30.2658  11
  -1 -13   0 26.1884 4.24501  26
   1 -13   0 26.2818 4.63632  15
  -1 -13   0 32.7357 9.43667   3
   1  13   0 27.2295 14.3744   1
   1 -13   0 32.8499 7.68062   8
  -1 -13   0 28.2102 7.56972   8
  -1 -13   0 30.4832 4.88747  27
   1 -13   0 21.9738 4.42792  17
  -1  13   0 10.9191 10.1334   6
   1  13   0 19.9460 9.20291   5
   1 -13   0 28.1823 4.81087  26
  -1 -13   0 16.4982 8.65436   5
  -1 -13   0 9.64196 8.28400   2
   1 -13   0 31.4545 3.10235  24
  -1  13   0 -25.547 42.3533  13
   1 -13   0 29.5706 5.01466  22
   1  13   0 20.9587 10.6290   6
  -1 -13   0 29.4951 3.67578  24
   1  13   0 22.2699 11.0705   2
   1  13   0 15.7403 10.3082   1
   1 -13   0 -0.7783 43.9058  12
   1 -13   0 57.7185 49.5401  14
   1 -13   0 51.5830 14.0877   7
   1 -13   0 75.0063 30.2945  11
  -1 -13   0 28.6258 5.41755  17
   1 -13   0 32.4010 9.97384   3
  -1 -13   0 22.2134 4.45450  15
  -1  13   0 27.6014 4.83769  16
   1 -13   0 23.7519 10.5145   5
  -1 -13   0 -55.623 40.0330  10
   1 -13   0 13.5553 7.97828   2
   1 -13   0 32.0507 4.41810  20
   1 -13   0 25.5024 10.1833   1
  -1  13   0 96.1003 48.0990   9
  -1 -13   0 25.0118 3.56934  20
   1 -13   0 -4.5958 39.4489  10
  -1 -13   0 32.7797 4.75620  23
  -1  13   0 31.7235 15.2117   1
   1 -13   0 35.6801 5.38738  27
  -1  13   0 24.9292 11.3722   5
   1  13   0 17.4631 45.0490   9
   3 -13   0 5.08772 3.05735  26
  -3 -13   0 4.57037 3.29168  17
   3 -13   0 5.26616 7.08499   7
  -3 -13   0 1.13686 1.15476  19
   3 -13   0 4.57075 3.21176  22
  -3 -13   0 5.45312 3.25523  23
   3 -13   0 1.29105 2.59967  27
  -3 -13   0 6.58228 3.10374  15
  -3  13   0 -36.880 48.3169  13
   3 -13   0 -3.1828 43.5173  10
   3 -13   0 59.4979 53.5885  12
  -3 -13   0 10.3054 3.06308  24
   3  13   0 5.62108 9.32458   5
  -3  13   0 3.01675 11.5850   6
  -3 -13   0 3.26411 7.13021   5
  -3 -13   0 2.82074 2.65215  26
   3  13   0 -8.9621 5.63005   1
  -3 -13   0 3.57092 2.31938  27
   3 -13   0 25.3226 45.1151  14
  -3 -13   0 -8.3588 4.57417   2
  -3  13   0 5.10245 9.77590   3
   3  13   0 12.4643 9.74441   2
  -3 -13   0 -97.820 44.8979  10
   3 -13   0 1.65542 2.41517  17
   3  13   0 12.7827 11.5886   1
  -3  13   0 -2.6346 2.55899  16
  -3 -13   0 1.89504 3.91215   8
  -3 -13   0 3.11367 2.21747  20
   3 -13   0 6.48361 5.57579   8
   3 -13   0 -0.3640 7.76113   5
  -3 -13   0 5.37684 3.33672  22
  -3 -13   0 8.26740 50.6605  14
   3 -13   0 0.81814 3.20857  15
  -3  13   0 -4.6427 6.66232   1
   3 -13   0 -2.8535 2.35879  20
   3  13   0 10.1409 4.42233  18
   3 -13   0 -8.5763 6.06415   1
   3  13   0 72.4153 53.6496   9
   3  13   0 2.48928 53.6997  13
   3  13   0 -0.1138 7.01056   6
  -3 -13   0 -23.595 42.8356  11
  -3  13   0 48.9719 51.3809   9
   3 -13   0 7.19973 3.24625  25
   5  13   0 354.201 37.6757   6
   5  13   0 425.456 41.4259   1
   5 -13   0 372.791 39.6370   7
  -5  13   0 283.820 38.1464   1
   5 -13   0 395.388 42.9979   5
   5 -13   0 337.347 14.5271  17
   5 -13   0 339.989 16.4795  22
  -5 -13   0 333.078 33.2117   2
   5 -13   0 371.092 17.4746  27
  -5  13   0 417.803 39.8276   3
   5 -13   0 368.038 16.4680  26
   5 -13   0 396.931 39.5390   2
  -5 -13   0 379.507 18.4189  17
  -5 -13   0 330.406 32.9731   5
   5 -13   0 389.611 16.7229  25
  -5 -13   0 357.863 21.3235   8
  -5 -13   0 376.394 14.2950  20
  -5  13   0 362.752 41.0651   6
   5 -13   0 353.273 16.3156  20
  -5 -13   0 430.272 27.8416   3
   5 -13   0 317.032 38.2675   1
   5  13   0 342.975 36.5530   2
   5  13   0 390.306 21.1455  18
  -5  13   0 364.462 17.9051  16
   5  13   0 413.159 42.0361   1
  -5 -13   0 369.166 13.7097  26
  -5 -13   0 389.747 16.0795  24
  -5 -13   0 399.262 15.2902  15
   5  13   0 338.969 32.5386   5
   5 -13   0 365.494 25.3199   8
  -5 -13   0 377.742 16.3313  23
   5 -13   0 356.036 17.0215  15
  -7 -13   0 52.7279 9.32689   8
   7  13   0 52.1600 18.8336   4
   7 -13   0 43.3455 16.3607   7
  -7  13   0 50.4332 8.30661  16
   7 -13   0 56.0386 8.10151  25
   7 -13   0 69.9767 22.6066   5
  -7 -13   0 51.3930 12.0693   3
   7  13   0 51.8696 17.6420   2
  -7 -13   0 46.1259 7.29694  24
   7  13   0 53.2627 19.3469   2
   7  13   0 37.4090 7.43793  15
  -7 -13   0 42.9811 6.85163  23
   7  13   0 43.9990 16.1536   6
  -7  13   0 94.8639 25.4596   6
   7 -13   0 47.6000 7.54390  27
   7 -13   0 14.8679 14.8108   2
   7 -13   0 46.2595 5.75313  17
   7  13   0 67.8094 11.7678  18
   7 -13   0 42.9213 7.49474  15
  -7 -13   0 48.8780 16.8516   2
   7 -13   0 43.2864 7.77861  22
   7 -13   0 47.2702 7.53043  26
  -7 -13   0 63.2923 5.21982  26
  -7  13   0 29.6307 16.0738   3
  -7 -13   0 57.4929 5.92469  15
   7 -13   0 60.6818 19.7546   4
   9 -13   0 59.9861 9.38440  15
   9 -13   0 63.1733 9.14160  26
   9  13   0 40.8370 8.20234  27
  -9  13   0 77.4905 23.2298   6
   9 -13   0 66.6096 22.4258   4
   9 -13   0 48.4842 5.35402  17
  -9  13   0 58.1123 10.4973  16
   9  13   0 71.5355 13.6485  18
   9  13   0 54.2564 20.4020   2
   9  13   0 61.6694 9.53230  15
   9  13   0 38.8804 15.6349   6
  -9 -13   0 83.7518 19.0329   2
  -9 -13   0 59.9383 15.5076   3
  -9 -13   0 56.1616 10.7734   8
   9 -13   0 49.6100 24.1493   7
  -9 -13   0 68.0523 7.67866  16
   9 -13   0 64.2051 9.77362  27
  -9  13   0 53.1113 21.4720   3
   9 -13   0 53.8885 25.3919   5
   9  13   0 64.8387 9.50799  21
   9 -13   0 67.2103 10.7733  22
  -9 -13   0 58.5379 9.09966  23
   9 -13   0 61.9246 9.53468  25
  -9 -13   0 56.5796 9.55665  24
   9 -13   0 35.3098 16.9263   2
   9  13   0 47.5407 23.9277   4
  11  13   0 224.704 13.9809  21
  11 -13   0 246.536 17.0250  26
  11  13   0 265.580 18.4741  26
  11 -13   0 283.733 19.0579  25
 -11  13   0 284.070 20.4185  16
  11  13   0 287.427 21.7617  25
 -11 -13   0 243.521 17.9578  24
  11 -13   0 264.592 20.0727  22
  11  13   0 273.977 18.3417  27
 -11 -13   0 275.429 14.4701  16
  11  13   0 262.742 17.9565  15
  11 -13   0 227.763 17.5958  27
  11 -13   0 288.830 18.4159  15
 -11 -13   0 258.655 17.7447  23
  11  13   0 261.345 22.6324  18
  13  13   0 16.3677 6.68300  26
  13  13   0 10.2753 9.94443  18
  13 -13   0 0.92622 6.46118  15
  13 -13   0 3.07180 5.44294  26
 -13  13   0 2.10551 7.05301  16
  13 -13   0 -1.6574 6.39388  25
  13  13   0 5.43682 8.89862  25
  13 -13   0 1.68992 6.49182  27
 -13 -13   0 4.02602 6.36258  23
  13  13   0 2.86680 5.99005  27
  13  13   0 10.4297 6.13483  15
  13 -13   0 14.3704 9.36631  22
   0 -14   0 2203.80 52.1669  24
   0  14   0 2365.31 94.2497   5
   0 -14   0 2119.61 94.1733   2
   0  14   0 2043.06 171.365  13
   0 -14   0 2227.78 83.9243   3
   0  14   0 2138.73 105.372   6
   0 -14   0 2189.36 58.1055  17
   0 -14   0 2176.71 143.863  12
   0 -14   0 2225.64 116.122  11
   0 -14   0 2199.50 57.4535  15
   0 -14   0 2081.39 161.872  14
   0  14   0 2126.07 104.480   1
   0 -14   0 2220.81 56.0129  23
   0  14   0 2232.44 163.200   9
   0 -14   0 2224.37 56.7252  22
   0  14   0 2211.54 59.1653  18
   0 -14   0 2297.80 70.5100   8
   0 -14   0 2129.91 56.9247  27
   0 -14   0 2277.77 54.0672  20
   0 -14   0 1885.51 157.339  10
   0 -14   0 2163.21 55.9936  26
   2 -14   0 607.005 45.5847   5
   2  14   0 706.039 55.9719   1
  -2  14   0 637.152 55.0860   6
   2  14   0 728.126 52.2478   2
  -2 -14   0 698.412 21.2868  24
  -2 -14   0 603.593 103.534  10
   2 -14   0 649.943 23.5894  17
   2 -14   0 715.497 53.3476   1
  -2 -14   0 736.616 24.3534  22
  -2 -14   0 821.587 84.3386  11
  -2 -14   0 765.205 106.196  14
   2  14   0 725.685 27.5778  18
   2 -14   0 723.676 24.3143  22
   2 -14   0 755.925 34.8043   8
   2 -14   0 707.950 22.4594  20
   2 -14   0 729.203 25.2590  15
  -2 -14   0 705.305 23.7697  15
   2  14   0 667.223 115.200  13
  -2 -14   0 718.883 21.0352  20
  -2 -14   0 663.321 22.8940  23
   2 -14   0 679.532 50.8288   2
  -2  14   0 740.418 115.524  13
  -2 -14   0 721.877 50.0669   2
   2 -14   0 697.257 19.4143  24
   2 -14   0 496.052 87.2212  10
   2  14   0 779.575 57.7442   1
  -2  14   0 678.830 57.0913   1
   2 -14   0 840.507 106.941  14
  -2 -14   0 706.476 22.6951  26
  -2 -14   0 746.294 26.2027  17
  -2 -14   0 691.099 31.7769   8
   2 -14   0 690.033 24.7562  27
   2 -14   0 668.482 102.067  12
  -2 -14   0 711.381 23.4037  27
   2 -14   0 724.272 24.1532  26
  -2 -14   0 744.071 40.8539   3
  -2  14   0 773.224 110.656   9
  -2  14   0 701.791 25.4307  16
   2  14   0 626.096 53.4825   6
  -2 -14   0 661.145 42.6154   5
   2  14   0 749.790 46.7330   5
   2  14   0 692.483 104.458   9
   2 -14   0 702.307 48.9052   7
  -4 -14   0 1256.95 40.1182  17
  -4 -14   0 1287.79 36.0492  15
  -4 -14   0 1274.37 34.4595  26
   4  14   0 1256.11 42.9739  18
  -4  14   0 1307.12 81.1454   6
   4  14   0 1398.84 80.0802   1
   4 -14   0 1266.38 37.4600  26
  -4  14   0 1054.78 139.573  13
  -4 -14   0 1325.58 53.3132   3
   4 -14   0 1268.91 38.6899  27
   4  14   0 1166.97 147.825   9
   4 -14   0 1117.45 119.776  14
   4  14   0 1237.01 77.3140   6
   4 -14   0 1288.91 38.7906  15
  -4 -14   0 1184.40 121.848  11
  -4  14   0 1147.92 68.4366   3
  -4 -14   0 1290.49 46.4492   8
   4 -14   0 1279.88 36.7192  20
  -4 -14   0 1247.82 33.8719  20
  -4  14   0 1143.85 141.572   9
   4  14   0 1348.95 156.689  13
   4  14   0 1245.68 106.658  14
   4  14   0 1216.87 77.2449   1
   4 -14   0 1139.22 69.0151   7
  -4 -14   0 1265.05 67.0975   2
   4  14   0 1061.49 60.3958   5
   4 -14   0 1261.61 50.6540   8
   4 -14   0 1024.86 128.489  10
   4 -14   0 1238.44 74.6046   5
   4 -14   0 1319.69 37.1314  25
  -4  14   0 1331.91 83.6658   1
  -4 -14   0 1133.87 132.917  14
  -4 -14   0 1255.06 62.5491   5
  -4 -14   0 1111.25 145.076  10
  -4 -14   0 1282.01 36.8778  23
   4  14   0 1318.28 72.1378   2
   4 -14   0 1293.95 73.9783   2
  -4 -14   0 1165.99 35.0442  24
   4 -14   0 1265.38 36.1967  17
  -4 -14   0 1278.75 35.0378  27
   4 -14   0 1261.38 37.8745  22
   4 -14   0 1256.16 143.494  12
   4 -14   0 1264.94 76.9286   1
  -4  14   0 1303.49 39.8428  16
  -6 -14   0 333.252 14.4077  15
   6 -14   0 353.026 44.4166   5
  -6 -14   0 273.746 32.2635   5
  -6  14   0 281.095 36.1604   3
  -6  14   0 359.370 18.5607  16
   6 -14   0 315.212 17.0547  15
  -6 -14   0 332.518 15.9004  24
   6 -14   0 259.280 34.3080   2
   6 -14   0 323.442 24.3882   8
   6 -14   0 299.255 16.3998  22
   6 -14   0 336.534 17.5086  27
  -6 -14   0 351.955 26.9016   3
  -6 -14   0 345.709 14.1030  20
  -6  14   0 294.527 38.9560   6
   6  14   0 333.664 39.2610   6
  -6 -14   0 326.407 13.5266  27
  -6 -14   0 295.255 15.4237  23
   6 -14   0 303.220 38.6078   7
  -6 -14   0 315.113 12.6358  26
   6  14   0 317.080 20.5293  18
   6 -14   0 334.472 16.2619  25
   6 -14   0 358.975 16.9580  26
  -6 -14   0 361.490 35.0849   2
   6  14   0 411.931 39.9853   2
   6 -14   0 342.017 16.9208  20
  -6 -14   0 299.515 20.4818   8
   6 -14   0 309.753 14.0267  17
   8  14   0 274.545 35.8970   2
  -8  14   0 231.358 40.2016   6
   8 -14   0 246.512 11.7709  17
   8 -14   0 276.246 16.9844  27
   8  14   0 252.759 46.0489   4
   8 -14   0 302.652 38.2217   2
  -8 -14   0 301.292 27.2818   3
  -8  14   0 220.424 37.6582   3
  -8 -14   0 273.117 9.79338  26
   8 -14   0 243.908 15.9213  15
  -8 -14   0 232.408 29.7630   2
  -8  14   0 246.113 17.2732  16
  -8 -14   0 265.342 15.6944  23
   8  14   0 293.434 38.9487   2
   8 -14   0 242.563 45.9514   5
   8 -14   0 238.009 16.0961  22
  -8 -14   0 264.427 19.3422   8
   8 -14   0 263.666 15.6949  26
   8  14   0 238.095 36.6507   6
  -8 -14   0 282.241 13.2204  16
   8  14   0 241.271 16.6863  15
   8 -14   0 215.548 39.0473   7
  -8 -14   0 260.684 12.5084  15
   8  14   0 263.184 21.0055  18
  -8 -14   0 212.444 14.6220  24
   8 -14   0 252.885 15.5699  25
   8 -14   0 251.188 40.3441   4
  10 -14   0 832.275 31.8084  26
  10  14   0 844.451 40.3829  18
 -10 -14   0 779.480 31.1650  23
  10 -14   0 783.330 32.0316  25
  10  14   0 762.456 31.9703  15
  10 -14   0 813.660 34.5769  22
  10  14   0 794.596 32.5689  27
 -10 -14   0 771.247 32.0432  24
  10  14   0 735.580 29.7653  21
 -10 -14   0 796.220 26.8374  16
  10 -14   0 820.109 32.9887  27
  10 -14   0 824.923 32.8044  15
 -10  14   0 804.208 34.4198  16
  12 -14   0 42.5201 9.26733  26
 -12  14   0 35.7869 10.4833  16
  12 -14   0 51.8822 11.5878  22
 -12 -14   0 56.2057 11.0530  23
 -12 -14   0 43.0447 7.74256  16
  12 -14   0 48.3236 10.2513  25
  12 -14   0 57.7626 10.8576  27
  12  14   0 36.8483 11.6094  25
  12  14   0 32.0628 8.60110  26
  12 -14   0 45.9762 9.83184  15
  12  14   0 56.5437 10.3378  27
  12  14   0 18.8627 10.8911  18
  12  14   0 41.2861 8.94782  15
   1 -15   0 17.7941 4.61914  15
   1 -15   0 14.9813 4.29057  26
   1 -15   0 15.2616 4.24255  22
  -1 -15   0 8.85534 7.98360   2
  -1 -15   0 -4.9986 65.7060  14
  -1 -15   0 -7.0902 41.9821  12
   1 -15   0 8.84652 5.93615   8
  -1 -15   0 9.56638 6.27618   8
   1  15   0 9.03654 12.4173   6
  -1 -15   0 19.3230 10.1967   5
   1  15   0 1.80446 9.67375   5
   1 -15   0 16.4877 2.78985  24
   1 -15   0 6.85227 52.9393  10
   1 -15   0 10.4622 7.85104   7
   1 -15   0 9.61424 9.21703   1
  -1 -15   0 19.9500 4.65770  15
  -1 -15   0 27.3921 11.4198   3
   1 -15   0 6.36005 8.47091   5
  -1 -15   0 9.28018 3.57282  26
  -1  15   0 17.8394 4.86014  16
   1  15   0 28.2315 59.1009  13
  -1  15   0 79.4748 67.9112  13
   1 -15   0 17.9642 13.7997   2
   1  15   0 57.0657 59.8046   9
  -1 -15   0 17.0376 4.89784  17
   1 -15   0 15.8770 49.3776  12
   1  15   0 13.2634 11.0060   1
  -1  15   0 36.3891 53.3850   9
  -1 -15   0 16.8609 4.63137  22
   1 -15   0 13.1566 3.57084  20
   1 -15   0 -20.767 52.7154  14
  -1 -15   0 -21.686 52.6787  10
  -1 -15   0 18.1432 4.67154  23
   1  15   0 13.0154 10.2947   1
  -1  15   0 14.0163 11.3888   1
  -1 -15   0 13.4097 3.85406  27
   1 -15   0 6.16637 3.41532  27
  -1 -15   0 8.17401 2.87443  20
   1  15   0 9.18583 4.49673  18
  -1  15   0 11.6617 4.10868  18
  -1  15   0 9.03817 10.7106   6
  -1 -15   0 13.4279 2.99396  24
   1 -15   0 9.35563 3.82892  17
  -3 -15   0 218.575 7.45697  19
   3 -15   0 214.865 13.1335  15
  -3 -15   0 229.334 18.0741   8
   3 -15   0 239.972 13.1241  26
  -3  15   0 237.478 39.8230   6
  -3 -15   0 228.968 14.1570  17
   3 -15   0 221.957 12.1812  25
   3  15   0 214.110 37.5975   6
   3 -15   0 216.073 12.1849  17
  -3 -15   0 226.910 10.2665  20
  -3 -15   0 197.703 11.7804  15
   3 -15   0 214.596 8.73303  24
  -3 -15   0 235.676 23.6264   3
  -3  15   0 232.034 13.9770  16
   3 -15   0 243.158 20.3689   8
  -3 -15   0 219.334 10.6982  24
  -3 -15   0 208.359 12.5395  22
   3 -15   0 200.092 32.7620   1
   3  15   0 222.016 15.3036  18
  -3 -15   0 228.823 11.4604  26
  -3 -15   0 217.203 28.8237   2
  -3 -15   0 210.294 12.2185  23
  -3 -15   0 213.004 25.6079   5
   3 -15   0 231.262 12.9916  22
   3 -15   0 236.533 13.8096  27
  -3  15   0 258.204 43.7804   1
   3 -15   0 246.730 31.5590   2
   3  15   0 209.923 26.4537   5
   3  15   0 247.515 39.9161   1
   3 -15   0 202.146 32.6329   7
  -3 -15   0 222.440 11.6073  27
   3  15   0 254.958 34.7858   1
   3 -15   0 252.599 12.3763  20
   3 -15   0 226.750 30.0160   5
  -5 -15   0 341.510 25.9078   3
   5 -15   0 323.287 17.1620  27
  -5 -15   0 318.688 33.7328   2
   5  15   0 276.708 37.9614   6
   5 -15   0 306.163 15.2667  25
   5  15   0 297.761 35.4192   2
   5 -15   0 308.617 14.4960  17
  -5 -15   0 316.557 14.3984  15
   5 -15   0 307.880 16.4685  22
  -5 -15   0 308.616 12.9830  26
   5 -15   0 297.263 24.2786   8
   5 -15   0 291.717 15.4898  26
  -5 -15   0 295.061 13.0975  20
  -5 -15   0 276.846 14.9821  23
   5 -15   0 326.624 38.8117   2
   5 -15   0 231.110 36.7940   7
  -5  15   0 368.346 43.9080   6
  -5  15   0 330.448 37.3400   3
   5 -15   0 303.315 15.3860  20
  -5  15   0 324.030 18.0439  16
   5 -15   0 337.186 40.1673   5
   5  15   0 332.289 20.7442  18
  -5 -15   0 308.451 17.6292  17
  -5 -15   0 320.548 21.3697   8
   5 -15   0 285.416 16.3171  15
  -5 -15   0 303.714 13.3820  27
  -5 -15   0 317.361 14.8009  24
  -5 -15   0 262.270 30.2314   5
   7 -15   0 17.7704 12.8443   2
   7  15   0 24.9393 8.59923  18
   7  15   0 51.4499 23.1492   4
   7  15   0 27.8220 7.69159  15
  -7 -15   0 18.3498 6.11868  23
   7  15   0 43.8427 21.2460   2
  -7 -15   0 21.3916 12.0556   2
  -7 -15   0 25.1009 6.18604  24
  -7 -15   0 25.2939 4.21600  26
  -7  15   0 32.4486 17.2188   3
   7 -15   0 23.4615 4.87687  17
   7 -15   0 8.44363 5.62614  15
   7 -15   0 24.8551 6.77226  22
   7  15   0 17.6010 15.5324   6
   7 -15   0 19.2473 6.15068  27
   7  15   0 33.0450 18.3567   2
   7 -15   0 0.13332 9.48807   7
  -7 -15   0 22.2318 5.11822  15
   7 -15   0 15.7490 5.84051  20
  -7 -15   0 31.9177 8.88089   8
   7 -15   0 1.97384 15.5978   5
   7 -15   0 16.6048 5.80778  25
  -7  15   0 -12.361 12.9212   6
  -7 -15   0 23.4131 11.0584   3
  -7  15   0 18.8293 6.74860  16
   7 -15   0 8.16222 7.83296   8
   7 -15   0 19.2514 5.90783  26
  -9 -15   0 19.0403 6.78394  23
   9  15   0 13.7366 6.27912  15
   9  15   0 25.6451 7.51603  21
   9 -15   0 16.0267 7.75713  22
   9 -15   0 12.4745 6.44198  20
  -9 -15   0 21.9576 5.15649  16
   9  15   0 11.4325 8.38433  18
   9 -15   0 22.7340 7.05051  26
   9 -15   0 22.5819 10.3817   8
   9 -15   0 17.3542 6.77325  25
  -9 -15   0 13.3966 6.53448  24
   9 -15   0 12.3052 6.53704  27
  -9 -15   0 -3.0050 8.21654   8
  -9  15   0 10.6386 7.29145  16
   9 -15   0 20.6065 4.04461  17
   9 -15   0 15.4418 7.00630  15
  11 -15   0 124.622 14.9916  20
  11 -15   0 144.027 17.5959  22
  11  15   0 145.165 14.6237  15
 -11 -15   0 149.788 14.7849  23
 -11 -15   0 152.316 14.8917  24
  11  15   0 143.735 14.6300  26
 -11 -15   0 130.267 10.6468  16
  11  15   0 145.081 20.2358  18
  11 -15   0 158.414 14.6621  26
  11  15   0 132.292 16.9565  25
  11 -15   0 147.018 14.5164  15
  11  15   0 133.161 11.9764  21
  11 -15   0 152.955 14.1628  25
 -11  15   0 139.117 17.0441  16
  11  15   0 150.081 15.0925  27
  11 -15   0 120.222 15.0363  27
  13 -15   0 9.32858 6.39541  25
  13  15   0 14.3151 6.96920  27
  13  15   0 -0.4186 6.69705  26
  13  15   0 -3.1490 5.56278  15
  13  15   0 -5.4868 7.77276  18
  13 -15   0 11.8843 6.45707  26
  13 -15   0 5.01596 8.53884  20
 -13  15   0 11.5372 8.34216  16
  13  15   0 5.29756 9.59037  25
  13 -15   0 -0.7355 6.52233  15
  13 -15   0 5.14321 6.55337  27
 -13 -15   0 -8.4056 5.99315  23
  13 -15   0 -20.553 6.39644  22
   0 -16   0 36.2842 5.09032  20
   0 -16   0 24.3457 5.32319  15
   0 -16   0 28.2629 3.79834  24
   0 -16   0 21.4306 4.85170  27
   0 -16   0 18.9601 11.9052   5
   0 -16   0 38.4635 5.99276  26
   0  16   0 35.2822 17.6573   6
   0  16   0 41.2012 17.8233   1
   0 -16   0 27.0570 5.38361  23
   0  16   0 33.0671 6.47096  18
   0 -16   0 33.1715 5.98821  22
   0 -16   0 36.5641 9.31603   8
   0 -16   0 37.1024 15.8096   2
   0 -16   0 32.1141 6.38151  17
   2  16   0 17.9592 12.4741   1
   2 -16   0 13.8180 4.41395  22
  -2  16   0 9.80453 3.73912  18
  -2 -16   0 12.0168 3.91047  26
  -2  16   0 20.9473 13.1085   1
  -2 -16   0 15.2505 5.39044  17
  -2 -16   0 -2.3988 7.25845   2
  -2 -16   0 17.3646 3.60388  24
  -2 -16   0 12.6192 10.3767   3
   2 -16   0 8.80921 9.25101   7
  -2  16   0 18.0166 5.69794  16
  -2 -16   0 8.97791 3.71444  27
  -2 -16   0 9.68519 9.64397   5
   2 -16   0 14.1026 4.36364  17
   2  16   0 0.40193 11.2642   6
  -2 -16   0 16.4210 4.48414  22
   2 -16   0 14.1729 7.52182   8
  -2  16   0 17.7249 14.4016   6
   2 -16   0 14.0999 3.83400  20
  -2 -16   0 13.1092 3.37526  20
   2 -16   0 11.7000 4.15160  27
   2 -16   0 14.2422 11.0604   2
   2  16   0 1.66912 11.1397   1
   2 -16   0 9.56513 4.05220  26
  -2 -16   0 13.0322 6.84096   8
   2 -16   0 14.4677 10.2123   1
  -2 -16   0 7.40025 3.99225  23
  -2 -16   0 6.45252 3.96665  15
   2 -16   0 14.7669 5.26296  15
   2  16   0 12.6467 5.70826  18
   2 -16   0 8.17198 10.9329   5
   2 -16   0 14.8187 2.82447  24
  -4 -16   0 999.010 28.9291  20
  -4  16   0 1028.41 29.2012  18
  -4 -16   0 995.339 31.4685  15
  -4 -16   0 932.906 29.8935  24
  -4 -16   0 936.316 61.1051   2
   4  16   0 1041.23 38.8218  18
  -4 -16   0 958.403 35.3073  17
  -4 -16   0 985.741 31.9101  23
   4 -16   0 942.748 45.5507   8
  -4 -16   0 1017.76 30.5623  27
  -4 -16   0 971.371 57.8307   5
   4 -16   0 1036.55 68.1267   2
  -4 -16   0 1045.28 53.2566   3
   4 -16   0 1035.56 31.9648  20
   4 -16   0 1019.40 34.3024  27
  -4  16   0 909.665 72.7357   6
   4 -16   0 1034.44 34.5529  15
   4 -16   0 1013.13 33.5748  22
   4 -16   0 1010.85 32.1464  25
   4 -16   0 990.448 31.8486  17
   4  16   0 894.793 69.2116   6
   4 -16   0 1112.94 70.7631   7
  -4 -16   0 1005.35 42.4047   8
  -4  16   0 987.578 34.9202  16
   4 -16   0 966.372 26.5483  24
  -4 -16   0 1017.58 48.2510   3
   4 -16   0 951.848 32.5099  26
  -4 -16   0 1011.28 29.8616  26
   4 -16   0 898.343 66.3214   5
  -6 -16   0 46.8103 7.50592  23
  -6 -16   0 75.0307 14.7332   3
  -6 -16   0 67.3888 7.32579  20
   6 -16   0 58.3826 8.19449  20
  -6 -16   0 71.7236 8.93200  24
   6 -16   0 65.7985 22.1359   5
   6  16   0 21.9805 16.8943   6
   6 -16   0 54.5870 7.12045  17
  -6  16   0 73.9397 22.8496   6
   6 -16   0 60.4231 9.06592  26
   6  16   0 69.1229 12.0762  18
  -6  16   0 57.7509 3.78577  18
   6 -16   0 55.6266 8.79969  22
  -6 -16   0 46.6400 18.1230   5
  -6  16   0 99.0662 26.0768   3
  -6  16   0 57.9086 9.42739  16
  -6 -16   0 67.4967 7.80194  15
   6 -16   0 45.6110 20.0357   7
  -6 -16   0 70.5036 18.5773   2
   6 -16   0 48.5831 7.93366  25
  -6 -16   0 72.5304 6.95762  26
  -6 -16   0 50.9757 10.7310   8
   6 -16   0 58.0439 22.1653   2
   6 -16   0 65.1570 9.61766  15
   6 -16   0 57.8611 13.9844   8
   6 -16   0 57.2837 8.89645  27
   8  16   0 10.1504 6.75319  15
  -8 -16   0 12.1657 6.48471  23
  -8 -16   0 9.51039 4.52357  16
   8 -16   0 5.20674 5.42939  22
  -8  16   0 8.35906 6.95318  16
  -8 -16   0 11.5053 6.11536  24
   8 -16   0 8.86594 5.16554  27
   8 -16   0 7.89381 5.77242  20
  -8 -16   0 10.5235 6.75866   8
   8 -16   0 12.9449 8.97139   8
   8 -16   0 11.9553 6.54482  15
   8 -16   0 17.2603 4.07600  17
  -8 -16   0 8.69593 2.95101  26
   8 -16   0 16.3362 5.76646  25
  -8 -16   0 13.3510 4.75936  15
   8  16   0 6.95270 7.59384  18
   8 -16   0 21.1605 6.47695  26
  10 -16   0 335.463 19.8080  26
 -10 -16   0 323.521 19.9824  24
  10 -16   0 320.357 20.0289  25
 -10 -16   0 314.900 15.7488  16
  10  16   0 323.430 20.6275  15
  10 -16   0 317.246 20.8250  27
  10 -16   0 321.953 21.3759  20
  10  16   0 306.955 20.5908  27
 -10  16   0 344.294 22.8911  16
  10  16   0 280.238 18.6649  21
  10  16   0 353.132 26.9056  18
  10 -16   0 329.662 21.1315  15
  10 -16   0 329.170 21.9796  22
 -10 -16   0 362.168 20.5033  23
  10 -16   0 328.560 29.4482   8
  12 -16   0 7.69485 6.96641  15
  12  16   0 6.00599 6.46943  26
  12 -16   0 -3.4731 5.58957  26
  12 -16   0 9.56708 7.45162  27
  12  16   0 -5.7479 5.23760  27
  12  16   0 17.6207 9.58148  25
  12 -16   0 6.49946 8.15293  20
  12 -16   0 -1.2302 5.95995  25
  12  16   0 6.01367 6.35079  15
 -12  16   0 8.46300 8.10521  16
 -12 -16   0 3.63026 7.11420  23
  12 -16   0 6.93129 8.39787  22
  12  16   0 -2.9558 8.17122  18
  -1  17   0 6.67767 11.0336   6
   1 -17   0 0.76564 3.69123  26
  -1 -17   0 4.19075 9.49138   5
   1 -17   0 9.28483 3.45302  20
   1  17   0 8.94583 4.93542  18
   1  17   0 21.0018 14.3829   6
  -1 -17   0 6.73810 3.77779  27
   1 -17   0 14.1544 10.8911   5
   1 -17   0 9.14866 2.51463  24
   1 -17   0 15.8593 8.04998   8
  -1 -17   0 9.97020 4.16655  26
   1  17   0 0.34003 10.7282   1
  -1 -17   0 15.3303 5.25206  23
   1 -17   0 7.60454 4.01412  23
  -1 -17   0 13.7571 5.59398  17
  -1 -17   0 8.92031 4.65006  22
   1 -17   0 9.17448 4.44961  15
  -1 -17   0 12.0677 6.78727   8
  -1  17   0 7.74131 4.06596  18
   1 -17   0 4.93442 4.18019  22
   1 -17   0 6.79946 4.14473  27
  -1 -17   0 19.6840 12.5315   2
  -1 -17   0 11.8437 4.43550  15
   1 -17   0 5.44133 4.23254  17
  -1 -17   0 7.52918 3.50116  20
  -1 -17   0 14.0046 3.22157  24
   1 -17   0 21.6077 12.5533   2
  -1  17   0 22.2130 14.4165   1
   3  17   0 177.186 37.1603   6
   3 -17   0 139.299 9.98112  20
  -3 -17   0 116.714 24.5829   2
   3 -17   0 151.912 11.8705  27
   3 -17   0 147.759 11.6861  15
  -3  17   0 145.016 9.81012  18
   3 -17   0 161.813 30.0616   5
  -3 -17   0 159.768 11.8078  22
  -3 -17   0 136.972 9.99436  26
  -3  17   0 192.991 37.8420   6
  -3  17   0 161.758 12.9914  16
   3 -17   0 151.857 11.0513  17
  -3 -17   0 158.769 6.26983  19
   3 -17   0 147.472 6.95085  24
   3 -17   0 146.028 17.5170   8
  -3 -17   0 143.739 8.82293  20
   3 -17   0 139.981 11.1590  26
  -3 -17   0 151.107 9.20626  24
   3 -17   0 123.258 27.4040   2
  -3 -17   0 144.512 12.3202  17
  -3 -17   0 222.027 27.6908   5
  -3 -17   0 144.786 10.0252  27
   3  17   0 137.897 13.2540  18
   3 -17   0 119.365 25.9589   7
  -3 -17   0 136.381 10.3563  23
  -3 -17   0 162.769 22.9451   3
  -3 -17   0 154.396 17.1031   8
  -3 -17   0 161.191 11.1169  15
   3 -17   0 147.365 10.9727  22
   5 -17   0 117.745 11.4940  15
  -5  17   0 117.397 12.0326  16
  -5 -17   0 110.264 8.21502  20
   5 -17   0 101.075 17.3610   8
   5 -17   0 109.980 6.58754  24
   5 -17   0 125.955 10.8647  20
  -5 -17   0 93.0942 9.52142  23
  -5 -17   0 140.919 22.2576   3
  -5 -17   0 98.2945 8.39287  27
   5 -17   0 115.991 29.4587   5
  -5  17   0 67.0194 27.1380   6
  -5 -17   0 120.483 18.5381   3
   5 -17   0 115.535 9.61950  17
   5 -17   0 119.739 11.0687  26
  -5 -17   0 118.016 11.9570  17
   5 -17   0 102.276 10.9409  22
  -5  17   0 110.128 6.76950  18
   5  17   0 113.067 15.0256  18
   5 -17   0 123.214 10.3109  25
  -5 -17   0 90.2576 21.6013   5
  -5 -17   0 103.552 15.2873   8
  -5 -17   0 136.777 28.8932   2
  -5 -17   0 109.752 9.27221  15
   5 -17   0 82.7517 24.5205   2
  -5 -17   0 109.518 9.07997  24
   5 -17   0 97.4435 24.1968   7
  -5 -17   0 113.199 8.76524  26
   5  17   0 85.1630 27.6731   6
   5 -17   0 115.562 11.6267  27
   7 -17   0 35.5962 21.9389   5
  -7 -17   0 31.0380 9.39416   8
   7 -17   0 33.1655 5.76637  17
  -7 -17   0 9.01318 11.5410   3
   7  17   0 22.0061 18.6351   6
   7  17   0 45.5890 23.6482   4
   7 -17   0 34.1556 7.73205  22
  -7  17   0 17.7172 15.7989   3
   7 -17   0 34.7582 7.29352  25
  -7 -17   0 24.4029 16.5372   2
   7 -17   0 27.0367 11.3554   8
   7  17   0 36.1733 10.6145  18
  -7  17   0 27.1123 8.02047  16
   7 -17   0 16.8285 18.4802   7
   7  17   0 22.6131 7.36780  15
   7 -17   0 45.8175 18.0731   2
   7 -17   0 33.2497 7.43225  27
  -7 -17   0 28.2542 4.82798  26
  -7  17   0 51.2212 27.0571   6
   7 -17   0 39.4346 8.71516  15
  -7 -17   0 24.9225 7.01729  23
  -7 -17   0 30.1579 5.68975  15
  -7 -17   0 39.7089 7.53429  24
   7 -17   0 37.8983 8.12522  26
   7 -17   0 27.7259 7.20497  20
   9  17   0 208.230 21.4352  18
  -9  17   0 182.003 17.4555  16
  -9 -17   0 181.643 11.8110  16
   9 -17   0 171.456 15.8507  27
   9  17   0 178.815 15.5809  21
   9 -17   0 165.356 14.2041  26
  -9 -17   0 163.551 14.4966  23
   9 -17   0 174.690 10.1733  17
  -9 -17   0 168.389 14.4368  24
   9 -17   0 188.230 16.6719  22
   9 -17   0 154.715 23.3773   8
   9 -17   0 189.552 15.7906  15
   9  17   0 142.848 15.0623  15
   9 -17   0 179.089 15.0236  20
   9 -17   0 187.455 14.6828  25
  11 -17   0 33.0434 9.84778  27
  11  17   0 33.2415 9.30201  27
  11 -17   0 19.5555 7.62623  25
  11 -17   0 8.54484 7.26400  15
  11 -17   0 9.19940 7.51323  20
  11 -17   0 33.6097 10.0719  22
  11  17   0 18.6746 9.96524  18
  11  17   0 18.9989 6.65650  21
  11 -17   0 7.69238 6.89511  26
 -11  17   0 30.5750 10.2025  16
 -11 -17   0 27.1293 8.97329  23
  11  17   0 11.7987 6.93861  15
 -11 -17   0 40.1899 7.06782  16
  11  17   0 36.0936 9.53833  26
   0 -18   0 990.477 31.9907  23
   0 -18   0 1008.09 31.9888  26
   0  18   0 1003.29 34.8170  18
   0 -18   0 968.318 32.6700  22
   0  18   0 935.781 76.3594   6
   0 -18   0 988.279 29.1913  20
   0 -18   0 957.314 59.7296   5
   0 -18   0 936.728 44.7489   8
   0 -18   0 1008.07 34.6592  17
   0 -18   0 982.872 32.7588  27
   0 -18   0 963.736 67.5102   2
   0 -18   0 969.071 33.2120  15
   0 -18   0 891.575 26.2951  24
   2 -18   0 788.012 29.4084  15
   2  18   0 827.135 33.0216  18
   2 -18   0 777.452 56.3113   5
  -2 -18   0 762.288 58.8953   2
  -2 -18   0 768.420 30.6951  17
  -2 -18   0 777.404 28.5818  22
  -2 -18   0 801.228 27.8289  23
  -2 -18   0 774.558 24.6359  20
  -2  18   0 830.523 30.9136  16
   2 -18   0 690.397 58.8989   2
   2 -18   0 724.105 21.4851  24
   2 -18   0 794.237 29.5250  27
  -2 -18   0 723.729 49.8728   5
   2  18   0 704.478 64.8524   6
  -2 -18   0 814.168 24.3801  24
  -2 -18   0 788.665 28.2346  15
   2 -18   0 797.220 41.4151   8
   2 -18   0 826.900 29.1811  22
   2 -18   0 791.912 29.0542  17
   2 -18   0 781.472 28.4162  26
  -2  18   0 929.358 75.6124   6
  -2 -18   0 786.120 39.5850   8
  -2  18   0 807.275 28.0334  18
  -2 -18   0 805.520 27.0332  26
   2 -18   0 852.326 26.7341  20
   2 -18   0 862.541 62.4970   7
  -2 -18   0 822.833 28.1415  27
  -4 -18   0 44.5006 7.47399  23
  -4 -18   0 46.7627 6.65611  26
   4 -18   0 44.0527 4.18003  24
  -4 -18   0 52.8973 13.2295   3
   4 -18   0 24.6244 15.5273   7
  -4 -18   0 36.7010 6.12371  27
   4 -18   0 37.1892 7.85300  15
   4  18   0 43.8624 9.39925  18
  -4 -18   0 42.7835 15.6076   3
  -4 -18   0 47.2247 6.52035  24
   4 -18   0 30.3283 11.5529   8
   4 -18   0 36.9675 6.79052  20
  -4 -18   0 53.2790 9.37873  17
  -4 -18   0 41.7185 5.77004  20
  -4 -18   0 35.5005 10.2843   8
   4 -18   0 31.3082 7.18159  22
   4 -18   0 45.6568 8.41645  27
  -4  18   0 28.7908 7.12190  16
  -4  18   0 40.1348 5.64780  18
   4  18   0 16.7495 20.6369   6
  -4 -18   0 36.2240 15.5627   5
   4 -18   0 41.0657 7.13207  17
   4 -18   0 38.6469 17.5377   5
   4 -18   0 32.4780 15.7857   2
  -4 -18   0 35.6091 6.94998  15
   4 -18   0 35.5078 7.49774  26
  -6 -18   0 152.936 10.2936  20
   6 -18   0 154.055 23.1310   8
  -6 -18   0 153.176 12.9629  23
  -6 -18   0 161.373 18.4776   8
  -6  18   0 145.694 13.9255  16
   6 -18   0 166.235 12.6875  25
   6  18   0 155.917 17.3598  18
  -6  18   0 133.494 32.9210   6
   6 -18   0 185.821 13.7018  20
   6 -18   0 106.260 28.1164   2
  -6 -18   0 183.763 10.8346  26
   6 -18   0 160.030 13.2803  22
   6 -18   0 154.660 38.3276   5
   6 -18   0 156.243 13.0220  26
   6 -18   0 166.333 14.3429  27
  -6 -18   0 152.330 21.4031   3
   6 -18   0 160.231 14.0297  15
  -6 -18   0 170.526 11.8014  15
  -6 -18   0 202.968 32.9159   2
   6 -18   0 142.959 32.8081   7
   6 -18   0 160.136 11.5017  17
  -6 -18   0 188.783 31.1744   5
  -6 -18   0 153.411 11.4371  24
   6  18   0 152.692 36.1758   6
   8 -18   0 259.118 27.3213   8
   8 -18   0 259.041 13.8662  17
   8  18   0 309.989 24.4111  18
   8 -18   0 288.832 18.7650  22
  -8  18   0 252.137 19.1130  16
  -8 -18   0 209.040 21.7240   8
  -8 -18   0 282.073 11.5865  26
  -8 -18   0 262.467 14.1690  16
   8 -18   0 283.641 18.6303  26
  -8 -18   0 288.334 17.3260  24
   8 -18   0 272.692 18.9933  27
  -8 -18   0 241.498 14.4328  15
  -8 -18   0 285.782 17.9393  23
   8 -18   0 276.825 18.3505  20
   8  18   0 236.568 18.6922  15
   8 -18   0 296.809 19.3776  15
   8 -18   0 261.634 17.1289  25
  10 -18   0 5.95035 7.00301  26
  10 -18   0 14.0346 7.07269  15
 -10 -18   0 -1.8764 6.24475  23
  10  18   0 8.49408 6.94470  27
 -10 -18   0 6.99405 6.44253  24
  10  18   0 1.45093 5.66269  15
  10 -18   0 -0.3647 5.82194  25
  10 -18   0 6.05673 7.34287  22
  10  18   0 -3.6133 5.71271  21
  10 -18   0 8.03967 6.65501  27
  10 -18   0 -2.1694 6.88562  20
  10  18   0 14.2418 9.48324  18
 -10 -18   0 5.28201 4.99754  16
 -10  18   0 13.6867 8.97995  16
  12  18   0 160.697 17.1271  26
  12 -18   0 194.714 19.2951  22
  12  18   0 109.411 17.5698  25
 -12 -18   0 178.749 16.9746  23
 -12  18   0 152.043 19.4723  16
  12 -18   0 156.248 16.5398  15
  12 -18   0 182.114 18.3265  27
  12 -18   0 188.441 16.1361  25
  12 -18   0 171.044 19.2081  20
  12  18   0 151.695 16.7785  27
  12  18   0 145.188 22.1077  18
  12  18   0 174.370 17.0153  15
  12 -18   0 167.381 16.3368  26
  -1 -19   0 14.2645 12.1282   2
   1 -19   0 17.2503 6.29269  15
   1 -19   0 28.4126 6.20078  22
  -1 -19   0 15.2331 9.42843   8
  -1 -19   0 20.0407 5.76930  23
  -1 -19   0 17.3472 4.47146  20
   1  19   0 5.34265 5.57303  18
  -1 -19   0 13.1935 4.77232  27
   1 -19   0 19.3674 9.32490   8
   1 -19   0 17.7990 5.53697  23
  -1 -19   0 7.21902 5.23136  17
   1 -19   0 17.4271 4.93553  20
   1  19   0 13.3165 11.2561   6
  -1 -19   0 8.20965 12.1174   5
   1 -19   0 34.3396 14.4842   5
   1 -19   0 15.3990 5.59710  27
  -1 -19   0 18.4604 3.73992  24
  -1 -19   0 15.5939 5.91664  22
  -1 -19   0 15.1684 5.52535  26
   1 -19   0 17.7945 6.16798  17
  -1  19   0 -8.4552 16.0728   6
   1 -19   0 16.7767 5.32802  26
  -1 -19   0 15.0597 5.64631  15
  -1  19   0 16.2668 5.63373  18
   1 -19   0 16.5936 15.6396   2
   1 -19   0 20.4637 3.24966  24
   3 -19   0 121.997 19.1575   8
  -3 -19   0 129.552 8.87214  20
   3 -19   0 135.544 11.6147  26
  -3 -19   0 127.338 11.3768  23
   3  19   0 124.445 33.8923   6
   3  19   0 147.752 14.8686  18
  -3  19   0 118.847 9.72226  18
   3 -19   0 146.002 12.8802  15
  -3 -19   0 134.882 11.5387  22
   3 -19   0 132.205 10.3970  20
  -3 -19   0 138.580 10.5122  26
   3 -19   0 133.520 11.3948  17
  -3 -19   0 160.306 32.3043   2
  -3 -19   0 139.880 9.07578  24
  -3  19   0 129.888 12.5413  16
   3 -19   0 192.921 39.5445   2
   3 -19   0 138.726 30.7747   7
  -3  19   0 132.339 36.0288   6
   3 -19   0 131.803 6.58297  24
  -3 -19   0 116.814 16.9488   8
  -3 -19   0 153.504 13.6400  17
   3 -19   0 191.168 32.5205   5
  -3 -19   0 112.516 9.66284  27
   3 -19   0 132.441 12.1176  22
  -3 -19   0 106.800 22.8113   5
   3 -19   0 133.481 12.3915  27
  -3 -19   0 136.391 6.06266  19
  -3 -19   0 132.821 11.2243  15
   5 -19   0 3.01471 16.5705   2
  -5 -19   0 2.78821 4.02956  26
  -5  19   0 4.34847 16.1346   6
  -5 -19   0 15.8110 13.7334   2
   5 -19   0 5.03081 5.13710  22
  -5 -19   0 10.4132 10.8079   3
   5 -19   0 7.58373 5.76196  26
   5 -19   0 9.80561 5.52204  20
   5 -19   0 8.45723 6.17690  15
   5 -19   0 1.35260 7.95739   8
   5 -19   0 -18.422 13.0601   7
  -5  19   0 11.4110 3.20705  18
   5  19   0 9.10345 16.4569   6
  -5 -19   0 10.4944 6.63176  17
  -5 -19   0 5.37343 5.06787  23
   5 -19   0 6.78353 4.31849  17
   5 -19   0 5.26775 4.69594  25
  -5 -19   0 4.72415 3.80503  20
  -5 -19   0 -6.9934 5.72071   8
   5 -19   0 -3.2726 15.8497   5
   5 -19   0 7.46455 2.62726  24
  -5 -19   0 -1.7762 11.0292   5
  -5 -19   0 6.73885 4.61887  15
   5  19   0 8.62055 7.07003  18
  -5  19   0 0.53598 5.23452  16
   5 -19   0 6.11685 5.76094  27
  -5 -19   0 10.3877 4.53383  24
  -7 -19   0 7.27716 5.00158  24
  -7  19   0 3.34345 6.65910  16
   7 -19   0 0.01002 5.23826  27
  -7 -19   0 5.03804 7.93884   8
  -7 -19   0 5.42931 4.32782  15
   7 -19   0 1.70351 6.34863  15
   7 -19   0 -0.7474 4.89627  25
   7  19   0 7.61505 6.49388  15
   7  19   0 -5.7935 6.22740  18
   7 -19   0 3.39715 3.77999  17
  -7 -19   0 8.19609 3.90378  26
   7 -19   0 -3.6855 6.94232   8
   7 -19   0 1.17290 5.86510  22
   7 -19   0 6.69195 6.40941  20
   7 -19   0 2.74269 5.19900  26
  -7 -19   0 0.43368 5.71770  23
  -9  19   0 103.589 15.3335  16
  -9 -19   0 119.704 12.2574  24
   9  19   0 105.169 18.1855  18
  -9 -19   0 113.519 13.6789  23
   9  19   0 89.9706 13.8618  15
   9  19   0 103.974 14.0846  21
   9 -19   0 106.404 14.2227  27
   9 -19   0 104.553 13.4365  26
   9 -19   0 105.622 13.5383  20
   9 -19   0 132.071 13.1682  25
  -9 -19   0 105.034 10.0730  16
   9 -19   0 98.9343 14.1114  22
   9 -19   0 93.5628 13.8977  15
  11  19   0 5.80374 7.13445  27
  11 -19   0 11.0298 8.19160  15
  11 -19   0 3.33701 8.37557  22
 -11 -19   0 2.62293 7.05529  23
  11  19   0 -12.159 5.12977  21
  11  19   0 1.73171 9.52595  18
  11 -19   0 17.3413 7.16950  25
  11  19   0 3.54366 6.50127  15
 -11  19   0 17.9273 9.55322  16
  11 -19   0 14.7104 7.13582  26
  11 -19   0 6.50507 6.76632  27
  11 -19   0 5.28027 7.33753  20
   0 -20   0 89.9179 11.8242  17
   0 -20   0 85.4070 10.3304  26
   0 -20   0 68.4695 5.48204  24
   0 -20   0 67.9860 8.83704  23
   0 -20   0 82.2586 23.5871   2
   0 -20   0 52.0396 18.0286   5
   0 -20   0 81.6338 7.75648  20
   0 -20   0 72.6370 9.54481  27
   0 -20   0 73.0945 9.78228  15
   0 -20   0 67.3358 9.09099  22
   0  20   0 63.3650 26.8113   6
   0  20   0 88.8698 11.6054  18
   0 -20   0 108.035 17.4394   8
  -2 -20   0 300.797 16.7761  15
  -2 -20   0 273.218 15.6402  27
  -2 -20   0 324.368 16.2038  26
  -2 -20   0 296.084 18.6686  17
   2 -20   0 286.501 17.5391  27
   2 -20   0 283.230 38.2579   5
   2 -20   0 300.954 17.0190  26
  -2 -20   0 322.488 26.4842   8
   2 -20   0 311.273 17.9693  17
   2 -20   0 293.224 10.6595  24
   2 -20   0 325.073 18.2501  22
   2 -20   0 275.156 25.7991   8
  -2 -20   0 329.706 14.2242  20
  -2 -20   0 270.909 41.4472   2
  -2 -20   0 312.280 16.9710  23
  -2 -20   0 314.594 17.4021  22
  -2 -20   0 285.272 33.4531   5
   2 -20   0 292.798 46.8837   2
   2 -20   0 312.616 18.2953  15
   2 -20   0 313.302 15.5025  20
   2  20   0 253.404 18.6669  18
  -2  20   0 283.813 49.6854   6
  -2  20   0 301.245 16.4123  18
   2  20   0 280.089 49.7901   6
   2 -20   0 327.916 17.4285  23
  -2 -20   0 280.266 12.8301  24
  -4  20   0 14.2301 4.31375  18
  -4 -20   0 1.74282 10.3848   3
  -4 -20   0 9.19990 7.95856   8
  -4  20   0 11.4503 6.08287  16
  -4  20   0 -3.8151 19.2675   6
  -4 -20   0 24.2135 15.9984   2
  -4 -20   0 20.5302 5.44157  24
   4 -20   0 15.2953 6.79959  15
   4 -20   0 -8.9448 10.6433   7
   4 -20   0 16.3821 2.83595  24
   4 -20   0 25.8914 6.32812  17
   4 -20   0 12.6808 5.68059  20
   4 -20   0 4.70517 8.79151   8
   4 -20   0 10.1260 6.02904  26
  -4 -20   0 9.74427 4.63480  27
  -4 -20   0 4.55388 11.7832   5
   4  20   0 14.2775 7.70852  18
  -4 -20   0 15.3175 5.58839  15
   4 -20   0 11.3211 6.20793  22
   4 -20   0 13.3109 5.80525  27
  -4 -20   0 17.7453 4.90878  20
   4 -20   0 17.7907 16.0082   5
  -4 -20   0 14.7840 7.34173  17
  -4 -20   0 14.1240 5.18380  26
   4  20   0 -17.720 19.1826   6
  -4 -20   0 17.1143 6.33878  23
   4 -20   0 -16.151 14.3604   2
   6 -20   0 124.476 13.4614  27
  -6 -20   0 111.685 12.7807  23
  -6 -20   0 110.023 10.5834  15
   6  20   0 91.6164 16.0393  18
  -6 -20   0 105.356 9.74578  24
   6 -20   0 110.808 13.0177  26
   6 -20   0 98.1735 12.9277  15
   6 -20   0 113.602 20.1319   8
   6 -20   0 105.179 11.4369  25
  -6 -20   0 128.840 18.1005   8
  -6 -20   0 98.8202 8.92666  20
  -6 -20   0 121.496 10.1328  26
   6 -20   0 97.0249 9.79698  17
   6 -20   0 126.349 12.2705  20
  -6  20   0 101.263 13.7499  16
   6 -20   0 89.8474 11.7148  22
   8  20   0 96.0339 16.7196  18
   8 -20   0 127.271 12.5910  25
  -8 -20   0 128.016 8.17190  26
   8 -20   0 134.975 15.9456  22
  -8 -20   0 131.191 12.5352  24
   8 -20   0 109.425 14.0209  27
   8 -20   0 111.161 10.1192  17
   8 -20   0 134.795 14.0425  26
  -8 -20   0 149.821 14.4936  23
   8  20   0 129.522 16.6825  15
   8 -20   0 144.845 15.1133  15
  -8  20   0 117.532 15.0900  16
   8 -20   0 136.786 14.2338  20
  10 -20   0 -4.4771 6.25424  15
  10  20   0 -9.4101 5.85039  21
  10  20   0 -1.2213 7.18087  15
 -10  20   0 9.31065 8.35878  16
  10 -20   0 -4.5060 5.41229  25
 -10 -20   0 -2.0926 5.74812  24
  10 -20   0 1.40885 6.83501  20
 -10 -20   0 4.59252 6.92051  23
  10 -20   0 7.64915 7.21125  27
  10 -20   0 4.83785 6.77896  26
  10 -20   0 8.65567 8.42838  22
  10  20   0 -14.340 5.12545  27
 -10 -20   0 -0.4489 5.41475  16
  10  20   0 0.90232 10.1137  18
  -1  21   0 -37.955 17.3028   6
   1 -21   0 2.78480 4.66762  26
   1 -21   0 7.68115 5.32365  23
  -1  21   0 5.86682 4.87665  18
   1 -21   0 0.52118 4.46617  17
  -1 -21   0 10.9624 14.1355   2
   1  21   0 36.2112 23.0760   6
   1 -21   0 1.68603 4.13473  20
  -1 -21   0 6.01920 7.33946   8
  -1 -21   0 3.98842 4.69950  23
  -1 -21   0 -3.5601 4.74662  22
  -1 -21   0 5.65491 5.52166  17
   1 -21   0 -2.0187 4.63151  22
   1 -21   0 0.30240 4.41949  15
  -1 -21   0 -21.452 10.3561   5
   1 -21   0 3.96680 1.94622  24
  -1 -21   0 1.83741 4.14447  27
  -1 -21   0 4.00956 2.52953  24
   1  21   0 4.33654 6.00787  18
   1 -21   0 4.76289 4.68690  27
  -1 -21   0 4.03477 3.36838  20
   1 -21   0 1.75358 12.7576   2
   1 -21   0 -19.076 10.9623   5
  -1 -21   0 -0.8374 4.96403  15
  -1 -21   0 9.34565 5.15635  26
   1 -21   0 -1.4443 7.43454   8
  -3 -21   0 -0.1383 4.23613  26
  -3 -21   0 3.68048 4.73897  23
   3 -21   0 3.02086 8.03812   8
   3 -21   0 -3.6485 14.4200   5
  -3 -21   0 -0.3520 4.02303  27
  -3 -21   0 -26.885 11.1018   5
  -3 -21   0 -5.8882 4.34601  22
   3 -21   0 10.4312 6.34290  15
   3  21   0 -4.4181 17.1755   6
  -3 -21   0 -1.2953 2.04765  19
   3 -21   0 8.98036 14.0531   2
  -3 -21   0 2.35044 2.75107  24
   3  21   0 6.30629 6.82467  18
  -3 -21   0 -4.9695 4.25817  15
   3 -21   0 3.33026 1.73190  24
   3 -21   0 5.41645 4.72061  20
  -3 -21   0 -5.1074 6.51972   8
   3 -21   0 -1.5681 4.93666  22
  -3  21   0 33.1111 23.8242   6
  -3 -21   0 3.53031 3.50018  20
   3 -21   0 -3.8647 4.37981  26
   3 -21   0 0.17185 4.51350  27
  -3  21   0 -0.5057 4.03319  18
   3 -21   0 -16.736 11.1610   7
  -3 -21   0 3.84899 6.12662  17
  -3 -21   0 -18.389 14.7663   2
   3 -21   0 2.39438 4.90521  17
   5 -21   0 109.081 11.5067  20
  -5 -21   0 98.9342 12.2157  23
  -5 -21   0 94.2687 9.69182  26
  -5 -21   0 105.634 9.27994  20
  -5  21   0 107.305 14.2315  16
   5 -21   0 105.221 13.1185  15
  -5 -21   0 102.764 13.9961  17
   5 -21   0 94.9798 11.2161  17
   5 -21   0 74.0900 11.0883  22
   5 -21   0 96.3885 19.1022   8
   5  21   0 94.6821 14.9562  18
  -5 -21   0 118.134 11.3894  15
   5 -21   0 87.7070 12.3436  27
   5 -21   0 114.462 13.4518  26
  -5 -21   0 86.7832 9.03054  24
  -5 -21   0 114.946 17.9923   8
   7  21   0 61.0319 12.4029  15
   7 -21   0 57.8854 11.3199  22
   7  21   0 82.7085 16.5562  18
   7 -21   0 57.9310 10.4919  27
  -7 -21   0 56.8602 9.15801  15
   7 -21   0 61.2016 9.01491  17
   7 -21   0 34.1905 8.73559  26
  -7 -21   0 46.0969 6.64941  26
   7 -21   0 53.7521 10.8091  15
   7 -21   0 66.1225 10.1891  25
  -7 -21   0 63.0818 10.5992  23
  -7 -21   0 74.4328 10.0728  24
  -7  21   0 79.9465 13.1703  16
   7 -21   0 50.3004 16.6997   8
   7 -21   0 59.9461 10.2974  20
  -7 -21   0 60.9882 14.8699   8
  -9  21   0 33.8888 11.2631  16
  -9 -21   0 40.4579 7.11352  16
   9 -21   0 27.5453 10.0870  22
   9 -21   0 42.4127 8.77168  25
   9 -21   0 39.6782 10.2406  15
   9  21   0 10.9397 10.6748  18
   9  21   0 39.0453 10.8482  15
   9  21   0 42.4096 10.7784  21
   9 -21   0 28.2620 9.12322  20
   9 -21   0 26.1895 8.64807  27
   9 -21   0 32.0240 9.13542  26
  -9 -21   0 43.6125 9.07184  24
  -9 -21   0 35.2485 9.79135  23
   0  22   0 33.5256 8.79719  18
   0 -22   0 29.5992 4.01493  24
   0 -22   0 20.6496 7.09636  23
   0 -22   0 29.4449 7.40504  27
   0 -22   0 29.3117 11.7792   8
   0 -22   0 35.4856 8.85561  17
   0 -22   0 33.3799 8.20267  22
   0 -22   0 34.3554 6.17046  20
   0 -22   0 33.4652 7.69280  26
   0 -22   0 27.3344 7.90908  15
   2  22   0 15.8053 7.96186  18
  -2 -22   0 16.2526 4.73895  20
   2 -22   0 10.9014 6.62413  22
  -2 -22   0 21.5567 6.69202  22
  -2 -22   0 12.4695 5.43182  26
  -2 -22   0 18.3768 3.97107  24
  -2 -22   0 7.46247 4.64585  27
  -2 -22   0 25.4274 11.0681   8
   2 -22   0 7.64495 5.98410  26
   2 -22   0 16.4072 11.6947   8
   2 -22   0 18.6177 7.02556  23
   2 -22   0 17.3147 6.80857  27
  -2 -22   0 12.5248 6.27757  15
   2 -22   0 9.61503 6.10302  17
  -2 -22   0 12.1932 6.62759  23
  -2  22   0 24.2451 6.74717  18
   2 -22   0 21.3238 5.65434  20
  -2 -22   0 12.6031 7.04962  17
   2 -22   0 28.4990 8.04858  15
  -2 -22   0 13.0440 3.42816  19
  -4 -22   0 46.6927 7.00826  24
  -4  22   0 47.8518 6.96287  18
   4 -22   0 44.7986 9.34534  27
   4 -22   0 47.1457 9.15812  22
   4 -22   0 52.3085 9.73406  26
   4 -22   0 30.0073 9.08650  15
  -4 -22   0 39.3980 8.36519  15
  -4 -22   0 35.9126 10.0366  17
  -4  22   0 32.0997 9.35387  16
   4  22   0 57.3650 12.0825  18
   4 -22   0 27.8795 13.2290   8
  -4 -22   0 54.5836 8.24581  26
  -4 -22   0 41.3231 6.54027  20
   4 -22   0 45.0224 8.11543  20
   4 -22   0 40.2999 8.29739  17
  -4 -22   0 27.3536 11.2817   8
  -4 -22   0 25.7051 7.71289  23
  -6 -22   0 -2.3309 10.3203   8
  -6 -22   0 6.58917 6.39208  23
  -6 -22   0 -0.2914 4.40980  26
  -6 -22   0 6.10653 4.34522  20
  -6  22   0 11.7143 7.32581  16
   6  22   0 0.72557 7.20219  18
   6 -22   0 5.00117 5.72128  20
   6 -22   0 -3.2679 3.81212  17
   6 -22   0 -1.0332 6.07862  22
   6 -22   0 9.28360 6.48946  26
  -6 -22   0 -0.1457 5.27534  15
   6 -22   0 2.77461 9.04273   8
   6 -22   0 2.68633 5.91965  27
  -6 -22   0 -0.9475 4.38753  24
   6 -22   0 10.0361 7.17961  15
   8 -22   0 11.9350 7.30442  27
   8  22   0 14.9242 9.13694  18
   8 -22   0 7.23358 7.12919  22
  -8 -22   0 10.0032 5.94053  24
   8 -22   0 9.13846 5.12296  17
  -8  22   0 -8.0133 4.94795  16
  -8 -22   0 1.07519 3.72183  26
   8 -22   0 -10.210 5.90463  20
   8 -22   0 7.22213 6.80838  26
   8  22   0 6.97702 6.84340  15
   8 -22   0 -4.6056 6.12381  15
  -8 -22   0 2.03954 6.90795  23
  10  22   0 185.475 19.5579  15
 -10 -22   0 196.345 18.2489  23
  10 -22   0 233.150 20.4046  27
  10  22   0 253.058 21.8218  27
  10 -22   0 206.076 18.3234  26
  10 -22   0 202.851 18.6899  20
  10  22   0 221.836 19.9134  21
  10 -22   0 228.221 19.7462  15
 -10  22   0 200.277 20.7225  16
  10  22   0 224.556 27.6783  18
  10 -22   0 256.942 17.8695  25
  10 -22   0 233.131 20.4228  22
  -1 -23   0 16.4283 7.18786  15
  -1 -23   0 14.7600 3.50003  24
  -1  23   0 12.5714 6.35059  18
   1 -23   0 11.4347 6.82919  23
  -1 -23   0 7.78649 5.59102  27
   1 -23   0 29.0046 8.22252  17
   1 -23   0 7.69920 6.55266  22
   1 -23   0 14.4272 5.33002  20
   1 -23   0 23.0426 6.95841  27
  -1 -23   0 19.2820 7.06543  23
  -1 -23   0 20.6501 7.74498  17
   1 -23   0 20.3816 6.82730  26
   1 -23   0 22.0387 7.80520  15
   1 -23   0 16.8082 10.8031   8
  -1 -23   0 18.3678 11.0696   8
  -1 -23   0 8.17790 6.80566  22
  -1 -23   0 12.0610 4.89677  20
  -1 -23   0 19.0098 6.53390  26
   1  23   0 8.73669 6.89812  18
  -3 -23   0 2.99309 3.61521  24
  -3 -23   0 0.31027 3.66795  20
   3  23   0 7.32208 7.56025  18
   3 -23   0 2.63661 6.37953  23
   3 -23   0 5.26578 6.53586  26
   3 -23   0 21.1935 11.2534   8
   3 -23   0 -1.4556 5.21557  27
   3 -23   0 1.90883 4.90557  20
   3 -23   0 -4.8044 5.66477  22
  -3 -23   0 -4.9212 5.85458  17
  -3 -23   0 4.97138 5.58079  15
  -3 -23   0 1.18310 5.69465  27
   3 -23   0 -3.3908 4.90321  17
  -3 -23   0 -3.3566 8.43032   8
  -3  23   0 -4.5546 4.45863  18
  -3 -23   0 -2.9340 4.64317  23
   3 -23   0 4.79173 5.57857  15
  -3 -23   0 -2.2112 4.75587  26
   5 -23   0 48.7792 9.34133  20
   5 -23   0 46.4707 10.8160  22
   5 -23   0 42.1043 8.76836  17
  -5 -23   0 54.3626 9.46653  15
   5  23   0 56.8652 14.1124  18
   5 -23   0 62.3587 17.6979   8
  -5 -23   0 56.1166 7.97769  24
  -5  23   0 54.3674 12.0089  16
  -5 -23   0 48.5969 13.2119   8
   5 -23   0 50.4954 11.3525  15
  -5 -23   0 41.3162 9.01650  23
   5 -23   0 61.0398 11.4079  27
   5 -23   0 57.5899 10.7221  26
  -5 -23   0 52.4831 7.27427  20
  -5 -23   0 65.7640 8.90978  26
   7  23   0 4.54953 8.83495  18
   7 -23   0 10.3185 6.69251  26
  -7 -23   0 2.76155 6.87684  23
   7 -23   0 4.50924 4.61305  17
  -7 -23   0 -5.5181 4.08820  26
  -7 -23   0 -2.5518 5.14295  24
   7 -23   0 6.82771 6.54197  27
   7  23   0 2.32513 7.64856  15
   7 -23   0 -3.4595 6.37235  15
  -7  23   0 10.9846 8.88286  16
   7 -23   0 -8.2629 5.25379  20
   7 -23   0 7.28852 6.53694  22
   9 -23   0 58.0636 12.7603  22
   9 -23   0 66.5542 12.6232  27
   9  23   0 38.7489 11.4417  21
   9  23   0 57.0359 13.1662  15
   9  23   0 58.5098 15.5142  18
  -9 -23   0 66.3682 11.7585  23
  -9  23   0 63.8531 13.6498  16
   9 -23   0 57.3051 11.4981  20
   9 -23   0 32.2527 11.0795  15
   9 -23   0 47.8489 10.8308  26
  -9 -23   0 78.3450 10.9117  24
   0  24   0 128.332 13.7382  18
   0 -24   0 122.529 15.4398  17
   0 -24   0 103.139 12.1430  26
   0 -24   0 85.4145 18.3019   8
   0 -24   0 102.521 10.0552  20
   0 -24   0 124.906 12.8958  27
   0 -24   0 103.866 12.5486  22
   0 -24   0 104.674 13.4028  15
   0 -24   0 116.121 12.2081  23
  -2 -24   0 336.454 22.9086  17
   2 -24   0 296.314 20.2275  17
  -2 -24   0 337.119 19.2984  27
  -2 -24   0 315.255 18.5265  26
   2 -24   0 371.354 21.7635  27
  -2 -24   0 324.597 13.8243  24
   2 -24   0 358.895 20.5330  26
   2 -24   0 347.066 32.1704   8
   2 -24   0 328.857 21.4154  15
  -2 -24   0 302.683 20.1054  22
   2 -24   0 342.241 17.1229  20
  -2 -24   0 305.166 29.1271   8
   2 -24   0 344.613 20.1935  23
  -2 -24   0 352.239 20.1878  15
  -2  24   0 337.102 19.1380  18
  -2 -24   0 324.287 19.2045  23
   2  24   0 341.082 23.6484  18
   2 -24   0 337.544 20.3644  22
  -2 -24   0 320.078 16.0309  20
   4 -24   0 356.960 21.1930  17
   4 -24   0 389.290 23.3733  27
  -4 -24   0 382.040 20.7207  15
   4 -24   0 395.083 22.2847  23
   4 -24   0 324.875 18.6482  20
   4 -24   0 362.621 22.9744  15
  -4 -24   0 326.560 16.0860  24
  -4 -24   0 333.353 23.9910  17
  -4 -24   0 401.038 19.4404  26
  -4 -24   0 374.995 17.2049  20
   4 -24   0 341.705 21.2370  26
   4  24   0 409.965 27.7648  18
  -4 -24   0 368.823 20.9773  23
   4 -24   0 346.465 21.9016  22
  -6 -24   0 1.13661 6.56983  15
  -6  24   0 10.9827 8.16740  16
  -6 -24   0 -0.8088 5.02159  26
   6 -24   0 -5.0143 5.29700  17
   6  24   0 18.8249 10.9653  18
   6 -24   0 0.59786 7.26455  22
  -6 -24   0 5.61364 6.36306  23
  -6 -24   0 5.84813 4.97596  20
   6 -24   0 4.66249 6.71604  26
   6 -24   0 9.41771 8.32919  15
  -6 -24   0 2.18242 5.22676  24
   6 -24   0 7.83382 7.53425  27
   6 -24   0 3.55938 6.33873  20
   8 -24   0 13.5011 8.61402  22
   8 -24   0 4.68774 7.23247  27
   8  24   0 6.11455 10.5844  18
  -8 -24   0 7.67757 5.58458  24
   8 -24   0 8.72367 7.86332  15
  -8  24   0 -11.465 7.06412  16
   8 -24   0 6.62131 7.63681  20
  -8 -24   0 6.71301 5.29219  26
   8  24   0 -4.4417 7.13305  15
   8 -24   0 5.49831 7.61406  26
  -8 -24   0 7.60480 8.21693  23
   1  25   0 36.0632 10.2127  18
   1 -25   0 25.2598 9.39025  17
   1 -25   0 33.6286 9.07673  26
  -1 -25   0 33.4497 10.3568  17
  -1 -25   0 18.7758 8.14530  23
   1 -25   0 42.9226 9.10648  22
  -1 -25   0 31.1071 6.43908  20
  -1  25   0 28.9394 8.45361  18
  -1 -25   0 32.1615 8.22870  27
   1 -25   0 31.2146 8.51779  23
   1 -25   0 25.7234 8.07577  27
  -1 -25   0 25.3648 8.35415  15
  -1 -25   0 25.1608 7.86977  26
  -1 -25   0 25.7850 8.54578  22
   1 -25   0 27.2993 9.22828  15
  -1 -25   0 22.4614 5.05966  19
   1 -25   0 37.4590 7.20790  20
  -3 -25   0 2.55815 5.55878  26
  -3  25   0 1.07983 5.87401  18
  -3 -25   0 5.22831 4.59848  20
   3 -25   0 7.49664 6.78764  23
   3 -25   0 -9.4236 5.40144  17
   3 -25   0 -0.8639 6.58659  15
   3 -25   0 -0.7505 4.95913  20
  -3 -25   0 4.06425 5.72865  23
  -3 -25   0 -2.3949 6.42514  17
   3  25   0 1.00165 7.34285  18
   3 -25   0 2.74226 6.58240  26
   3 -25   0 -0.2646 6.21461  27
  -3 -25   0 -2.2941 3.46148  24
   3 -25   0 5.35488 6.21753  22
  -3 -25   0 8.84322 6.76641  15
   5 -25   0 20.5211 8.11861  26
   5 -25   0 23.0099 7.50554  20
   5  25   0 32.1519 10.9100  18
   5 -25   0 32.9682 10.1225  15
  -5 -25   0 19.2527 7.96594  15
  -5 -25   0 13.8350 5.48079  20
  -5 -25   0 17.0707 6.35536  26
   5 -25   0 15.2602 6.58013  17
   5 -25   0 18.9103 7.97680  27
   5 -25   0 8.91768 7.71160  22
  -5 -25   0 17.4615 8.31212  23
  -5 -25   0 29.3263 6.40737  24
  -7  25   0 -1.5009 7.16540  16
   7 -25   0 1.51349 8.11115  15
   7 -25   0 14.1464 7.75057  26
   7 -25   0 -1.0973 7.15810  27
   7 -25   0 -0.4162 6.55778  20
  -7 -25   0 8.78468 5.49530  24
   7  25   0 17.7319 9.61654  15
   7  25   0 4.46848 9.05934  18
  -7 -25   0 13.5599 5.14665  26
   7 -25   0 0.45982 6.99534  22
  -7 -25   0 7.06423 7.51769  23
   7 -25   0 8.59446 5.72036  17
   0 -26   0 108.648 10.4733  20
   0 -26   0 96.2335 13.3849  23
   0  26   0 102.900 14.8240  18
   0 -26   0 97.9342 14.8144  17
   0 -26   0 152.985 14.7489  22
   0 -26   0 93.3994 12.4237  27
   0 -26   0 103.730 13.6192  15
   0 -26   0 114.347 13.3280  26
   2  26   0 47.1086 11.4352  18
  -2 -26   0 50.9607 10.2938  15
  -2 -26   0 40.7595 8.87518  23
  -2 -26   0 39.0969 9.94814  22
  -2 -26   0 36.1682 7.05158  20
   2 -26   0 22.5666 8.04535  27
   2 -26   0 39.9320 10.4655  17
   2 -26   0 26.4185 9.32546  15
   2 -26   0 42.6911 10.1376  22
   2 -26   0 34.4410 7.48454  20
   2 -26   0 45.4665 9.79289  26
   2 -26   0 39.8585 9.65718  23
  -2  26   0 39.7926 8.94435  18
  -2 -26   0 39.4642 8.64578  26
  -2 -26   0 21.0962 9.36639  17
   4 -26   0 85.4015 12.6465  17
  -4 -26   0 81.0000 12.9275  23
   4 -26   0 79.3902 12.6952  23
   4 -26   0 65.0049 11.3909  26
  -4 -26   0 53.0467 8.05207  20
   4 -26   0 68.0481 12.1903  27
  -4 -26   0 77.8902 11.6730  15
   4 -26   0 64.9058 13.2743  15
   4 -26   0 76.4712 10.3516  20
   4  26   0 44.8914 13.0667  18
   4 -26   0 77.6404 12.9220  22
  -4 -26   0 70.6891 9.92838  26
   6 -26   0 22.9899 9.52265  22
  -6 -26   0 34.7205 6.59209  24
  -6 -26   0 20.7731 8.27049  23
   6 -26   0 37.2545 10.7531  15
   6 -26   0 33.4609 9.71260  26
   6 -26   0 42.9304 10.5781  27
   6 -26   0 36.2043 9.85959  20
   6  26   0 9.17363 11.2013  18
   6 -26   0 34.6067 8.16227  17
   1 -27   0 58.0156 9.08787  20
  -1 -27   0 50.6164 10.3340  23
   1 -27   0 39.5170 10.2054  15
  -1 -27   0 53.0597 9.74241  26
  -1 -27   0 52.3606 11.3840  17
   1 -27   0 57.3826 11.2107  23
  -1 -27   0 50.2473 11.6392  22
   1 -27   0 65.9277 11.8791  22
   1 -27   0 55.5339 10.7336  26
  -1 -27   0 47.8485 7.99993  20
   1 -27   0 54.5494 10.5598  27
   1  27   0 64.5358 13.0176  18
  -1 -27   0 66.1732 12.1074  15
  -1  27   0 54.2107 10.4990  18
   1 -27   0 59.8673 11.9908  17
  -3 -27   0 -1.1398 6.19991  15
   3  27   0 12.9544 8.59370  18
  -3 -27   0 10.2522 6.60986  26
   3 -27   0 10.3494 6.55914  27
   3 -27   0 0.29102 6.59196  22
   3 -27   0 7.17474 6.67498  17
   3 -27   0 6.77628 7.29099  23
   3 -27   0 2.36651 6.85137  15
   3 -27   0 1.27684 5.84809  20
   3 -27   0 8.26923 7.49719  26
  -3 -27   0 6.47906 7.18372  23
  -3 -27   0 11.5614 5.58705  20
  -5 -27   0 5.48487 7.60165  15
   5 -27   0 7.88602 6.90384  27
   5 -27   0 -3.1335 6.34477  15
  -5 -27   0 -8.7565 6.67760  23
  -5 -27   0 -0.1844 5.36226  26
   5  27   0 -8.4019 8.39818  18
   5 -27   0 -4.4903 5.50090  17
   5 -27   0 5.70032 7.22299  23
   5 -27   0 0.67255 6.12556  20
   5 -27   0 0.95231 7.05896  26
   5 -27   0 -1.2714 7.36639  22
   0 -28   0 260.289 21.3633  17
   0 -28   0 278.110 20.7522  22
   0 -28   0 290.232 16.6164  20
   0 -28   0 269.705 19.8048  23
   0 -28   0 280.021 19.9124  26
   0 -28   0 291.396 20.7871  15
   0  28   0 256.508 21.3156  18
  -2 -28   0 61.3616 8.86827  20
  -2 -28   0 42.2395 10.5464  15
   2 -28   0 57.0520 12.7052  15
   2 -28   0 84.9123 13.5437  22
   2 -28   0 70.4947 13.1132  17
   2 -28   0 65.0306 12.4028  23
   2  28   0 33.3899 11.1198  18
  -2 -28   0 51.8043 11.7248  17
  -2 -28   0 57.6782 11.6232  23
   2 -28   0 67.0105 12.6394  27
   2 -28   0 47.9834 8.55208  20
  -2 -28   0 55.3322 10.5618  26
   2 -28   0 79.2347 12.7268  26
   4 -28   0 48.9116 11.7295  15
   4 -28   0 45.7913 10.9655  23
   4 -28   0 31.9491 8.81213  20
   4 -28   0 42.4763 10.9725  26
  -4 -28   0 48.9658 10.7353  23
   4 -28   0 49.9463 9.22148  17
  -4 -28   0 31.9241 7.85695  26
   4 -28   0 43.4446 10.6119  22
  -4 -28   0 47.1357 11.1540  15
   4 -28   0 27.9097 9.13389  27
   4  28   0 69.2826 14.6589  18
   1 -29   0 47.0113 10.6200  26
   1 -29   0 59.4925 12.3370  22
  -1 -29   0 53.7140 12.0303  22
  -1 -29   0 58.2370 13.2462  17
  -1 -29   0 71.3345 12.6247  15
  -1 -29   0 58.8479 12.1972  23
   1 -29   0 65.6540 12.9517  15
  -1 -29   0 49.8194 10.2315  26
   1  29   0 46.0968 11.9449  18
   1 -29   0 72.2240 12.3573  23
   1 -29   0 41.6161 8.45476  20
   1 -29   0 47.2892 11.8038  17
  -1 -29   0 68.2038 9.68255  20
   2   0   1 4.25520 0.94382  27
  -2   0  -1 1.27760 1.08777   2
   2   0  -1 4.69169 1.73948   2
  -2   0  -1 2.88486 1.55416   6
   2   0  -1 3.18584 0.69368  15
  -2   0  -1 5.94179 1.07822  26
   2   0  -1 5.05916 0.73602  26
  -2   0  -1 7.63581 1.22336  23
  -2   0  -1 5.03579 1.11461  18
  -2   0  -1 7.32485 8.02213  12
   2   0  -1 5.34055 2.56833   3
  -2   0   1 14.2558 6.14694  10
   2   0   1 4.55288 1.20294  25
  -2   0  -1 18.3349 8.52693   9
  -2   0  -1 3.76426 2.29353   4
   2   0   1 5.30312 0.93188  15
   2   0  -1 5.28796 0.70442  15
  -2   0   1 -0.6439 1.77589   4
   2   0   1 11.9621 3.53763   3
   2   0   1 5.64549 1.00050  16
  -2   0  -1 2.38433 8.50947  11
  -2   0  -1 1.96899 5.57160  14
  -2   0  -1 1.88479 1.50709   2
  -2   0   1 -2.5202 8.66642  11
  -2   0   1 2.92325 0.81079  23
   2   0  -1 5.15517 2.03351   1
   2   0  -1 3.46496 0.69095  16
   2   0  -1 3.24913 2.49456   4
   2   0   1 2.26165 0.81606  26
   2   0  -1 12.7334 4.88501  13
   2   0   1 4.67886 1.19508   8
   2   0   1 4.68902 1.83309   2
  -2   0   1 2.55510 0.56607  15
   2   0  -1 5.20356 1.04919   8
  -2   0   1 5.84788 1.11311  24
  -2   0  -1 2.44935 0.59228  21
  -2   0  -1 17.2703 9.32385  10
   2   0  -1 3.95555 1.37385   2
   2   0   1 6.11393 0.99326  19
   2   0   1 4.77849 0.80921  21
  -2   0   1 7.43594 2.49537   3
  -2   0  -1 2.59677 1.99391   3
   2   0   1 4.98542 1.05857  15
   2   0  -1 -0.5412 5.42541  13
  -2   0  -1 2.55887 0.76723  19
   2   0   1 -10.566 7.22544  10
  -2   0  -1 3.25811 7.48672  13
  -2   0   1 3.20546 0.97461  18
   2   0   1 -3.8410 5.83535  14
   2   0   1 3.98954 2.17693   1
  -2   0  -1 3.72901 0.81412  15
  -2   0   1 5.42057 2.14623   1
  -2   0   1 10.8676 7.62037   9
   2   0   1 6.12603 1.32371  18
   2   0  -1 3.74050 10.9416  12
   2   0  -1 4.73097 1.01599  18
  -2   0   1 4.49051 0.84543  16
  -2   0   1 4.14650 1.78045   2
   2   0   1 4.69140 2.33516   4
   2   0   1 1.08210 8.18120  13
  -2   0  -1 3.19326 1.01951  24
   2   0   1 3.74273 1.71279   6
  -2   0  -1 3.18963 1.21040   8
  -2   0  -1 3.42511 0.85465  16
   2   0   1 7.13632 2.93132   2
  -4   0  -1 748.156 26.4700   6
  -4   0   1 742.588 21.0060  24
   4   0   1 749.442 37.9077   1
  -4   0   1 773.643 34.6889   3
  -4   0  -1 748.117 37.4512   1
   4   0   1 762.635 19.5858  15
   4   0  -1 762.521 19.7916  15
  -4   0  -1 762.721 37.8931   4
   4   0   1 760.187 31.3645   2
   4   0   1 724.703 20.1302  27
   4   0  -1 780.670 28.9517   2
  -4   0  -1 804.781 58.4888  10
   4   0  -1 767.232 21.7866  25
   4   0  -1 762.678 19.5471  27
   4   0  -1 760.036 53.4044  13
  -4   0   1 773.604 20.6083  23
   4   0   1 747.808 18.4906  21
   4   0   1 806.455 71.5525  12
  -4   0  -1 749.529 20.5245  16
   4   0  -1 770.827 33.9901   3
  -4   0   1 668.906 55.6609   9
  -4   0   1 779.680 30.9957   2
  -4   0  -1 739.359 67.2678  11
  -4   0   1 765.134 68.5906  11
   4   0   1 780.620 23.6113   8
   4   0  -1 771.741 66.1594  12
   4   0  -1 747.593 31.6115   2
  -4   0   1 813.007 36.7573   4
   4   0   1 769.816 20.7282  26
   4   0  -1 760.183 22.0953   8
  -4   0   1 717.898 33.2166   1
   4   0   1 721.375 60.4397  13
  -4   0  -1 798.125 46.1195  13
   4   0   1 741.156 20.5733  15
  -4   0  -1 805.133 63.1864   9
   4   0   1 753.117 22.0693  25
   4   0  -1 763.774 18.9658  15
   4   0   1 721.751 33.9236   3
  -4   0  -1 726.763 34.8282   3
   4   0   1 741.342 51.5287  10
   4   0   1 758.913 20.4216  27
   4   0   1 755.549 40.2289   4
  -4   0  -1 746.829 20.5418  23
  -4   0   1 767.202 41.7711  14
   4   0  -1 769.757 34.0389   1
  -4   0  -1 767.454 21.4223  24
   4   0   1 774.499 22.0915  18
  -4   0  -1 748.635 18.4911  21
  -4   0   1 764.162 20.1447  16
  -4   0  -1 820.531 35.0930   2
  -4   0   1 753.924 50.0506  10
   4   0  -1 777.559 19.7825  26
   4   0   1 775.623 35.6414   2
   4   0  -1 747.458 21.5821  18
   4   0  -1 807.222 38.8323   4
   6   0  -1 57.7151 4.60044  15
  -6   0   1 46.6804 11.4015   3
   6   0   1 47.4456 12.5643   1
   6   0   1 48.5071 12.4224   3
   6   0   1 56.5817 27.0034  10
  -6   0  -1 89.3364 36.6573   9
   6   0  -1 106.650 46.2482  12
   6   0   1 60.9378 48.1997  12
  -6   0  -1 46.4992 4.69635  16
   6   0   1 56.3827 6.68914  25
  -6   0  -1 40.6679 28.4217  14
   6   0  -1 53.6720 3.71126  15
  -6   0   1 59.8286 13.5408   4
  -6   0   1 50.8645 5.18222  24
   6   0  -1 54.1696 11.4352   3
  -6   0   1 76.7304 36.6320   9
   6   0   1 33.6683 28.6430  13
   6   0  -1 54.7633 4.50372  27
  -6   0  -1 54.4516 4.99107  23
   6   0  -1 42.1833 10.3653   1
  -6   0  -1 59.0676 14.5239   4
  -6   0   1 12.2724 24.5051  14
  -6   0  -1 59.7713 12.2004   2
  -6   0  -1 47.5636 12.1261   1
   6   0  -1 55.3018 10.0441   2
   6   0   1 48.4799 4.49505  26
  -6   0   1 58.5415 11.4059   2
   6   0  -1 52.3869 5.40992   8
   6   0   1 49.0717 4.77486  15
   6   0   1 40.6232 13.0502   7
  -6   0  -1 19.4609 18.3509  13
   6   0  -1 59.0130 11.8251   2
  -6   0  -1 45.0513 6.22416   6
   6   0   1 53.9061 4.89744  27
  -6   0   1 53.1600 4.79808  16
  -6   0  -1 98.1090 36.2741  10
   6   0  -1 32.5252 11.8387   7
   6   0  -1 52.8154 5.77638  25
  -6   0   1 61.0495 12.4922   1
   6   0  -1 56.4638 5.38203  18
   6   0  -1 77.9815 31.6522  13
  -6   0  -1 63.9992 14.2309   3
   6   0   1 58.4600 6.15310   8
   6   0   1 45.7714 13.3596   4
   6   0   1 42.2055 23.1572  10
   6   0   1 61.1784 11.6334   2
   6   0   1 53.5597 2.79102  21
   6   0  -1 45.8937 13.2111   4
   6   0   1 65.8330 6.16533  18
  -6   0   1 81.8415 33.0588  10
   6   0   1 58.9006 12.8180   2
   6   0  -1 53.8511 4.37447  26
   6   0   1 49.5655 4.20392  27
  -6   0  -1 41.5317 35.8149  11
  -6   0   1 67.6592 41.2434  11
  -6   0   1 51.6132 4.78521  23
   6   0  -1 50.3944 3.90584  27
   8   0  -1 660.245 40.2696   2
   8   0  -1 651.417 24.9628   8
   8   0   1 689.953 38.9575   2
  -8   0   1 500.983 83.6390   9
   8   0  -1 663.727 21.5305  15
  -8   0  -1 701.661 103.733   9
   8   0  -1 552.530 99.5448  12
   8   0   1 654.153 22.3099  15
   8   0   1 793.064 50.3492   1
   8   0   1 646.242 25.5063  25
   8   0   1 673.293 43.2976   2
  -8   0  -1 647.697 44.8677   3
   8   0   1 642.148 20.7798  27
   8   0  -1 654.657 49.6511   4
   8   0   1 631.399 25.9302   8
   8   0  -1 652.193 35.1303   2
   8   0  -1 620.528 21.3787  26
   8   0  -1 699.938 95.3366  13
   8   0   1 710.362 22.9660  27
   8   0   1 660.949 24.6678  18
   8   0  -1 621.629 53.1414   7
  -8   0  -1 751.072 108.424  11
   8   0   1 530.451 97.6094  12
  -8   0   1 660.190 22.1481  16
   8   0  -1 615.813 23.7459  18
   8   0  -1 683.555 25.5308  25
   8   0  -1 680.821 43.3466   1
  -8   0   1 671.996 45.0829   3
   8   0  -1 670.010 21.7094  27
  -8   0  -1 634.305 22.4956  23
   8   0   1 833.195 104.180  13
  -8   0   1 625.632 22.2994  23
  -8   0   1 612.212 39.9018   1
   8   0  -1 679.007 20.4978  27
  -8   0   1 729.420 47.6848   4
   8   0   1 619.748 22.3347  26
   8   0   1 619.959 54.2752   7
  -8   0  -1 595.319 42.7412   1
  -8   0  -1 653.739 22.3386  16
   8   0   1 659.442 51.6867   4
  10   0  -1 45.6575 21.4253   7
  10   0   1 26.3656 11.6115   2
  10   0   1 38.3704 8.90889  25
  10   0   1 33.4314 7.91475   8
  10   0  -1 29.2480 4.88729  27
  10   0  -1 26.0740 6.52478  18
 -10   0   1 30.9405 6.05418  16
 -10   0   1 28.3677 13.2628   3
 -10   0  -1 23.2978 5.45419  23
  10   0   1 26.6325 4.77467  27
  10   0   1 38.5940 6.73850  26
  10   0  -1 32.2245 5.62878  15
  10   0   1 56.5024 21.5350   4
 -10   0  -1 22.5835 5.67662  16
  10   0   1 23.3777 5.45409  15
  10   0   1 11.3621 11.1706   7
  10   0  -1 27.1682 5.32682  26
 -10   0  -1 21.7384 14.3044   3
  10   0  -1 22.1055 6.28027   8
  10   0   1 24.3948 5.76607  27
 -10   0   1 17.7034 5.33215  23
  10   0  -1 28.0526 15.9469   4
  10   0  -1 29.5952 8.00955  25
  10   0  -1 26.9180 10.9349   2
  10   0  -1 19.9550 11.5508   2
  10   0  -1 23.6424 5.26965  27
  10   0   1 25.9168 6.86149  18
 -12   0   1 4.02939 5.17375  23
  12   0   1 5.72478 4.85653  27
  12   0  -1 -0.1433 3.71518  26
  12   0  -1 7.17771 3.40512  17
  12   0   1 -2.1076 3.94156  26
  12   0  -1 8.38498 4.45778  15
  12   0   1 2.24345 3.08257  17
 -12   0  -1 -3.0142 4.55677  23
 -12   0   1 3.58191 4.61254  16
  12   0  -1 6.46751 4.75817  27
  12   0   1 0.16706 5.44193  18
  12   0  -1 5.12541 6.15586  25
  12   0  -1 -1.6090 4.61069  18
  12   0   1 2.22959 4.37240  15
  12   0   1 9.28348 6.47066  25
 -12   0  -1 11.5998 5.60463  16
  14   0   1 36.7659 8.66319  26
  14   0   1 30.9700 9.51431  18
  14   0  -1 23.5347 6.33686  15
  14   0   1 33.5251 10.9770  25
 -14   0   1 27.8080 7.83089  16
  14   0  -1 26.4893 8.61003  18
  14   0  -1 28.5321 7.67954  27
  14   0   1 40.5745 11.0549  22
  14   0  -1 26.6629 9.90856  25
 -14   0  -1 18.3915 8.44576  23
  14   0   1 36.3152 8.41897  27
  14   0  -1 47.6133 12.8321  22
 -14   0   1 33.7860 9.60630  23
 -14   0  -1 40.8672 9.47451  16
  14   0   1 39.3964 7.89410  15
   1   1  -1 596.813 19.4714  13
  -1  -1  -1 587.236 14.4075  15
   1   1  -1 619.141 13.6831  26
  -1  -1  -1 598.207 29.3086   9
   1   1  -1 608.866 17.3206   2
  -1   1   1 658.864 30.2017  11
   1  -1   1 634.177 14.8773  15
  -1  -1  -1 684.560 14.8441  24
   1   1  -1 615.412 23.4544  12
   1   1  -1 612.551 13.8976  15
  -1   1   1 613.605 14.2950  24
  -1  -1  -1 604.945 27.0650  13
   1  -1   1 630.326 32.4883  14
   1   1  -1 633.487 23.6575   9
  -1  -1  -1 636.954 34.1675  11
  -1  -1  -1 630.163 14.5924  20
  -1  -1  -1 644.540 21.9223   5
   1  -1   1 592.797 14.4216  21
   1   1  -1 614.026 21.1208  13
  -1   1   1 663.964 19.8085   6
   1   1  -1 680.552 31.6946   9
   1  -1   1 605.410 14.7602  27
   1   1  -1 617.315 17.0691   3
   1  -1   1 619.566 14.9707  25
   1  -1   1 627.426 29.6812  14
  -1  -1  -1 549.559 18.8868   3
   1  -1   1 621.993 14.6848  18
   1  -1   1 603.193 22.8645   1
   1  -1   1 575.905 21.1501   2
   1  -1   1 585.391 20.3918   3
   1   1  -1 586.703 18.4489   1
   1   1  -1 592.685 14.8137   8
   1  -1   1 654.851 33.5642  10
  -1   1   1 614.365 14.6467  16
  -1   1   1 568.121 30.8216   9
   1   1  -1 660.690 14.5766  23
   1  -1   1 612.415 14.7043  19
  -1  -1  -1 587.229 16.0030   8
   1   1  -1 609.441 14.7577  24
  -1  -1  -1 579.213 25.7965  12
  -1  -1  -1 676.403 31.9076  10
   1  -1   1 609.646 14.7726  26
  -1   1   1 615.359 14.4282  23
  -1   1   1 581.655 20.2796   3
  -1  -1  -1 653.348 20.3302   2
   1  -1   1 614.129 21.9172   7
   1  -1   1 614.672 14.7446  16
  -1  -1  -1 626.571 14.2803  26
  -1  -1  -1 640.066 14.6120  23
   1   1  -1 630.268 14.5656  17
   1  -1   1 620.316 22.0569   4
   1   1  -1 632.388 13.8120  27
   1  -1   1 612.432 14.7268  17
  -1  -1  -1 597.809 14.0575  19
   1   1   1 674.104 15.6837  20
  -1  -1   1 664.577 19.8173   1
   1  -1  -1 671.295 19.9803   2
   1   1   1 693.950 35.2176  13
   1  -1  -1 696.739 30.9978  11
   1  -1  -1 674.394 20.1240   4
   1  -1  -1 673.966 27.2610  13
  -1   1  -1 674.918 31.2232  13
   1   1   1 712.320 33.5806  14
   1   1   1 618.825 22.8451   2
  -1   1  -1 649.307 22.8003   7
  -1   1  -1 645.095 34.2454  12
   1  -1  -1 666.793 20.7313   1
   1  -1  -1 665.667 21.9732   3
   1   1   1 661.509 15.6006  15
   1   1   1 643.997 31.6557  10
  -1   1  -1 676.169 15.8603  27
   1   1   1 669.532 21.2863   2
   1   1   1 667.729 17.2750   8
   1   1   1 638.148 21.4659   6
   1   1   1 660.772 15.2061  19
  -1  -1   1 697.702 15.6672  23
  -1   1  -1 685.920 15.7034  23
   1  -1  -1 684.662 15.2929  27
  -1  -1   1 653.379 34.6603  11
   1  -1  -1 672.116 22.6608   7
   1  -1  -1 676.367 15.5980  23
  -1   1  -1 680.738 33.7115   9
   1  -1  -1 671.872 14.8149  17
   1   1   1 694.197 16.2515  15
   1  -1  -1 676.629 25.1899  10
   1   1   1 664.851 15.4466  26
   1  -1  -1 687.958 15.6315  25
   1  -1  -1 677.639 15.2656  26
  -1  -1   1 598.579 24.5092   9
   1  -1  -1 679.256 37.8121  12
   1   1   1 673.444 24.9394   1
   1  -1  -1 650.405 15.4327  24
  -1   1  -1 677.728 15.9302  19
   1  -1  -1 671.609 15.7796  16
   1   1   1 695.394 36.8794  10
   1   1   1 675.114 15.6516  27
   1   1   1 654.413 42.5437   9
   1   1   1 637.262 20.4050   3
  -1  -1   1 662.771 15.6732  17
   1   1   1 689.193 30.6356  14
  -1   1  -1 674.936 15.9671  16
   1   1   1 658.132 16.6104  18
   1   1   1 684.828 27.6337  12
   1  -1  -1 677.604 15.3831  15
   1   1   1 658.928 22.6308   5
   1  -1  -1 682.212 15.0057  18
  -1   1  -1 717.929 22.4098   3
   3  -1   1 1439.16 37.0760   8
  -3   1   1 1396.55 33.7574  18
  -3   1   1 1376.30 44.9352  13
  -3  -1  -1 1413.34 33.7784  23
   3   1  -1 1393.74 32.2016  15
  -3  -1  -1 1377.49 32.8187  15
  -3  -1  -1 1436.49 40.6134   6
   3   1  -1 1434.99 34.8824   8
   3  -1   1 1392.33 86.6854  12
  -3  -1  -1 1382.64 33.4509  16
   3  -1   1 1379.13 51.3762   1
   3  -1   1 1507.98 69.9560  10
   3  -1   1 1463.93 48.7024   3
   3  -1   1 1398.89 32.1993  21
  -3  -1  -1 1375.37 36.2419   8
   3  -1   1 1415.38 34.3193  18
  -3  -1  -1 1475.71 59.0037  13
  -3  -1  -1 1442.16 71.8473   9
   3  -1   1 1482.08 54.0849  14
  -3   1   1 1394.05 34.0055  24
   3  -1   1 1464.50 33.8890  26
  -3   1   1 1403.81 33.6013  23
  -3   1   1 1466.41 81.6557  11
   3   1  -1 1385.95 32.9940  15
   3   1  -1 1447.07 73.2738  12
  -3   1   1 1410.73 47.0962   1
  -3  -1  -1 1495.65 69.8803  10
  -3   1   1 1420.80 44.6975  13
   3   1  -1 1454.91 63.0420  13
   3   1  -1 1397.30 40.8592   2
   3  -1   1 1416.77 48.5932   2
  -3  -1  -1 1461.50 52.6524   4
   3  -1   1 1419.17 33.2222  15
  -3   1   1 1438.60 48.2319   3
   3   1  -1 1372.52 31.8745  21
  -3  -1  -1 1364.16 46.4013   3
   3  -1   1 1453.54 73.8346  13
  -3   1   1 1447.31 31.1638  21
  -3   1   1 1370.16 71.7744   9
  -3  -1  -1 1392.89 44.6751   2
  -3  -1  -1 1450.50 48.0544   2
  -3   1   1 1383.84 33.6296  16
  -3  -1  -1 1418.33 33.1318  19
   3  -1   1 1368.96 33.6146  27
  -3  -1  -1 1416.75 51.0650   1
  -3  -1  -1 1319.99 34.1904  24
   3  -1   1 1398.04 45.4658   2
   3  -1   1 1358.04 51.2139   4
  -3   1   1 1440.46 48.0420   4
  -3  -1  -1 1391.72 70.3306  12
   3  -1   1 1463.71 57.7143  14
   3   1  -1 1417.12 44.9203   3
   3   1  -1 1381.24 50.8103   4
   3  -1   1 1426.44 53.8280   7
  -3   1   1 1431.65 62.1964  10
   3  -1   1 1343.52 34.6315  25
   3   1  -1 1352.85 43.9114   2
  -3   1   1 1513.69 52.6242  14
   3  -1   1 1404.08 33.8861  15
   3   1  -1 1424.56 35.4194  18
   3   1  -1 1394.18 32.3913  27
   3   1  -1 1432.24 47.0284   1
  -3   1   1 1477.78 44.4778   2
  -3  -1   1 1361.14 45.2840   1
  -3   1  -1 1369.42 50.6826   1
  -3   1  -1 1491.71 82.4879  11
   3  -1  -1 1391.20 34.0244  25
  -3  -1   1 1414.19 58.1915  10
   3  -1  -1 1432.71 32.4611  27
   3   1   1 1513.78 47.1101   3
   3  -1  -1 1402.46 46.3973   1
   3   1   1 1363.94 33.4838  26
  -3  -1   1 1450.00 45.3421   3
  -3  -1   1 1416.77 66.2558   9
  -3   1  -1 1356.62 33.5127  16
  -3  -1   1 1434.75 49.6505   4
   3  -1  -1 1431.32 32.6968  15
  -3  -1   1 1364.05 32.4991  16
   3  -1  -1 1399.68 47.4040   3
   3   1   1 1362.64 32.7173  27
   3  -1  -1 1429.86 33.5337  18
   3  -1  -1 1459.82 42.7880   2
   3   1   1 1345.49 32.4418  15
   3  -1  -1 1367.84 32.4081  26
  -3   1  -1 1348.29 33.2113  23
  -3  -1   1 1389.17 33.9723  24
   3  -1  -1 1334.51 47.5874   4
   3   1   1 1486.70 53.5383  14
   3   1   1 1377.53 51.5987   1
   3  -1  -1 1324.41 80.5238  12
  -3   1  -1 1415.94 32.8488  26
   3   1   1 1437.79 49.1128   2
   3   1   1 1458.80 51.2222  14
   3   1   1 1420.73 44.2945   2
  -3  -1   1 1361.17 42.6281   2
   3  -1  -1 1386.82 62.4543  13
  -3   1  -1 1316.93 49.0069   4
   3   1   1 1432.22 67.8598  10
  -3   1  -1 1432.98 62.8123  13
   3   1   1 1370.79 33.2052  27
  -3  -1   1 1406.43 33.3257  23
   3  -1  -1 1470.97 44.5781   2
   3   1   1 1387.36 34.5683  25
   3   1   1 1348.12 32.3293  21
  -3   1  -1 1453.78 49.2322   3
   3   1   1 1399.21 35.9727   8
  -3   1  -1 1394.92 47.1553   2
  -3   1  -1 1391.35 41.7236   6
  -3   1  -1 1371.42 31.7695  21
   3   1   1 1323.96 71.3501  13
   3   1   1 1390.61 33.6361  15
   3   1   1 1312.77 52.1106   4
  -3   1  -1 1332.81 73.8494   9
   3  -1  -1 1411.02 48.3844  10
   3  -1  -1 1260.41 50.6510   7
  -3   1  -1 1428.31 71.1883  10
   3  -1  -1 1382.26 47.0942  10
   3   1   1 1482.83 41.0622   6
   3   1   1 1403.20 35.1729  18
   5   1  -1 349.012 11.6283  26
   5  -1   1 372.203 12.5472  26
   5  -1   1 376.270 28.0668   1
  -5  -1  -1 377.943 24.7659   2
   5   1  -1 355.391 28.2224   4
   5  -1   1 328.723 29.6105   7
  -5   1   1 329.785 37.9772  14
  -5   1   1 350.299 14.0295   6
  -5   1   1 371.219 25.1045   1
   5   1  -1 368.889 13.9738   8
   5   1  -1 291.421 46.8342  13
   5  -1   1 362.751 12.4976  15
  -5  -1  -1 377.319 49.4581  10
  -5  -1  -1 352.526 16.1868   6
  -5  -1  -1 429.581 60.1740  11
  -5  -1  -1 329.012 25.5476   1
  -5  -1  -1 336.166 27.0166   4
   5  -1   1 362.897 11.5218  15
   5   1  -1 347.261 10.5668  15
   5  -1   1 319.030 24.1759   3
  -5   1   1 340.834 12.6965  24
  -5   1   1 367.739 14.0627   6
   5   1  -1 353.015 13.6576  25
  -5  -1  -1 339.978 12.0073  16
  -5  -1  -1 399.972 52.1672   9
   5  -1   1 332.144 14.8883   8
   5  -1   1 396.864 63.2244  12
   5   1  -1 338.600 24.0424   1
   5   1  -1 329.109 19.2947   2
   5  -1   1 363.436 12.3829  27
  -5   1   1 366.268 25.9896   4
   5  -1   1 385.357 14.2335  25
  -5  -1  -1 361.961 35.3013  13
   5  -1   1 354.705 25.3827   2
   5  -1   1 350.215 13.1409  18
   5  -1   1 330.954 43.8956  10
  -5  -1  -1 339.141 13.0518  24
   5   1  -1 333.073 8.94492  21
  -5  -1  -1 340.099 12.3680  23
  -5  -1  -1 344.189 22.2855   2
   5  -1   1 303.360 49.6973  13
  -5   1   1 375.535 22.3908   2
  -5   1   1 385.046 48.3281  10
   5   1  -1 351.399 13.8734  18
  -5  -1  -1 334.534 24.4349   3
  -5   1   1 361.397 49.7673   9
  -5   1   1 356.171 12.3009  16
   5  -1   1 362.241 29.2832   4
   5  -1   1 345.204 9.54084  21
  -5   1   1 366.469 25.7393   3
   5   1  -1 363.115 11.5905  27
   5   1  -1 344.670 11.6719  15
  -5   1   1 335.938 12.1522  23
   5   1  -1 347.236 10.9397  27
   5  -1   1 358.494 22.6505   2
  -5   1   1 354.648 59.3160  11
   5   1  -1 377.476 53.5373  12
   5   1  -1 348.184 23.0533   2
   5   1  -1 342.145 23.4374   3
   5   1   1 407.544 26.2607   3
   5   1   1 366.399 12.2268  27
  -5   1  -1 410.180 29.0935   4
   5  -1  -1 350.232 29.8857   7
   5  -1  -1 400.522 11.8074  15
   5  -1  -1 460.190 49.8098  13
  -5  -1   1 442.881 53.1918   9
  -5  -1   1 402.860 12.7604  16
   5   1   1 378.004 11.0788  21
   5   1   1 383.669 14.9717  18
  -5   1  -1 410.882 13.5269  23
  -5  -1   1 399.482 23.0439   2
  -5   1  -1 470.119 66.3310  11
  -5  -1   1 381.825 25.3743   3
   5   1   1 402.077 23.1481   2
   5   1   1 372.985 26.5331   2
   5  -1  -1 415.012 15.6029   8
  -5  -1   1 368.246 38.2912  14
  -5   1  -1 402.101 27.8782   3
   5   1   1 374.928 14.7652  25
   5  -1  -1 437.112 27.6211   3
  -5   1  -1 417.418 19.4223   6
   5   1   1 377.840 31.1795   4
   5   1   1 368.495 15.5712   8
   5  -1  -1 318.185 57.4858  12
  -5   1  -1 370.593 24.9306   2
   5   1   1 429.235 30.2060   1
  -5  -1   1 418.089 28.8533   4
  -5   1  -1 395.096 13.5606  16
   5  -1  -1 381.392 13.7796  18
   5  -1  -1 399.717 14.5465  25
   5   1   1 375.382 41.3454  10
   5   1   1 339.621 53.7828  13
  -5   1  -1 365.564 39.2455  13
  -5  -1   1 410.198 60.8865  11
   5   1   1 379.715 11.9706  15
   5   1   1 381.854 13.3361  26
   5  -1  -1 390.944 12.5012  27
   5  -1  -1 409.200 29.0941   4
  -5   1  -1 430.849 56.2766   9
  -5  -1   1 381.204 46.2904  10
   5  -1  -1 416.199 22.6355   2
   5   1   1 380.018 57.9528  12
   5  -1  -1 393.986 12.6036  15
   5  -1  -1 388.594 12.4676  26
   5   1   1 388.982 13.4453  15
  -5  -1   1 364.658 13.0190  23
  -5  -1   1 404.358 25.7059   1
  -5   1  -1 383.806 28.1086   1
   5  -1  -1 403.516 26.3891   1
  -5   1  -1 398.956 10.6217  21
  -5  -1   1 407.620 14.1011  24
   5  -1  -1 366.397 23.6936   2
  -5   1  -1 343.185 54.1724  10
   5   1   1 383.546 13.1219  27
  -7   1   1 2428.44 93.3601   4
   7   1  -1 2687.35 104.876   4
   7  -1   1 2704.53 99.1660   1
  -7  -1  -1 2473.91 62.1753  23
  -7   1   1 2552.93 94.4808   3
   7   1  -1 2447.92 146.588  13
  -7  -1  -1 2520.35 87.2841   2
  -7  -1  -1 2397.23 92.6267   1
   7  -1   1 2511.79 62.1275  15
   7  -1   1 2552.21 125.370  10
   7   1  -1 2445.65 65.1457  25
   7   1  -1 2440.23 60.8818  15
   7   1  -1 2814.11 94.3321   1
   7  -1   1 2458.91 61.0504  27
   7   1  -1 2581.04 80.3864   2
   7  -1   1 2495.77 108.248   7
   7   1  -1 2599.59 87.7766   2
   7   1  -1 2346.91 159.185  12
   7  -1   1 2499.27 62.2215  26
   7  -1   1 2550.86 62.2054  27
  -7   1   1 2393.01 146.979   9
   7   1  -1 2328.96 106.324   7
  -7   1   1 2467.85 62.0676  23
   7  -1   1 2466.15 67.3507   8
  -7   1   1 2364.61 89.0045   1
   7  -1   1 2608.53 93.3844   2
   7   1  -1 2550.20 61.1791  27
  -7   1   1 2438.66 171.263  11
   7  -1   1 2546.62 65.6686  25
  -7   1   1 2491.40 61.8856  16
   7  -1   1 2562.23 175.518  12
   7  -1   1 2422.91 102.095   4
   7   1  -1 2513.93 61.3269  26
   7   1  -1 2469.79 65.1248   8
  -7  -1  -1 2521.69 61.8369  16
   7   1  -1 2382.96 59.4204  27
   7  -1   1 2488.84 64.0338  18
  -7  -1  -1 2710.98 148.622  10
   7  -1   1 2584.98 85.2550   2
   7   1  -1 2600.01 65.3562  18
  -7  -1  -1 2380.48 171.136  11
   7   1  -1 2369.28 58.6394  15
   7   1  -1 2478.76 89.2677   3
  -7  -1  -1 2627.45 99.4491   4
  -7  -1  -1 2590.35 152.115   9
  -7  -1  -1 2403.28 91.3441   3
  -7   1   1 2604.26 84.2517   2
  -7  -1   1 2442.41 62.6995  24
   7   1   1 2467.59 65.0364  25
   7  -1  -1 2526.53 60.2996  15
   7  -1  -1 2645.47 168.887  12
  -7   1  -1 2476.75 61.6199  23
   7   1   1 2410.32 55.6153  21
   7   1   1 2553.61 91.2776   3
  -7  -1   1 2533.03 95.4139   4
  -7   1  -1 2617.19 62.0806  16
  -7  -1   1 2505.24 144.777   9
  -7  -1   1 2493.49 86.9515   1
   7   1   1 2475.80 66.4092   8
   7  -1  -1 2397.16 105.598   7
  -7   1  -1 2413.90 93.3405   3
  -7  -1   1 2525.50 91.2605   3
  -7   1  -1 2448.49 86.8637   2
   7   1   1 2466.71 64.9230  18
  -7   1  -1 2466.61 154.231   9
   7   1   1 2476.91 156.507  13
   7  -1  -1 2380.74 60.2111  26
   7   1   1 2316.39 107.100   7
  -7   1  -1 2539.83 169.960  11
   7   1   1 2659.39 166.568  12
   7  -1  -1 2481.37 89.7790   1
  -7   1  -1 2398.77 94.1237   1
  -7   1  -1 2461.73 65.3499   6
   7   1   1 2412.87 61.5899  26
   7  -1  -1 2463.44 91.4363   3
   7  -1  -1 2473.50 60.3607  27
   7  -1  -1 2444.99 62.7471  18
   7  -1  -1 2530.02 80.3527   2
  -7   1  -1 2561.09 96.5471   4
   7   1   1 2501.31 91.8359   2
   7   1   1 2450.96 59.6591  27
   7  -1  -1 2403.74 58.3460  15
  -7  -1   1 2430.41 61.3475  23
   7  -1  -1 2562.78 99.8327   4
   7  -1  -1 2556.39 64.7169  25
  -7  -1   1 2624.73 139.764  10
  -7  -1   1 2420.23 60.3731  16
  -7  -1   1 2747.40 178.596  11
   7   1   1 2429.47 61.3692  27
   7  -1  -1 2454.09 65.1701   8
   7   1   1 2437.51 61.4113  15
   7   1   1 2431.60 82.0717   2
   7   1   1 2199.31 100.843   4
   7   1   1 2568.88 97.6176   1
   9  -1   1 63.8388 16.3822   1
   9  -1   1 73.1611 9.80016  25
   9   1  -1 63.9337 9.00215  18
   9   1  -1 59.5985 6.61742  27
   9  -1   1 57.3040 5.79683  27
   9   1  -1 39.8616 18.2213   4
   9  -1   1 56.1847 16.2147   2
   9  -1   1 72.2439 24.9613   7
  -9  -1  -1 63.6975 8.28067  23
   9   1  -1 64.5764 8.48169   8
   9   1  -1 59.7435 6.45868  15
   9   1  -1 75.8088 7.09117  26
   9  -1   1 80.2847 14.8604   2
   9  -1   1 65.8136 21.0298   4
   9   1  -1 62.2790 5.38599  27
   9   1  -1 60.9969 16.8773   1
  -9  -1  -1 72.0008 17.5718   1
   9  -1   1 73.8816 7.37164  26
   9   1  -1 47.2324 11.5258   2
   9  -1   1 64.9245 7.42342  27
   9   1  -1 51.6963 20.8300   7
  -9   1   1 53.8213 16.6271   3
   9   1  -1 80.8109 17.4988   2
  -9   1   1 60.2339 16.1770   1
  -9  -1  -1 78.5589 7.31783  16
  -9  -1  -1 42.1523 16.1549   3
   9  -1   1 65.0923 8.96823   8
   9  -1   1 66.2508 7.11901  15
   9  -1   1 64.6992 8.81793  18
   9   1  -1 68.0831 9.82389  25
  -9   1   1 60.3392 7.71150  23
  -9   1   1 69.3705 7.86834  16
   9  -1  -1 64.9468 6.78350  26
  -9   1  -1 68.7400 8.53448  23
  -9  -1   1 69.9995 7.04547  16
  -9  -1   1 73.8745 8.39521  23
  -9   1  -1 56.0543 17.0639   1
   9  -1  -1 60.9554 6.73296  27
  -9  -1   1 50.0212 15.7510   3
   9   1   1 70.6515 9.65313  18
   9   1   1 76.0108 10.2772  25
   9   1   1 67.9313 17.7954   1
  -9  -1   1 63.9336 14.5082   1
  -9   1  -1 59.1223 7.39017  16
   9  -1  -1 70.8258 9.51058  25
   9   1   1 52.4288 8.21297   8
   9   1   1 50.8867 15.7790   2
   9  -1  -1 72.6752 17.0191   2
  -9   1  -1 45.8423 16.4439   3
   9   1   1 70.5261 7.55785  27
   9   1   1 42.4934 20.4699   7
   9  -1  -1 65.7913 13.9220   2
   9   1   1 48.9732 12.6755   2
   9  -1  -1 73.5438 24.4684   7
   9  -1  -1 87.6861 17.6363   1
   9   1   1 68.2810 23.9860   4
   9  -1  -1 73.5864 6.89917  15
   9   1   1 59.0365 7.59310  26
   9   1   1 68.4854 7.22547  15
   9   1   1 67.7275 5.86918  27
   9  -1  -1 60.0298 18.2697   4
   9  -1  -1 68.2330 8.90733   8
   9  -1  -1 67.2329 8.63756  18
  11  -1   1 7.72776 5.12921  27
  11  -1   1 14.6582 5.21119  15
  11   1  -1 14.8331 5.16690  27
  11  -1   1 18.4601 5.25760  26
  11   1  -1 8.49768 5.52120  18
  11  -1   1 -1.6747 9.83410   2
  11   1  -1 -10.832 14.1689   7
 -11   1   1 7.10735 13.4018   3
  11   1  -1 24.0025 16.7545   4
  11   1  -1 13.8106 12.2738   2
  11  -1   1 16.3371 10.3853   2
 -11  -1  -1 19.0671 14.8216   3
 -11   1   1 16.2284 5.68071  23
  11  -1   1 7.96776 5.26820  18
  11  -1   1 3.95426 16.9023   4
  11  -1   1 25.5778 4.85960  17
 -11   1   1 18.3766 5.86043  16
  11   1  -1 12.0792 6.88996  25
  11   1  -1 9.62033 4.54597  15
  11   1  -1 14.8658 4.51446  26
  11  -1   1 16.9024 20.7503   7
 -11  -1  -1 16.5457 5.72891  16
 -11  -1  -1 13.4175 5.47194  23
  11  -1   1 32.0593 8.45386  25
  11   1  -1 16.1598 10.4019   2
  11   1   1 25.5257 17.8160   7
  11   1   1 35.5445 6.60523  26
 -11   1  -1 34.1169 7.35336  23
  11  -1  -1 41.6870 14.8450   2
  11   1   1 16.0108 14.4293   2
  11  -1  -1 29.3097 7.01011  18
  11   1   1 58.3369 15.4684   2
  11   1   1 21.0288 7.15333  25
  11  -1  -1 7.65163 11.2165   2
 -11   1  -1 23.3220 6.36427  16
  11  -1  -1 14.3573 4.24135  17
  11   1   1 26.8967 6.63706  27
 -11   1  -1 8.48863 10.3285   3
 -11  -1   1 27.0851 6.18711  16
  11   1   1 32.2478 16.6681   4
  11  -1  -1 58.1641 21.1979   4
  11  -1  -1 39.0488 6.79683  15
  11  -1  -1 27.4744 5.64359  26
 -11  -1   1 19.8279 5.93903  23
  11  -1  -1 31.7599 6.43496  27
  11  -1  -1 21.8297 7.75326  25
  11   1   1 22.3149 6.04745  15
 -11  -1   1 12.1347 12.9842   3
  11   1   1 26.2052 7.22920  18
  11  -1  -1 8.07369 15.5190   7
  13  -1   1 179.834 13.4128  15
  13  -1   1 184.166 14.7252  27
  13  -1   1 188.374 16.7934  17
 -13  -1  -1 186.689 15.6199  23
  13  -1   1 151.514 13.3120  26
  13  -1   1 191.006 18.2081  25
  13  -1   1 183.160 15.1248  18
  13   1  -1 189.245 15.8297  18
  13   1  -1 197.788 16.3463  17
  13   1  -1 176.897 12.7487  15
  13   1  -1 168.774 17.2808  25
  13   1  -1 144.586 12.2848  26
  13   1  -1 180.807 14.1610  27
  13  -1   1 206.090 19.0206  22
 -13  -1  -1 173.530 14.1891  16
 -13   1   1 174.232 14.5784  16
 -13   1   1 184.866 16.0371  23
  13  -1  -1 149.044 12.9923  26
  13  -1  -1 202.634 13.4560  15
  13  -1  -1 190.780 15.2975  18
  13   1   1 190.787 14.5721  26
  13  -1  -1 189.194 18.8522  22
 -13  -1   1 174.204 14.0583  16
 -13   1  -1 211.798 15.7761  16
  13   1   1 186.881 13.5621  15
 -13  -1   1 195.666 16.0109  23
  13   1   1 158.763 14.2334  27
  13  -1  -1 185.006 14.3449  27
  13   1   1 182.040 18.2400  25
  13  -1  -1 184.264 18.0211  25
  13   1   1 194.910 12.9138  17
 -13   1  -1 157.231 15.1355  23
  13   1   1 188.337 16.5459  18
  15  -1   1 21.7360 10.4391  25
  15   1  -1 42.5263 7.06396  15
 -15  -1  -1 39.9275 10.1534  23
 -15   1   1 39.8761 9.33579  16
 -15   1   1 64.6045 12.5095  23
  15  -1   1 48.2840 8.83298  15
 -15  -1  -1 28.9191 8.79094  16
  15  -1   1 36.9272 9.19346  27
  15   1  -1 33.5343 8.35000  27
  15   1  -1 35.9700 11.4779  25
  15   1  -1 46.8186 10.5011  18
  15  -1   1 32.7031 12.3175  22
  15   1  -1 25.2983 10.6409  22
  15   1   1 41.0395 10.6143  18
  15   1   1 50.2139 13.5343  22
  15  -1  -1 60.8366 10.1609  27
 -15   1  -1 48.2273 10.5327  23
  15   1   1 50.1303 9.86249  27
 -15   1  -1 53.2145 10.8989  16
 -15  -1   1 43.9863 10.6771  23
  15   1   1 44.1366 12.7743  25
  15   1   1 72.6077 9.69813  15
  15  -1  -1 24.4956 11.7981  22
 -15  -1   1 43.2725 9.56707  16
  15  -1  -1 43.8778 7.30304  15
  15  -1  -1 50.7947 12.8265  25
   0  -2  -1 392.854 9.55509  17
   0   2   1 361.239 16.4784   1
   0   2  -1 361.301 15.1308   2
   0   2   1 370.797 9.46229  15
   0  -2  -1 377.212 8.49928  24
   0  -2  -1 395.173 24.7391  14
   0   2   1 398.087 15.3208   5
   0  -2   1 369.911 9.47325  15
   0  -2  -1 379.638 9.31625  26
   0   2  -1 379.067 9.30422  16
   0  -2   1 381.632 9.33676  26
   0   2   1 380.929 11.3247   8
   0   2   1 369.790 16.7603   6
   0   2  -1 388.333 9.27766  22
   0   2  -1 371.032 9.47985  15
   0  -2   1 376.425 9.50141  25
   0   2  -1 407.378 25.4746  13
   0   2  -1 361.684 12.9712   5
   0  -2   1 385.153 22.3628  11
   0  -2  -1 375.951 15.3074  11
   0   2   1 340.415 27.0995  12
   0   2  -1 353.177 9.41174  27
   0  -2   1 387.543 13.1260   5
   0   2   1 378.797 9.58685  16
   0  -2  -1 366.743 11.1740   8
   0   2   1 348.393 9.37958  27
   0   2   1 380.922 25.8033   9
   0  -2  -1 368.109 14.9775   5
   0  -2  -1 373.793 9.20400  20
   0  -2   1 375.069 25.5377  10
   0  -2  -1 385.629 25.0135  10
   0   2  -1 349.889 14.7449   4
   0  -2   1 366.640 16.0521   1
   0  -2  -1 371.145 23.2712  12
   0  -2  -1 391.302 9.65567  18
   0   2  -1 418.880 26.4104  14
   0  -2   1 404.878 26.0374  14
   0   2  -1 329.519 9.42618  21
   0  -2  -1 401.999 14.9554   7
   0   2  -1 372.068 12.4557   3
   0   2   1 358.364 25.7027  13
   0   2   1 355.841 14.8170   2
   0  -2   1 360.499 8.75473  20
   0  -2   1 377.463 9.24078  22
   0  -2   1 378.029 9.18878  24
   0   2   1 382.400 9.56075  18
   0  -2   1 343.302 14.7961   2
   0  -2   1 382.391 14.4113   7
   0   2  -1 378.063 14.3983   7
   0  -2  -1 377.395 9.34228  22
   0   2  -1 393.489 22.5708   9
   0  -2  -1 369.521 9.44853  15
   0  -2   1 389.427 23.2358  12
   0  -2   1 373.654 9.60591  17
   2   2  -1 641.963 21.7291   6
  -2   2   1 601.578 27.3994   7
  -2  -2  -1 614.799 15.0850  26
  -2   2   1 643.948 24.4299   2
   2  -2   1 684.275 41.8640  14
  -2  -2  -1 606.499 23.8125   2
  -2  -2  -1 617.966 15.5120  15
   2  -2   1 600.674 25.6799   3
   2   2  -1 632.196 46.8664   9
  -2   2   1 648.528 15.7237  24
   2  -2   1 636.139 16.1888  26
   2   2  -1 643.572 32.5580  10
  -2   2   1 638.469 15.2752  26
   2   2  -1 626.836 31.1625  12
  -2  -2  -1 613.779 18.0850   8
   2   2  -1 639.873 14.7638  26
  -2  -2  -1 598.506 39.9896  10
  -2  -2  -1 629.921 23.6347   3
   2   2  -1 659.792 25.3816   5
   2  -2   1 669.306 37.7938  14
   2  -2   1 655.155 16.4016  15
  -2  -2  -1 634.568 15.8789  20
   2  -2   1 643.442 28.4792   7
  -2   2   1 637.087 14.9168  18
  -2   2   1 597.789 25.7320   1
   2   2  -1 630.537 30.2494  10
  -2   2   1 612.574 24.6702   4
   2  -2   1 621.097 16.1196  27
  -2  -2  -1 633.222 14.9057  19
   2   2  -1 627.865 21.0983   3
  -2   2   1 610.561 34.7089  13
  -2   2   1 610.200 16.2198  16
  -2   2   1 637.944 41.2547  11
  -2  -2  -1 618.154 23.7454   6
  -2  -2  -1 648.310 16.0651  23
   2   2  -1 653.636 22.2606   2
  -2  -2  -1 618.206 26.8157   5
  -2   2   1 569.557 15.7085  23
   2   2  -1 685.793 17.9683  18
  -2  -2  -1 610.117 34.4157  13
   2  -2   1 601.283 42.3000  10
   2  -2   1 635.356 15.4566  21
   2   2  -1 633.463 16.1800  17
   2  -2   1 587.187 27.8798   1
  -2  -2  -1 592.302 38.6979   9
  -2   2   1 628.943 14.7960  21
   2  -2   1 597.912 16.5343  22
   2   2  -1 624.480 17.1682   8
   2  -2   1 649.517 15.8905  17
   2   2  -1 679.654 25.7432   1
  -2  -2  -1 621.567 33.3875  12
  -2  -2  -1 644.065 46.0630  11
   2  -2   1 624.574 15.7394  18
   2  -2   1 623.681 52.2176  12
  -2   2   1 628.859 26.4990   3
   2   2  -1 634.047 15.4343  20
   2   2  -1 631.724 14.4584  19
   2   2  -1 632.878 15.1069  15
   2  -2   1 580.143 25.8439   2
   2  -2   1 606.405 27.0411   4
  -2   2   1 622.971 15.8859  25
   2   2  -1 600.282 34.1622  13
   2   2  -1 613.743 28.0472  12
   2   2  -1 614.296 14.9793  27
   2  -2   1 649.111 16.6913  25
  -2  -2  -1 632.704 16.3173  24
  -2   2   1 648.307 44.8429   9
  -2   2  -1 545.811 14.0664  26
  -2  -2   1 566.330 32.0512   9
   2  -2  -1 536.932 12.9118  18
  -2   2  -1 528.152 13.4540  21
   2   2   1 573.895 33.4101  14
  -2  -2   1 527.868 31.0266  10
  -2   2  -1 526.578 13.7331  18
   2  -2  -1 525.598 12.8342  17
  -2  -2   1 533.399 12.3986  26
  -2   2  -1 503.353 23.4974   2
  -2   2  -1 545.495 41.4752   9
   2  -2  -1 547.905 13.5909  26
   2  -2  -1 537.486 13.6965  15
  -2   2  -1 560.478 25.3185   4
  -2   2  -1 536.119 37.1460  13
   2   2   1 610.236 43.0739  10
   2  -2  -1 554.389 23.8159  14
   2  -2  -1 566.536 23.3047  14
  -2  -2   1 541.390 14.2547  17
   2  -2  -1 555.275 25.6837   7
   2   2   1 523.189 15.4936  18
   2   2   1 539.573 12.8741  19
   2   2   1 508.989 16.0838   8
   2  -2  -1 528.322 14.1040  25
  -2  -2   1 527.815 22.7227  13
   2   2   1 553.032 40.9315  13
  -2   2  -1 485.050 14.1986  16
   2   2   1 488.321 25.7993   4
   2   2   1 531.844 24.1199   5
   2  -2  -1 533.204 31.8541  10
  -2  -2   1 547.304 14.4280  24
  -2   2  -1 531.282 13.9802  23
   2  -2  -1 564.808 22.3104   2
   2  -2  -1 542.519 23.7199   3
   2  -2  -1 507.891 14.4742  22
   2   2   1 563.691 50.9675   9
   2   2   1 592.488 21.8179   3
   2  -2  -1 521.910 23.1861   1
  -2  -2   1 500.961 21.6238   1
  -2  -2   1 524.979 13.9325  23
  -2  -2   1 532.125 27.5383  14
   2   2   1 574.460 22.5083   2
   2  -2  -1 540.251 13.6439  24
   2   2   1 543.873 24.9041   2
  -2  -2   1 514.874 12.7254  27
   2  -2  -1 547.482 45.1787  12
   2   2   1 542.513 35.0252  14
  -2  -2   1 548.896 26.3006  13
   2   2   1 594.632 27.6279   1
   2   2   1 524.216 13.6184  15
   2  -2  -1 560.783 13.6852  27
  -2  -2   1 534.850 19.1742   3
   2   2   1 544.201 13.6803  27
   2   2   1 565.698 22.3114   6
  -2  -2   1 524.185 13.0743  16
  -2  -2   1 548.503 43.2799  11
  -4   2   1 48.8200 24.7196  11
  -4  -2  -1 17.2641 24.1929  11
  -4   2   1 40.5040 23.0589   9
  -4  -2  -1 46.2180 21.6044  10
   4  -2   1 32.4843 3.04015  26
   4   2  -1 27.0504 3.27678   8
  -4   2   1 34.6049 3.04375  23
   4   2  -1 30.5235 7.06854   2
  -4   2   1 25.1265 7.73782   4
   4  -2   1 25.1850 4.12841   8
  -4  -2  -1 28.4849 5.70794   6
   4   2  -1 33.0223 9.28022   4
   4  -2   1 22.3323 8.23569   7
  -4  -2  -1 22.3802 6.77063   3
  -4  -2  -1 22.9159 7.82693   4
   4  -2   1 37.7072 11.7147  14
  -4   2   1 5.61186 12.7286  13
   4  -2   1 28.8115 8.51297   4
   4  -2   1 30.0121 3.80495  25
  -4  -2  -1 20.8264 6.00591   2
   4  -2   1 19.5491 5.88028   2
   4   2  -1 30.8027 6.92980   3
   4   2  -1 26.7716 2.15542  27
  -4  -2  -1 31.2172 2.85816  16
   4  -2   1 23.6656 19.9850  10
   4   2  -1 55.6091 23.0178  12
  -4   2   1 34.0611 20.7542  14
   4   2  -1 29.6989 6.05588   2
   4  -2   1 28.9805 7.65091   1
  -4  -2  -1 27.2952 2.47846  15
   4   2  -1 31.2281 2.32888  15
   4  -2   1 32.7671 3.12179  18
  -4  -2  -1 44.3658 20.2490   9
  -4   2   1 28.8135 7.63919   1
   4   2  -1 31.8491 2.83952  15
   4  -2   1 30.5756 2.09775  21
   4   2  -1 28.9530 2.19196  21
  -4   2   1 28.7406 7.70996   3
   4  -2   1 31.8414 26.6703  12
  -4   2   1 31.6480 3.58119  16
  -4  -2  -1 30.6985 15.2015  13
  -4  -2  -1 30.2172 3.77873  24
   4  -2   1 33.6680 3.18912  15
   4   2  -1 36.0814 17.6029  13
  -4  -2  -1 35.0353 4.03802   8
  -4  -2  -1 27.9268 3.34333  23
  -4   2   1 27.3859 3.06136  24
  -4   2   1 41.1048 8.21633   2
   4  -2   1 26.1738 2.56027  15
   4  -2   1 29.0825 2.95587  27
   4   2  -1 32.0842 7.63829   1
   4   2  -1 25.5388 3.75870   6
  -4  -2  -1 25.9742 2.44084  19
   4   2  -1 34.6257 3.86319  18
  -4   2   1 26.8730 1.98378  26
  -4   2   1 35.6157 1.61964  21
   4  -2   1 17.7973 6.75152   3
   4  -2   1 24.8366 12.1124  14
  -4  -2  -1 28.1825 7.78295   1
   4  -2   1 31.8900 7.77726   2
   4   2   1 15.6246 2.95150  18
   4   2   1 23.5240 7.78653   4
   4  -2  -1 -14.519 20.3883  12
  -4   2  -1 9.38665 5.63772   4
  -4   2  -1 43.6470 24.1341  11
  -4   2  -1 18.6924 2.62338  23
   4  -2  -1 23.3731 6.56177   4
   4   2   1 15.2211 2.08577  15
   4   2   1 22.6781 2.16811  21
  -4   2  -1 18.5431 1.70005  21
  -4   2  -1 15.8293 2.56028  16
   4   2   1 21.2170 7.43197   1
  -4  -2   1 20.9264 16.0460  10
  -4   2  -1 29.1213 7.83378   3
  -4   2  -1 15.8592 2.12623  26
   4  -2  -1 10.9994 6.29195   7
   4  -2  -1 35.1907 7.97563   1
   4  -2  -1 9.77694 12.1072  10
   4  -2  -1 16.4724 2.26418  27
  -4  -2   1 16.2395 5.25342   1
   4   2   1 19.6387 2.63948  27
  -4  -2   1 -3.2511 19.7806  11
   4  -2  -1 26.5664 6.72630   3
   4  -2  -1 20.8785 3.04580  25
  -4   2  -1 13.3038 17.8723   9
   4   2   1 18.9339 2.10157  27
  -4   2  -1 -4.0775 16.6965  13
   4  -2  -1 22.4008 6.12931   2
   4  -2  -1 7.56066 12.0827  10
   4   2   1 25.8442 3.97338   8
   4   2   1 45.3499 20.4338  10
  -4  -2   1 24.0679 3.26124  24
   4   2   1 27.2997 5.39665   6
   4   2   1 22.8811 5.90989   2
   4   2   1 17.9127 5.50445   3
  -4   2  -1 11.2277 5.14533   2
  -4  -2   1 18.0870 2.23359  16
   4   2   1 17.1920 2.66273  15
   4   2   1 17.1352 20.7705  13
  -4  -2   1 2.63570 12.1148  14
   4  -2  -1 19.2284 2.46499  18
  -4   2  -1 11.5499 5.53742   1
   4  -2  -1 14.9117 4.87836   2
   4   2   1 13.5164 6.11182   5
  -4   2  -1 34.2197 19.3286  14
   4  -2  -1 20.2175 2.48185  15
   4   2   1 7.95311 5.01601   2
  -4  -2   1 -14.175 14.5355   9
   4  -2  -1 16.8309 2.22949  26
  -4  -2   1 26.4343 6.61018   3
  -4  -2   1 18.3113 2.71927  23
   4   2   1 16.9451 2.55513  26
  -6  -2  -1 688.313 38.9942   3
   6   2  -1 712.987 19.7459  27
  -6   2   1 682.209 40.7897   3
   6   2  -1 689.005 23.7164   8
   6   2  -1 710.722 21.1756  15
  -6  -2  -1 703.668 24.8135   6
   6  -2   1 692.088 60.1933  10
   6  -2   1 814.538 46.0436   1
  -6   2   1 700.622 41.3581   4
  -6   2   1 706.078 26.2842   6
  -6   2   1 720.227 26.6161   6
  -6  -2  -1 886.934 79.4604   9
   6   2  -1 804.436 42.7748   1
   6  -2   1 686.475 21.5114  26
  -6   2   1 703.001 21.6409  23
   6   2  -1 773.491 45.4414   5
  -6  -2  -1 765.680 45.0257  13
   6   2  -1 719.798 23.8722  25
   6  -2   1 741.991 26.3595   8
   6   2  -1 741.436 24.6430  18
   6  -2   1 760.616 22.0451  27
   6  -2   1 695.978 23.6814  25
   6  -2   1 728.240 22.6920  18
  -6   2   1 725.932 79.3426   9
   6   2  -1 703.503 75.7910  13
   6  -2   1 730.514 21.8474  15
   6   2  -1 683.567 17.6535  21
  -6   2   1 785.590 88.8742  11
   6  -2   1 712.435 48.6745   7
  -6  -2  -1 765.441 45.8113   4
   6  -2   1 766.024 41.5561   2
  -6  -2  -1 634.285 86.2485  11
   6  -2   1 698.029 90.3753  12
  -6  -2  -1 550.499 74.9978  10
  -6   2   1 702.582 21.7955  16
  -6  -2  -1 754.523 36.6672   2
   6  -2   1 711.867 40.9806   3
   6   2  -1 727.395 37.8938   3
   6   2  -1 701.374 21.0853  26
   6  -2   1 668.489 36.0812   2
  -6   2   1 732.258 36.6000   2
   6   2  -1 717.108 33.1039   2
   6  -2   1 743.286 17.4488  21
  -6  -2  -1 697.650 21.1396  16
   6   2  -1 791.400 80.7333  12
   6   2  -1 693.954 37.6313   2
  -6  -2  -1 776.342 42.8059   1
   6  -2   1 734.243 46.3114   4
   6   2  -1 685.188 45.7611   4
  -6  -2  -1 698.730 22.7309  24
   6   2  -1 700.083 20.7041  27
   6   2  -1 691.929 19.2770  15
  -6  -2  -1 681.585 24.4965   8
  -6  -2  -1 670.190 21.5760  23
  -6   2   1 668.291 39.3570   1
   6   2   1 799.215 23.2507  27
   6   2   1 821.107 47.7806   1
  -6   2  -1 741.262 44.8697   1
  -6  -2   1 740.167 38.9900   1
   6  -2  -1 778.746 22.4023  27
   6   2   1 784.371 40.2214   3
   6  -2  -1 825.257 25.3605  25
  -6  -2   1 797.336 22.3585  16
   6  -2  -1 869.535 45.3075   3
   6   2   1 803.969 26.3629  18
   6   2   1 745.721 20.2957  21
  -6  -2   1 806.075 24.5080  24
   6  -2  -1 772.255 45.2914   4
  -6  -2   1 698.778 74.0834   9
  -6   2  -1 681.845 70.5610  14
  -6   2  -1 748.202 43.7631   3
   6  -2  -1 753.085 41.4468   1
  -6   2  -1 762.866 19.0040  21
  -6  -2   1 755.402 71.5812  10
   6  -2  -1 769.779 21.3079  15
   6   2   1 763.630 46.4917   5
   6  -2  -1 795.482 36.7015   2
   6   2   1 724.088 53.9525  10
  -6   2  -1 810.740 23.9662  16
   6   2   1 797.577 82.3795  13
   6   2   1 773.837 26.6396   8
  -6  -2   1 833.648 97.8433  11
   6   2   1 890.688 84.8494  12
  -6   2  -1 849.625 42.4441   2
   6   2   1 746.873 48.9764   4
   6  -2  -1 720.756 22.0224  15
  -6   2  -1 725.497 76.9619   9
   6  -2  -1 802.133 26.6535   8
  -6   2  -1 727.393 22.9111  23
   6   2   1 801.569 43.9107   2
  -6   2  -1 793.675 56.2727  13
   6   2   1 714.672 52.8312  10
  -6  -2   1 820.676 41.2344   3
   6  -2  -1 796.123 22.4554  26
  -6   2  -1 766.845 90.3940  11
   6   2   1 767.002 23.4716  26
  -6   2  -1 718.896 43.8130   4
  -6   2  -1 796.259 32.2937   6
   6   2   1 775.716 23.5331  15
  -6  -2   1 832.982 62.5082  14
   6   2   1 849.250 38.2599   2
   6   2   1 770.430 21.7955  27
  -6  -2   1 799.688 23.3282  23
   6  -2  -1 791.793 23.4214  18
   6   2   1 756.662 25.3355  25
   6  -2  -1 762.210 39.4339   2
  -8  -2  -1 426.277 16.2088  16
   8   2  -1 362.154 41.2455   7
  -8   2   1 316.256 76.8989   9
  -8   2   1 377.977 35.0933   3
   8   2  -1 408.966 15.6553  15
  -8   2   1 388.978 16.3663  23
   8   2  -1 410.352 16.0472  26
   8   2  -1 451.112 83.7934  12
  -8   2   1 272.013 81.2634  11
   8  -2   1 451.595 97.9880  12
  -8   2   1 391.723 34.8608   4
   8   2  -1 413.987 15.9178  27
  -8  -2  -1 313.774 66.9128   9
   8  -2   1 390.974 15.4560  27
   8  -2   1 419.462 37.1213   1
  -8  -2  -1 384.931 33.0961   1
   8  -2   1 377.561 38.1733   4
   8  -2   1 367.185 40.9321   7
   8   2  -1 411.824 27.4533   2
  -8   2   1 418.583 16.8380  16
  -8  -2  -1 403.155 16.7637  23
   8   2  -1 418.612 31.9255   2
  -8   2   1 443.479 35.0157   1
  -8  -2  -1 421.288 35.2825   3
   8  -2   1 429.956 16.9746  27
   8   2  -1 392.037 15.0440  15
   8  -2   1 407.704 30.3255   2
   8  -2   1 392.802 16.1919  15
   8   2  -1 409.578 18.5841   8
   8  -2   1 421.427 19.1581  25
   8  -2   1 418.324 17.6494  18
   8  -2   1 408.617 34.1271   2
   8   2  -1 418.714 19.3232  25
  -8  -2  -1 361.649 88.3094  11
   8   2  -1 388.237 14.0304  27
   8  -2   1 434.309 20.4134   8
   8   2  -1 460.019 35.8340   1
   8   2  -1 396.315 18.8715  18
   8   2  -1 436.329 41.9972   4
   8  -2   1 380.655 16.1281  26
   8   2   1 361.767 10.2056  21
   8   2   1 340.240 13.3435  27
  -8   2  -1 374.856 15.9156  23
   8   2   1 302.840 74.7490  12
  -8  -2   1 345.061 15.3504  23
   8  -2  -1 384.934 16.2636  18
  -8   2  -1 371.284 34.1399   1
   8   2   1 477.577 86.0291  13
  -8  -2   1 314.174 81.2802  11
   8   2   1 340.038 15.3681  26
  -8   2  -1 330.141 33.3861   3
   8   2   1 343.297 32.4496   2
  -8  -2   1 356.485 28.7736   1
  -8  -2   1 365.110 16.6545  24
   8   2   1 366.310 27.9437   2
  -8  -2   1 384.143 32.2946   3
   8   2   1 359.983 18.0186  18
   8  -2  -1 360.904 14.7757  27
  -8   2  -1 233.874 71.8287  11
   8  -2  -1 410.253 98.1701  12
   8  -2  -1 368.570 14.6555  26
  -8   2  -1 361.232 17.6462   6
   8   2   1 382.600 15.6727  15
   8   2   1 307.407 31.9540   1
   8   2   1 433.147 45.6434   7
   8  -2  -1 413.606 33.4059   1
   8  -2  -1 382.231 30.5737   2
   8  -2  -1 355.784 14.4189  15
   8  -2  -1 393.250 37.5934   4
  -8   2  -1 362.548 17.3612   6
   8   2   1 346.873 17.6179  25
   8  -2  -1 393.322 27.4736   2
   8  -2  -1 393.976 41.1513   7
  -8   2  -1 379.552 16.1352  16
   8   2   1 350.715 39.1104   4
  -8  -2   1 375.171 14.7040  16
   8  -2  -1 377.770 17.9055   8
   8   2   1 323.212 17.4227   8
   8   2   1 357.322 15.3310  27
  -8  -2   1 332.064 66.0035   9
   8  -2  -1 356.203 17.6032  25
  10  -2   1 22.6258 15.2668   7
  10  -2   1 59.7477 15.4592   2
  10   2  -1 8.70485 18.3134   7
  10   2  -1 57.4964 7.51633  26
  10  -2   1 41.3985 8.26948   8
  10  -2   1 54.4372 6.88730  17
 -10  -2  -1 74.3692 19.4446   3
  10   2  -1 79.2927 17.3019   2
  10  -2   1 49.3233 7.40285  27
  10   2  -1 43.4939 5.51631  27
  10   2  -1 56.7321 9.66699  25
  10   2  -1 35.1598 11.5401   2
  10  -2   1 48.1200 7.95564  18
  10  -2   1 58.5857 7.80333  26
  10   2  -1 38.7247 6.31503  27
  10  -2   1 63.3049 10.0727  22
  10   2  -1 32.5135 7.67494   8
 -10   2   1 40.2598 7.46223  23
  10   2  -1 55.9200 7.22276  15
  10  -2   1 46.0327 7.24033  15
  10   2  -1 48.0482 8.67719  18
 -10  -2  -1 47.3320 7.22769  23
 -10  -2  -1 55.1098 7.55936  16
  10  -2   1 22.5371 14.5200   4
  10  -2   1 40.7147 5.71925  27
 -10   2   1 43.3688 16.9322   3
  10  -2   1 43.8764 8.81758  25
 -10   2   1 55.4702 7.93719  16
  10   2   1 33.6395 15.5156   7
  10   2   1 33.7865 5.02349  27
  10  -2  -1 23.6508 6.37326   8
  10   2   1 26.6318 7.13505  18
 -10   2  -1 36.2696 6.87771  16
  10  -2  -1 36.4626 6.07937  26
  10  -2  -1 27.3730 6.80085  25
  10   2   1 21.5981 19.1939   4
  10   2   1 46.5303 13.6007   2
  10   2   1 32.2011 7.16861   8
  10   2   1 22.5798 5.68889  27
  10  -2  -1 44.1953 17.1873   4
  10   2   1 24.9269 5.55922  15
  10  -2  -1 36.8778 6.54332  27
  10  -2  -1 17.1799 11.0650   2
  10  -2  -1 38.0585 6.18946  15
 -10  -2   1 31.3845 5.86766  16
  10   2   1 30.0010 7.40450  25
 -10  -2   1 32.3343 6.44360  23
  10   2   1 28.1980 5.91954  26
  10  -2  -1 22.5324 15.5867   7
  10  -2  -1 36.4502 4.85079  17
 -10   2  -1 31.6491 16.7133   3
  10  -2  -1 17.9934 6.46309  22
  10  -2  -1 33.7903 5.51842  27
  10  -2  -1 28.1902 11.6597   2
  10   2   1 18.7951 13.3224   2
 -10   2  -1 23.5530 6.12847  23
 -10  -2   1 24.8713 13.5881   3
  10  -2  -1 30.1054 6.24335  18
  12  -2   1 74.5085 12.3119  22
  12   2  -1 77.0981 9.57577  26
  12  -2   1 65.6714 9.38478  15
  12   2  -1 74.7039 11.8257  18
 -12   2   1 63.6567 9.41179  16
  12   2  -1 88.5543 10.5738  27
 -12   2   1 68.9055 10.1193  23
  12  -2   1 74.0774 7.14602  17
  12  -2   1 92.0721 11.8758  18
 -12  -2  -1 69.8706 10.7888  23
  12   2  -1 73.2719 8.87393  15
 -12  -2  -1 71.9790 9.60654  16
  12  -2   1 82.3851 10.8628  27
  12  -2   1 57.3276 11.2650  25
  12   2  -1 83.4801 13.5581  25
  12  -2   1 92.7057 10.8011  26
  12  -2  -1 76.7856 12.9067  22
  12   2   1 72.7538 10.0682  27
  12   2   1 81.1021 12.3803  18
 -12  -2   1 86.3481 11.4133  23
  12  -2  -1 72.3592 6.33380  17
 -12   2  -1 67.3811 10.1962  23
  12   2   1 71.7030 9.73804  15
  12   2   1 89.4897 13.9298  25
  12  -2  -1 89.4817 10.7709  27
 -12  -2   1 79.8141 9.63815  16
 -12   2  -1 80.5790 10.6286  16
  12  -2  -1 70.5993 8.91872  26
  12  -2  -1 81.9029 10.7363  18
  12   2   1 77.0151 9.96569  26
  12  -2  -1 81.9438 9.62272  15
  12  -2  -1 74.8686 12.1529  25
  14   2  -1 16.0325 7.06316  27
  14  -2   1 22.6827 6.29964  26
  14   2  -1 18.0865 9.44622  22
  14   2  -1 24.0615 9.09777  18
  14  -2   1 28.0654 8.39026  18
  14  -2   1 10.1984 6.02918  27
 -14  -2  -1 31.0907 8.58560  23
 -14   2   1 23.2895 8.40784  23
  14   2  -1 12.4935 5.83883  15
 -14  -2  -1 27.6634 7.62658  16
  14  -2   1 26.8655 10.0622  22
  14  -2   1 24.3555 7.24268  15
  14   2  -1 31.5694 10.5559  25
  14  -2   1 30.6049 10.9802  25
 -14   2   1 27.2469 7.81340  16
  14   2   1 32.1671 7.49616  15
  14   2   1 25.2792 7.72309  27
  14  -2  -1 39.8789 8.43062  27
  14   2   1 17.1521 11.4509  26
 -14   2  -1 44.1469 9.36986  16
  14  -2  -1 22.5002 7.20867  18
 -14  -2   1 31.5578 8.13333  16
  14  -2  -1 37.3578 7.32016  15
 -14   2  -1 28.4353 9.08093  23
  14   2   1 25.2425 8.71895  18
 -14  -2   1 29.3073 8.93278  23
  14  -2  -1 54.2409 13.0534  22
  14  -2  -1 12.6336 8.84580  25
  14   2   1 29.6575 10.5104  25
   1   3  -1 2047.09 77.0636  13
   1  -3   1 1971.63 81.5008  10
  -1   3   1 1960.58 54.3200   4
  -1  -3  -1 1972.51 44.9644  17
  -1   3   1 1998.81 79.2939  13
   1   3  -1 1930.94 50.9398   5
  -1   3   1 1829.66 58.0620   5
  -1   3   1 1958.10 44.7416  16
  -1  -3  -1 1905.00 47.1418   8
  -1   3   1 1953.58 55.8831   2
   1  -3   1 1958.33 44.6125  27
   1  -3   1 2009.63 81.4501  14
  -1  -3  -1 1936.62 44.0458  27
   1  -3   1 1986.48 44.6906  15
   1   3  -1 2016.89 72.7710  14
   1  -3   1 1964.62 44.5017  25
   1   3  -1 1930.91 43.9203  27
   1  -3   1 1987.72 57.0375   7
  -1   3   1 1941.29 43.6518  17
   1  -3   1 1935.64 44.4168  26
   1  -3   1 1950.84 56.6646   4
   1  -3   1 1916.30 57.9123   5
   1   3  -1 1874.33 55.8255   1
  -1  -3  -1 1962.29 42.8725  19
  -1   3   1 1916.43 43.8529  25
  -1  -3  -1 1942.24 44.0183  23
   1   3  -1 1929.24 43.1292  20
  -1   3   1 1952.73 80.6664   9
  -1  -3  -1 1965.46 59.9870  12
  -1  -3  -1 1827.09 43.6034  20
  -1  -3  -1 2087.07 43.9121  24
  -1   3   1 1930.74 55.6402   3
   1  -3   1 1930.03 45.0577  19
  -1  -3  -1 2038.02 55.5894   2
   1   3  -1 1947.23 46.9750   8
   1  -3   1 1995.04 60.1923   1
   1  -3   1 1976.74 44.3022  17
  -1  -3  -1 1964.73 58.0866   6
   1  -3   1 1964.89 54.4474   3
   1   3  -1 1883.48 43.5938  26
  -1  -3  -1 1894.80 43.7892  26
   1   3  -1 1949.62 71.7773   9
  -1  -3  -1 2141.05 74.8150  11
  -1  -3  -1 1989.76 78.7182  14
  -1  -3  -1 2082.27 80.7915  10
   1  -3   1 1870.61 44.3331  22
  -1  -3  -1 2011.92 54.8732   5
   1  -3   1 1913.90 87.1411  12
   1   3  -1 1999.64 54.4064   2
  -1   3   1 1911.42 44.0290  26
  -1  -3  -1 1883.14 44.0708  15
  -1  -3  -1 2038.73 60.2653   1
  -1  -3  -1 1927.73 44.2849  22
   1   3  -1 1967.83 44.1070  22
   1  -3   1 1949.73 57.5055   2
   1   3  -1 1942.10 44.0108  15
  -1   3   1 1890.33 58.0822   6
   1  -3  -1 1871.19 43.4769  15
   1  -3  -1 1904.09 73.1579  14
  -1   3  -1 1894.36 43.5699  26
  -1  -3   1 1909.11 43.3428  22
  -1   3  -1 1891.85 78.3419  13
  -1   3  -1 1877.68 43.4439  17
  -1  -3   1 1938.98 42.7196  26
  -1  -3   1 1972.78 74.0299  14
   1   3   1 1919.91 54.6207   2
  -1  -3   1 1835.35 72.9802  10
   1  -3  -1 1757.76 56.5092   5
  -1   3  -1 1925.31 43.6689  25
   1  -3  -1 1982.97 56.0980   7
   1   3   1 1932.12 43.4540  15
  -1  -3   1 1939.79 43.2068  23
  -1  -3   1 1898.08 43.8948  17
   1  -3  -1 1941.60 42.8916  17
   1   3   1 1939.98 46.7258   8
  -1  -3   1 1891.89 43.0465  15
  -1  -3   1 1918.26 49.2695  12
   1  -3  -1 1893.44 56.9522   1
   1   3   1 2005.36 43.4975  27
   1  -3  -1 1976.56 55.4852   3
   1   3   1 1915.11 44.9895  18
   1   3   1 1793.83 80.0555  13
  -1   3  -1 1918.22 43.6213  21
  -1   3  -1 1912.32 78.5133   9
  -1  -3   1 1874.95 43.2927  24
  -1  -3   1 1859.30 45.7546   8
  -1   3  -1 1849.34 58.8818   1
   1   3   1 1793.21 42.9013  24
   1  -3  -1 1922.25 43.5548  22
  -1  -3   1 1887.48 53.0064   2
   1  -3  -1 1982.17 53.6618   4
  -1   3  -1 1927.44 56.8136   2
   1  -3  -1 1938.64 85.6477  12
   1   3   1 1970.09 42.9369  20
  -1   3  -1 1972.46 54.4949   3
   1   3   1 1918.47 60.9881  12
   1  -3  -1 1793.91 54.2133   2
  -1   3  -1 1976.51 56.3292   7
   1   3   1 1888.89 58.4857   1
   1   3   1 2018.66 54.5491   5
   1  -3  -1 1931.06 43.5479  27
   1  -3  -1 1937.28 43.3036  26
   1   3   1 2126.43 85.7340   9
   1   3   1 1895.82 57.2240   6
   1  -3  -1 1961.83 43.1553  25
  -1   3  -1 1834.22 43.5879  27
   1  -3  -1 1925.60 75.6680  10
  -1  -3   1 2103.66 77.4808  11
  -1  -3   1 1831.22 49.7680   5
  -1   3  -1 1890.42 43.8499  16
  -1  -3   1 1950.50 42.3768  20
  -3   3   1 1335.23 31.1963  26
   3   3  -1 1318.81 55.9164  10
  -3   3   1 1259.47 50.6965   7
  -3   3   1 1249.67 48.6135   3
   3  -3   1 1364.53 33.3323  25
  -3  -3  -1 1286.71 59.1843  13
  -3   3   1 1286.51 73.7662  11
  -3  -3  -1 1291.49 59.3205  12
   3  -3   1 1324.50 49.1812   2
  -3   3   1 1333.42 80.3650   9
  -3  -3  -1 1402.96 45.3920   2
   3   3  -1 1342.15 69.6910  13
   3   3  -1 1401.23 49.4665   1
   3  -3   1 1321.45 32.4645  27
   3   3  -1 1424.78 88.7624   9
  -3   3   1 1324.15 30.6978  18
  -3   3   1 1201.56 46.2957   4
   3   3  -1 1337.16 34.9591  18
  -3  -3  -1 1339.10 67.7782  14
  -3  -3  -1 1323.69 71.7345  10
  -3  -3  -1 1277.89 32.6381  24
   3  -3   1 1230.49 51.0931   1
   3   3  -1 1356.40 31.0853  15
  -3   3   1 1329.96 32.2325  23
  -3  -3  -1 1404.36 84.3075  11
   3   3  -1 1314.43 51.8220   4
  -3   3   1 1358.41 64.8645  13
  -3   3   1 1314.80 30.5719  21
  -3  -3  -1 1334.12 68.9018   9
   3   3  -1 1379.23 41.5205   3
   3   3  -1 1332.42 41.7528   6
   3  -3   1 1343.84 31.0491  21
   3  -3   1 1326.34 50.6059   4
   3  -3   1 1326.03 31.7338  17
  -3   3   1 1333.83 46.1860   2
   3  -3   1 1348.57 32.6389  15
   3   3  -1 1312.89 34.4754   8
   3   3  -1 1331.95 61.2803  10
   3  -3   1 1298.88 66.8502  14
  -3  -3  -1 1268.05 35.1337   8
  -3  -3  -1 1316.71 43.6800   6
  -3  -3  -1 1268.50 30.5427  26
   3   3  -1 1345.75 43.0597   2
   3   3  -1 1232.01 56.9562  12
  -3   3   1 1324.91 32.8315  16
   3   3  -1 1351.11 29.8644  19
   3  -3   1 1408.34 32.6446  26
  -3  -3  -1 1305.61 31.3338  15
   3  -3   1 1301.21 74.0510  10
  -3   3   1 1240.35 48.6150   1
   3   3  -1 1310.11 30.9172  27
  -3  -3  -1 1317.40 30.4093  19
   3  -3   1 1361.75 31.7194  18
   3  -3   1 1346.14 52.8753   7
   3   3  -1 1368.46 48.0333   5
   3  -3   1 1502.52 96.7056  12
  -3  -3  -1 1286.23 32.2111  23
   3  -3   1 1356.95 49.2311   3
  -3  -3  -1 1286.71 43.8613   3
  -3  -3  -1 1281.35 49.4632   5
   3  -3   1 1313.49 33.3944  22
   3  -3   1 1369.93 63.4177  14
  -3  -3   1 1185.85 26.4519  26
  -3  -3   1 1122.61 42.4300   1
  -3  -3   1 1210.30 62.5604  10
   3   3   1 1154.08 57.3869  14
  -3  -3   1 1122.29 37.8932   2
   3  -3  -1 1188.04 29.3171  25
  -3   3  -1 1173.97 72.5069   9
  -3  -3   1 1178.02 30.5156   8
  -3  -3   1 1159.22 60.8487   9
   3  -3  -1 1151.47 28.3472  26
   3  -3  -1 1107.96 57.9180  10
  -3  -3   1 1200.34 44.4709  13
   3  -3  -1 1254.41 49.5365   7
   3   3   1 1147.30 40.7501   6
  -3   3  -1 1142.99 65.5974  13
   3   3   1 1180.34 46.2810   2
  -3   3  -1 1183.80 29.5917  16
   3   3   1 1209.29 32.5556   8
  -3  -3   1 1162.42 28.7791  23
  -3   3  -1 1169.43 44.8114   2
   3  -3  -1 1177.87 27.2740  18
   3   3   1 1221.82 49.9736   1
   3   3   1 1255.68 75.5206  13
  -3   3  -1 1158.17 47.7352   7
   3  -3  -1 1160.45 44.8935   1
  -3  -3   1 1135.27 37.5836   3
   3  -3  -1 1164.26 86.0920  12
   3  -3  -1 1125.83 29.7254  22
  -3  -3   1 1093.33 29.2267  24
  -3  -3   1 1131.84 26.9222  27
   3   3   1 1138.41 71.1957  10
   3   3   1 1173.79 41.4958   2
   3  -3  -1 1171.04 27.2516  17
   3   3   1 1127.95 29.4667  15
   3   3   1 1225.47 40.2006   3
   3   3   1 1156.90 50.1201   4
   3  -3  -1 1192.95 43.5270  14
  -3  -3   1 1129.80 29.1853  17
   3  -3  -1 1190.67 28.4964  27
   3  -3  -1 1143.70 28.4333  15
   3  -3  -1 1190.20 43.5500   4
   3  -3  -1 1179.28 44.9967   3
   3   3   1 1135.34 26.7864  19
   3   3   1 1192.98 31.5359  18
  -3  -3   1 1232.88 78.5307  11
  -3   3  -1 1201.55 28.9811  23
   3  -3  -1 1170.51 44.0564  14
  -3   3  -1 1161.87 28.1334  18
  -3  -3   1 1139.89 27.2220  15
   3  -3  -1 1181.33 42.7196   2
  -3  -3   1 1181.83 27.5891  16
  -3  -3   1 1147.16 56.1203  14
   3   3   1 1188.26 45.6835   5
   3   3   1 1191.24 88.6173   9
   3   3   1 1114.46 27.9946  27
  -3   3  -1 1148.57 27.7693  21
   3   3   1 1154.22 55.8701  14
   3   3   1 1157.27 28.1789  15
  -3   3  -1 1202.31 46.9922   4
   5  -3   1 1360.21 60.3225   1
   5   3  -1 1375.33 50.0106   3
  -5   3   1 1326.09 34.8552  16
   5   3  -1 1326.91 37.6325  18
   5  -3   1 1267.11 82.4306  10
   5  -3   1 1336.68 34.5530  15
  -5  -3  -1 1351.06 33.6837  16
  -5  -3  -1 1405.38 53.5405   3
   5  -3   1 1403.14 57.2593   2
  -5   3   1 1388.06 61.8148  13
  -5   3   1 1321.70 34.2715  23
   5   3  -1 1289.68 82.8273  12
   5   3  -1 1334.62 47.7261   2
  -5   3   1 1314.80 51.5949   2
   5  -3   1 1309.65 34.0705  18
  -5   3   1 1376.55 47.0931   6
   5  -3   1 1305.84 63.2029   7
  -5  -3  -1 1340.25 34.4821  23
   5  -3   1 1289.65 34.3122  27
   5   3  -1 1351.25 33.5530  27
   5  -3   1 1244.92 108.760  12
   5   3  -1 1345.67 62.4658   4
   5  -3   1 1381.71 47.6692  14
   5   3  -1 1345.50 57.6841   5
   5  -3   1 1342.51 57.2878   3
  -5   3   1 1357.86 100.325   9
   5   3  -1 1316.33 32.3889  27
   5  -3   1 1324.30 36.1195  25
  -5  -3  -1 1334.45 32.5462  15
  -5  -3  -1 1276.68 49.1723   2
  -5   3   1 1343.65 31.4758  26
   5   3  -1 1306.75 36.9115   8
  -5  -3  -1 1405.23 88.8504  10
  -5  -3  -1 1278.56 35.3125  24
   5  -3   1 1317.54 34.4606  26
  -5  -3  -1 1280.77 107.396  11
  -5  -3  -1 1336.87 43.4171   6
   5   3  -1 1290.00 52.7904   2
   5   3  -1 1283.85 88.8729  13
  -5  -3  -1 1258.26 37.4200   8
   5   3  -1 1323.02 33.9003  15
   5   3  -1 1298.61 32.2417  15
  -5  -3  -1 1305.60 62.8176  13
   5  -3   1 1363.58 48.4266  14
  -5   3   1 1310.85 30.4019  21
   5  -3   1 1410.70 40.3473   8
   5  -3   1 1352.23 53.4226   2
  -5   3   1 1305.84 57.1511   3
   5  -3   1 1281.20 59.1329   4
   5   3  -1 1372.50 57.4611   1
  -5   3   1 1338.52 101.911  11
  -5  -3  -1 1234.64 55.6806   1
  -5  -3  -1 1401.87 89.3746   9
  -5   3   1 1265.57 55.4530   1
  -5   3   1 1430.71 57.3730   4
   5  -3   1 1292.80 36.3222  22
   5   3  -1 1314.43 32.3934  21
   5   3  -1 1355.93 38.6591   6
   5  -3   1 1318.69 33.4998  17
  -5  -3   1 1203.84 50.0094   1
   5  -3  -1 1140.41 60.8271  10
   5  -3  -1 1304.43 54.5775   1
  -5  -3   1 1220.64 32.1668  23
  -5   3  -1 1208.33 91.6534   9
   5  -3  -1 1188.38 30.0325  17
   5  -3  -1 1211.07 34.0445  22
  -5  -3   1 1190.01 74.8727  10
  -5   3  -1 1211.64 74.1199  13
   5   3   1 1259.24 62.3833   4
  -5  -3   1 1297.93 71.8477  14
   5   3   1 1053.37 69.6577  10
   5   3   1 1220.88 32.7211  26
   5  -3  -1 1212.44 31.4651  26
  -5  -3   1 1223.40 30.8579  16
   5   3   1 1291.35 48.8712   2
   5   3   1 1222.77 86.8479  12
   5   3   1 1198.17 30.9575  21
   5   3   1 1319.78 50.0627   3
   5  -3  -1 1262.25 31.7486  15
  -5   3  -1 1258.56 102.091  11
  -5   3  -1 1247.66 30.2364  21
  -5   3  -1 1270.68 52.8367   2
   5  -3  -1 1222.48 59.7773   7
   5   3   1 1189.18 32.5798  15
  -5   3  -1 1155.51 56.1330   1
   5  -3  -1 1204.65 33.4076  25
   5   3   1 1276.60 32.4634  27
   5   3   1 1252.77 35.7640  18
  -5   3  -1 1160.99 53.8427   3
   5   3   1 1307.53 43.2531   6
   5  -3  -1 1210.10 31.5781  27
  -5  -3   1 1181.81 33.0923  24
   5  -3  -1 1269.48 63.2991  10
   5   3   1 1275.47 59.2870   1
  -5   3  -1 1158.53 78.9738  14
  -5   3  -1 1243.63 33.1252  16
   5   3   1 1260.76 31.1195  27
   5  -3  -1 1188.11 104.098  12
   5   3   1 1288.37 94.7140  13
   5   3   1 1273.38 36.6242   8
  -5  -3   1 1224.96 79.2425   9
   5  -3  -1 1299.23 49.6344   2
  -5   3  -1 1232.56 32.2795  23
  -5  -3   1 1056.72 95.5395  11
   5  -3  -1 1224.34 50.2146   2
   5  -3  -1 1400.07 57.0028   3
   5  -3  -1 1242.74 31.4494  18
  -5  -3   1 1247.62 48.6707   3
  -5   3  -1 1211.26 55.4917   4
   5  -3  -1 1238.63 54.5087   4
   5   3   1 1291.32 57.2620   5
   5   3   1 1241.41 54.5319   2
  -7   3   1 469.887 22.1693   6
   7  -3   1 416.493 16.3768  18
   7  -3   1 441.781 16.6302  15
  -7   3   1 423.061 33.8079   1
  -7  -3  -1 470.171 34.6885   1
   7   3  -1 457.146 18.9394   8
   7  -3   1 389.062 84.5033  12
  -7  -3  -1 513.442 75.9427   9
   7   3  -1 462.331 31.8288   3
   7   3  -1 454.575 18.9954  25
   7  -3   1 449.602 16.7532  27
  -7   3   1 376.932 75.1121  11
  -7  -3  -1 435.623 16.6830  23
   7   3  -1 425.602 12.5210  21
  -7   3   1 485.685 36.4007   4
   7   3  -1 633.283 83.5430  12
   7   3  -1 474.253 76.3323  13
  -7   3   1 327.148 69.5822   9
  -7   3   1 461.234 16.7470  23
   7   3  -1 471.500 32.8740   2
   7   3  -1 459.677 14.6539  27
  -7  -3  -1 450.843 19.2680   8
  -7  -3  -1 394.123 28.0302   2
   7   3  -1 397.853 37.3789   4
  -7  -3  -1 325.379 73.0312  11
   7   3  -1 397.397 15.6345  15
   7  -3   1 459.926 16.7842  26
  -7   3   1 460.227 22.3772   6
  -7   3   1 458.633 17.1008  16
   7  -3   1 427.887 36.0451   1
   7   3  -1 442.707 15.8271  27
   7  -3   1 431.786 30.7936   2
  -7   3   1 445.993 30.7516   2
  -7  -3  -1 429.899 32.6675   3
   7  -3   1 413.482 36.8343   4
   7   3  -1 479.982 19.9999  18
  -7  -3  -1 464.763 18.0541  24
   7  -3   1 448.399 15.5643  17
  -7   3   1 444.589 36.0092   3
   7  -3   1 474.815 43.6340   7
   7   3  -1 366.978 47.0754   5
   7  -3   1 376.116 51.5445  10
   7   3  -1 442.606 16.1262  26
   7   3  -1 439.110 14.1885  15
   7  -3   1 407.150 32.7900   2
  -7  -3  -1 614.231 84.9551  10
   7  -3   1 473.672 21.2626   8
   7   3  -1 455.869 12.5932  21
   7  -3   1 484.921 19.3500  25
   7   3  -1 495.374 35.8358   1
  -7  -3  -1 449.105 16.0675  16
   7   3  -1 465.310 27.8332   2
   7   3   1 471.876 17.4549  15
  -7  -3   1 444.494 31.2965   1
   7   3   1 439.679 13.8666  21
   7  -3  -1 521.021 35.8310   1
  -7   3  -1 479.883 37.1373   3
   7  -3  -1 452.506 18.5895  25
  -7  -3   1 508.134 73.1395   9
   7   3   1 448.550 16.7851  27
  -7  -3   1 456.930 18.0248  24
  -7   3  -1 446.730 12.0658  21
   7   3   1 473.710 41.7987   4
   7  -3  -1 471.583 16.6004  27
   7   3   1 448.282 15.2618  27
   7   3   1 470.312 35.7568   2
   7  -3  -1 440.267 28.7439   2
  -7  -3   1 450.440 15.7224  16
   7   3   1 361.880 74.1572  12
   7  -3  -1 452.182 16.0879  15
   7   3   1 492.957 19.8628  25
   7  -3  -1 467.058 20.3517   8
   7   3   1 432.480 17.0049  26
  -7   3  -1 472.075 17.6323  16
  -7  -3   1 494.140 75.0535  10
  -7   3  -1 447.399 36.3453   4
  -7   3  -1 437.206 24.8186   6
   7   3   1 469.156 20.1343  18
   7   3   1 458.034 20.1273   8
   7  -3  -1 462.045 36.7049   4
   7  -3  -1 480.101 19.3884  22
   7  -3  -1 485.161 33.1845   2
   7  -3  -1 436.536 40.0142   7
   7   3   1 497.805 32.9314   3
   7  -3  -1 444.638 16.0047  26
  -7   3  -1 420.567 35.8688   1
   7   3   1 440.414 29.7063   2
  -7  -3   1 363.353 71.3911  11
   7   3   1 540.219 90.0055  13
   7  -3  -1 471.606 14.7867  17
   7  -3  -1 480.823 16.8324  18
   7  -3  -1 660.163 95.2940  12
  -7  -3   1 489.635 33.2199   3
   7   3   1 453.798 38.0641   1
  -7  -3   1 436.116 16.6698  23
  -7   3  -1 445.879 16.8977  23
   9  -3   1 183.007 13.8307  22
   9  -3   1 165.249 10.7195  26
   9   3  -1 155.925 9.98466  15
   9  -3   1 182.056 13.8949   8
   9  -3   1 167.392 11.0855  18
   9   3  -1 177.272 10.6123  26
   9  -3   1 161.244 25.4558   2
   9  -3   1 162.172 9.86568  27
  -9   3   1 180.515 11.5873  23
   9  -3   1 118.509 30.0783   7
  -9  -3  -1 164.959 10.4404  16
   9   3  -1 183.331 22.8441   2
   9   3  -1 175.200 13.3073  18
   9  -3   1 151.283 30.7162   4
   9   3  -1 182.786 13.8374  25
   9   3  -1 163.913 8.67438  27
  -9   3   1 176.330 11.4435  16
   9  -3   1 181.121 21.2479   2
  -9  -3  -1 151.115 22.0669   1
   9  -3   1 171.214 10.7893  15
   9  -3   1 172.421 9.60323  17
   9   3  -1 129.946 28.6801   4
   9   3  -1 154.120 17.7262   2
   9  -3   1 157.224 10.9282  27
   9  -3   1 148.188 12.5735  25
   9  -3   1 155.340 27.2470   1
   9   3  -1 154.443 31.4031   7
   9   3  -1 158.461 12.0050   8
  -9  -3  -1 173.969 27.7759   3
  -9   3   1 176.602 29.6906   3
   9   3  -1 164.926 10.4932  27
  -9  -3  -1 178.594 11.6327  23
   9   3  -1 138.804 24.0039   1
  -9   3   1 179.503 24.6229   1
   9  -3  -1 190.011 11.2110  27
   9   3   1 173.107 9.23963  27
   9   3   1 185.790 26.1949   1
   9  -3  -1 167.505 23.5453   1
   9   3   1 172.517 11.2640  27
  -9   3  -1 141.581 27.1222   3
   9  -3  -1 229.789 25.6885   2
   9   3   1 143.731 31.3589   4
  -9  -3   1 233.310 26.7656   3
   9   3   1 166.558 28.1068   2
   9   3   1 188.935 11.6499  26
   9   3   1 164.628 5.38528  21
   9  -3  -1 163.238 32.3910   7
   9  -3  -1 192.871 10.9449  26
   9   3   1 173.558 13.6831  25
   9   3   1 184.648 38.0899   7
  -9   3  -1 209.409 28.6897   1
  -9  -3   1 164.059 21.5312   1
   9  -3  -1 184.612 10.5932  15
   9  -3  -1 171.990 13.3738   8
   9   3   1 169.227 12.9174   8
  -9   3  -1 170.162 11.2161  23
   9   3   1 176.589 13.5383  18
  -9  -3   1 168.723 11.9927  24
   9  -3  -1 179.458 8.75465  17
  -9  -3   1 170.357 10.2577  16
   9  -3  -1 191.092 13.4684  25
   9  -3  -1 179.617 10.9252  18
   9  -3  -1 173.176 20.0563   2
   9   3   1 123.395 19.9512   2
   9   3   1 175.739 5.78342  21
   9   3   1 181.457 11.3721  15
   9  -3  -1 198.947 13.9563  22
  -9   3  -1 186.161 11.9575  16
   9  -3  -1 166.993 30.2157   4
  -9  -3   1 161.810 11.3271  23
 -11  -3  -1 185.060 30.8153   3
  11   3  -1 178.633 12.1317  26
  11  -3   1 205.137 13.0388  15
  11  -3   1 183.178 38.1285   4
  11   3  -1 190.214 12.2187  15
  11   3  -1 187.619 40.9829   7
  11  -3   1 182.567 13.4134  27
  11   3  -1 174.436 15.8224  25
  11  -3   1 179.271 38.1543   7
  11   3  -1 199.005 13.1122  27
 -11  -3  -1 181.658 13.3225  23
 -11   3   1 185.555 13.6710  16
  11   3  -1 170.829 26.7851   2
  11  -3   1 174.460 15.6487  22
  11   3  -1 225.268 24.4927   2
  11  -3   1 180.285 13.0438  18
  11  -3   1 180.771 15.9189  25
  11  -3   1 137.231 26.2426   2
  11   3  -1 196.598 15.4717  18
 -11   3   1 214.802 14.6028  23
 -11  -3  -1 202.949 13.3985  16
  11   3  -1 209.630 40.8326   4
  11  -3   1 201.771 13.2177  26
 -11   3   1 183.531 33.4048   3
  11  -3   1 161.225 9.92780  17
  11  -3   1 237.410 31.5594   2
  11   3   1 181.523 12.5668  26
 -11   3  -1 165.091 13.0754  16
  11  -3  -1 187.004 34.6758   4
 -11   3  -1 145.371 28.6406   3
  11  -3  -1 190.156 25.6839   2
  11  -3  -1 188.507 24.1878   2
  11   3   1 175.666 15.4105  18
  11   3   1 161.012 15.6367  25
  11  -3  -1 160.594 11.9671  27
  11  -3  -1 169.512 14.9946  22
  11   3   1 102.909 22.2757   2
  11  -3  -1 129.712 36.2882   7
  11   3   1 148.786 12.0929  27
  11   3   1 94.5505 30.7496   4
  11   3   1 154.498 11.6643  15
  11  -3  -1 157.688 11.4001  18
  11  -3  -1 120.581 13.2352  25
 -11  -3   1 160.909 11.5036  16
  11   3   1 129.522 34.9292   7
  11  -3  -1 139.814 10.8496  26
  11  -3  -1 142.271 10.9197  15
 -11  -3   1 180.848 12.9818  23
  11   3   1 128.884 21.7608   2
 -11  -3   1 139.593 28.5715   3
  11  -3  -1 167.680 8.68451  17
 -11   3  -1 154.989 12.8511  23
  13  -3   1 32.1865 7.91462  26
  13   3  -1 41.5238 7.50563  15
  13  -3   1 36.2424 7.45237  15
 -13   3   1 53.3128 10.1415  23
  13  -3   1 45.1256 11.3523  25
  13  -3   1 48.0584 11.5837  22
  13   3  -1 54.3801 10.8244  18
  13  -3   1 41.2643 8.66465  27
  13   3  -1 50.9172 8.22518  26
 -13  -3  -1 46.0512 8.71293  16
  13   3  -1 45.3729 8.54402  27
 -13   3   1 29.6925 8.12127  16
  13  -3   1 49.1161 8.83722  18
 -13  -3  -1 33.4810 8.90644  23
  13   3  -1 46.9358 10.8740  25
  13  -3  -1 46.0840 7.72704  26
  13  -3  -1 67.7290 13.1647  22
  13  -3  -1 41.8802 10.6803  25
  13   3   1 45.9427 11.7488  25
  13   3   1 59.4819 9.27868  15
 -13   3  -1 52.2778 9.86370  16
 -13   3  -1 42.9957 9.64194  23
  13   3   1 37.9480 8.68973  27
  13  -3  -1 42.0372 8.12854  27
  13  -3  -1 49.8551 8.01410  15
  13  -3  -1 39.4056 7.46660  18
 -13  -3   1 36.4818 7.85695  16
  13   3   1 60.6580 12.3950  18
 -13  -3   1 47.1925 9.91984  23
  13   3   1 41.7220 7.95658  26
 -15  -3  -1 -5.6843 6.97658  16
  15   3  -1 0.24090 5.19308  27
  15  -3   1 5.23792 4.86436  15
 -15  -3  -1 -4.0152 6.30784  23
 -15   3   1 -12.542 5.36615  16
  15  -3   1 -1.2354 5.13917  27
  15   3  -1 3.37042 7.36731  22
  15   3  -1 -4.3598 7.74508  25
  15   3  -1 8.45355 7.60464  18
  15  -3   1 -7.2684 7.04471  25
  15  -3   1 11.0418 8.32468  22
  15   3  -1 2.02324 4.12149  15
 -15  -3   1 2.04999 7.06142  16
  15   3   1 1.89462 8.03659  22
  15  -3  -1 -0.7989 7.08792  22
  15  -3  -1 0.18972 4.13832  15
  15   3   1 2.74180 5.17343  15
  15   3   1 2.07968 7.86566  25
  15  -3  -1 -7.9639 7.38865  25
 -15  -3   1 3.83839 7.50641  23
 -15   3  -1 -6.9989 5.36331  16
  15   3   1 -1.0749 6.86838  18
  15  -3  -1 0.99820 4.99047  27
  15   3   1 -9.1972 4.84637  27
   0  -4   1 131.093 4.80328  22
   0   4   1 89.9542 18.2836   9
   0   4  -1 134.844 4.98531  16
   0  -4  -1 125.421 4.99040  27
   0  -4  -1 142.028 14.4620  11
   0   4  -1 113.576 19.4726   9
   0  -4  -1 121.578 10.7910   2
   0   4   1 120.698 10.5775   2
   0  -4   1 134.849 5.05391  25
   0  -4  -1 124.284 3.80592  24
   0  -4  -1 137.792 10.7473   5
   0  -4   1 130.700 22.9430  14
   0  -4   1 117.875 10.5842   2
   0   4  -1 124.867 4.20720  20
   0  -4  -1 120.889 21.9805  14
   0   4   1 136.475 5.23515  16
   0  -4  -1 134.651 12.0617   1
   0  -4   1 143.589 9.15989   3
   0  -4   1 104.502 8.61165   5
   0   4  -1 124.526 9.43516   5
   0   4   1 120.827 10.3620   7
   0   4  -1 137.411 9.13771   3
   0  -4  -1 124.334 4.47821  20
   0   4  -1 129.858 10.6041   7
   0   4   1 137.002 3.92264  24
   0  -4   1 130.521 10.5403   7
   0  -4   1 122.898 4.17842  20
   0   4  -1 128.667 11.1767   2
   0   4  -1 118.935 22.2237  13
   0  -4  -1 138.195 4.97220  22
   0  -4   1 136.732 7.28231   8
   0  -4   1 128.628 5.06870  15
   0   4  -1 119.242 11.6813   1
   0  -4   1 126.377 5.11592  17
   0  -4   1 118.038 19.3113  12
   0  -4   1 134.239 5.07001  27
   0  -4   1 130.636 11.9588   1
   0  -4   1 135.590 4.45641  24
   0   4   1 129.011 10.6507   5
   0   4  -1 141.443 5.22353  27
   0  -4  -1 127.997 5.01639  15
   0   4   1 153.707 25.1532  13
   0  -4   1 134.935 18.2949  11
   0   4   1 132.871 7.21897   8
   0   4   1 128.930 5.01549  27
   0  -4   1 125.297 4.78888  26
  -2  -4  -1 1197.14 68.0579  10
   2   4  -1 1176.31 43.0739   6
   2  -4   1 1201.98 29.7958  25
  -2   4   1 1232.36 27.2491  18
   2  -4   1 1212.97 29.1090  17
   2  -4   1 1246.33 30.0597  22
  -2   4   1 1233.55 73.2359   9
   2  -4   1 1326.19 49.6841   1
  -2  -4  -1 1173.92 28.7179  27
   2  -4   1 1217.04 29.6963  26
  -2  -4  -1 1191.39 28.7504  20
  -2  -4  -1 1184.09 29.2211  23
  -2   4   1 1150.55 42.9520   2
   2   4  -1 1204.59 43.8212   1
  -2   4   1 1226.65 30.0202  26
  -2  -4  -1 1242.87 45.6173  12
   2  -4   1 1172.20 83.6140  12
  -2  -4  -1 1163.82 28.8895  15
   2  -4   1 1266.05 73.1067  10
  -2  -4  -1 1214.83 43.2791   5
  -2   4   1 1198.12 42.7048   4
  -2   4   1 1199.01 28.3884  17
   2   4  -1 1259.77 56.8663  14
  -2   4   1 1221.22 67.4393  13
   2  -4   1 1247.56 46.1437   2
  -2  -4  -1 1225.75 28.5241  26
   2   4  -1 1170.77 28.6926  27
  -2  -4  -1 1226.10 68.0637  14
  -2  -4  -1 1182.61 29.2645  24
  -2  -4  -1 1179.85 32.8383   8
   2   4  -1 1213.66 40.2885   5
   2   4  -1 1184.46 69.9168   9
  -2  -4  -1 1206.65 42.1166   2
   2   4  -1 1193.70 28.8246  15
   2   4  -1 1187.29 32.5155   8
   2   4  -1 1274.17 55.0452  14
   2   4  -1 1265.23 45.5820   1
  -2  -4  -1 1177.72 27.0931  19
   2  -4   1 1243.94 70.5239  14
  -2  -4  -1 1365.87 72.1932  11
   2  -4   1 1230.15 29.9259  15
  -2  -4  -1 1199.35 62.5409   9
   2  -4   1 1180.96 43.1503   3
   2  -4   1 1214.29 29.9006  27
  -2  -4  -1 1147.40 37.7414   3
   2  -4   1 1191.96 44.8041   4
   2   4  -1 1256.40 41.8487   2
  -2  -4  -1 1228.67 44.6793   6
  -2  -4  -1 1188.43 30.3593  17
   2  -4   1 1195.85 46.1054   7
   2   4  -1 1222.85 66.9865  13
  -2  -4   1 1237.20 33.2176   8
  -2   4  -1 1288.14 75.0426   9
   2  -4  -1 1287.55 63.7570  14
   2   4   1 1345.31 76.1601  13
   2  -4  -1 1286.71 84.2887  12
   2  -4  -1 1244.85 30.7029  27
  -2  -4   1 1285.98 65.4689  10
   2   4   1 1209.69 28.3568  19
   2  -4  -1 1207.61 46.6395   1
   2   4   1 1336.13 50.2336   1
   2  -4  -1 1268.57 45.6718   3
  -2  -4   1 1326.91 30.8764  24
  -2   4  -1 1272.98 29.7710  18
  -2  -4   1 1249.09 30.4803  23
   2   4   1 1289.25 34.8036   8
   2   4   1 1280.99 67.3367  14
   2  -4  -1 1247.43 67.6083  10
   2  -4  -1 1304.21 30.8607  15
   2  -4  -1 1247.56 45.0820   2
   2  -4  -1 1288.38 30.5708  25
  -2  -4   1 1238.26 29.7799  15
  -2  -4   1 1237.44 36.1267   3
   2   4   1 1258.12 30.4914  15
   2  -4  -1 1274.08 31.2471  22
   2  -4  -1 1288.79 29.6284  17
   2  -4  -1 1347.14 44.5967   4
   2   4   1 1305.08 81.5715   9
   2  -4  -1 1328.81 51.2228   5
  -2   4  -1 1269.07 31.4973  16
  -2  -4   1 1211.29 31.2551  17
   2   4   1 1271.18 46.5055   6
   2   4   1 1244.04 30.4044  27
   2   4   1 1277.54 33.1356  18
  -2  -4   1 1269.56 29.5532  20
  -2  -4   1 1288.18 42.0662   5
   2  -4  -1 1309.04 47.8583   7
  -2  -4   1 1279.20 58.9001   9
  -2   4  -1 1340.83 73.5239  13
  -2  -4   1 1259.52 29.3008  26
   2   4   1 1107.92 42.6540   5
   2   4   1 1261.98 43.9481   2
  -2   4  -1 1269.00 46.9504   2
  -2   4  -1 1357.53 47.3476   4
  -2  -4   1 1251.04 41.6795   2
   2   4   1 1285.09 66.2027  14
   2  -4  -1 1330.04 30.6696  26
  -2   4  -1 1246.96 45.5388   3
  -2  -4   1 1186.04 70.8689  11
  -2   4  -1 1298.11 47.9534   7
  -4   4   1 409.526 42.5233  13
   4   4  -1 312.406 45.3276  13
   4  -4   1 393.389 27.5208   4
   4   4  -1 360.648 19.9753   3
  -4  -4  -1 429.254 23.9266   2
  -4   4   1 394.309 53.6616   9
   4  -4   1 366.300 13.3162  25
   4  -4   1 370.100 36.3767  14
  -4  -4  -1 321.311 52.7378  11
   4   4  -1 356.568 9.66237  19
  -4   4   1 336.222 49.1250  11
   4  -4   1 345.496 25.0481   2
   4  -4   1 372.097 12.6190  27
  -4  -4  -1 415.648 13.3932  24
  -4   4   1 353.569 25.7782   3
  -4   4   1 373.224 23.9165   2
   4   4  -1 342.210 38.2435  10
   4  -4   1 398.784 11.7454  18
  -4   4   1 373.050 25.3285   4
   4   4  -1 360.640 11.2071  15
   4   4  -1 359.120 11.1133  27
  -4  -4  -1 366.342 11.3491  15
   4  -4   1 398.929 28.9071   1
  -4   4   1 363.471 10.7131  18
   4  -4   1 364.311 12.5149  26
   4   4  -1 399.495 36.7993  12
   4   4  -1 345.418 58.2705   9
   4   4  -1 385.429 12.5985  15
  -4  -4  -1 372.065 11.2514  27
  -4   4   1 377.135 13.1694  16
   4   4  -1 388.278 15.1662  18
  -4  -4  -1 401.529 37.1736  13
  -4  -4  -1 366.271 26.4207   1
  -4  -4  -1 363.671 10.4790  26
  -4  -4  -1 362.507 47.9019  10
   4  -4   1 337.827 39.3677  14
   4   4  -1 385.996 20.7460   6
  -4   4   1 384.679 28.1044   7
  -4  -4  -1 460.955 47.5623   9
   4  -4   1 347.926 25.4832   3
   4   4  -1 382.027 28.9333   4
   4   4  -1 404.951 22.1639   2
  -4  -4  -1 355.335 12.2947  23
  -4  -4  -1 366.734 11.6593  16
   4  -4   1 390.131 29.6150   7
   4   4  -1 377.937 24.7068   2
   4  -4   1 359.437 12.5755  15
  -4   4   1 342.282 25.9911   1
   4  -4   1 330.592 62.2874  12
  -4  -4  -1 369.112 14.9877   8
   4  -4   1 371.175 13.6142  22
   4  -4   1 374.524 51.7896  10
  -4   4   1 367.980 11.1974  26
  -4  -4  -1 368.838 10.3590  19
  -4  -4  -1 324.925 34.2855  12
  -4  -4  -1 381.275 43.5126  14
   4   4  -1 362.356 14.5868   8
   4   4  -1 361.569 34.6589  10
  -4   4   1 376.864 12.4709  23
   4   4  -1 392.041 25.6829   5
   4  -4   1 368.737 11.6787  17
  -4  -4  -1 361.917 21.2497   6
  -4  -4  -1 373.736 22.1410   3
   4   4  -1 384.028 26.7737   1
   4  -4  -1 248.862 52.5446  12
  -4   4  -1 292.811 11.2729  16
   4   4   1 306.760 19.1046   3
   4  -4  -1 281.489 8.87087  17
   4   4   1 295.085 12.9148  18
   4  -4  -1 295.988 22.1789   4
  -4  -4   1 290.481 8.96487  15
   4  -4  -1 291.874 10.3461  15
  -4   4  -1 283.146 22.3336   2
   4  -4  -1 313.119 22.0403   2
   4   4   1 286.413 55.1820   9
  -4   4  -1 289.614 23.1110   3
  -4  -4   1 323.327 41.2632  10
  -4  -4   1 290.555 8.60377  27
  -4  -4   1 306.427 18.4901   2
   4   4   1 280.538 23.0616   2
   4  -4  -1 286.805 36.4470  10
   4  -4  -1 286.356 10.9752  25
   4   4   1 287.276 9.84099  27
   4  -4  -1 283.441 8.88851  18
  -4  -4   1 256.870 20.4034   1
  -4  -4   1 287.025 18.0529   3
  -4  -4   1 262.090 36.4724   9
   4  -4  -1 256.235 21.5680   3
  -4   4  -1 229.311 42.3875   9
   4   4   1 240.456 40.9544  10
   4   4   1 278.951 19.7341   2
   4  -4  -1 292.407 22.7791   1
  -4   4  -1 289.686 25.6204   7
   4   4   1 282.799 11.0851  15
   4  -4  -1 305.727 20.9072  14
   4   4   1 315.129 20.1214   6
   4   4   1 293.073 24.9481   1
   4   4   1 325.380 30.7916  14
   4   4   1 311.325 13.7552   8
  -4   4  -1 309.650 10.8230  23
  -4  -4   1 283.333 10.4685  23
   4   4   1 249.586 45.1810  13
  -4   4  -1 246.948 40.9704  13
   4  -4  -1 300.069 25.4852   7
   4  -4  -1 282.471 11.3711  22
  -4  -4   1 310.478 12.2749   8
  -4  -4   1 282.661 24.9493  13
  -4  -4   1 319.666 9.58674  16
   4   4   1 298.649 26.4025   4
  -4   4  -1 320.019 24.4412   4
   4  -4  -1 295.081 10.3372  27
   4  -4  -1 294.199 10.2368  26
  -4  -4   1 285.961 11.0866  24
   4  -4  -1 295.229 20.8710  14
   4   4   1 318.065 23.7712   5
   4   4   1 285.279 28.1789  14
   6   4  -1 653.671 46.2571   4
  -6  -4  -1 571.519 38.1937   1
  -6  -4  -1 689.089 21.2801  23
   6  -4   1 645.333 46.5864   7
  -6   4   1 699.531 38.1458   2
  -6   4   1 679.862 21.1906  23
   6  -4   1 661.857 23.2554  22
  -6   4   1 697.133 84.4684   9
  -6   4   1 648.233 39.7166   4
   6  -4   1 650.365 64.5892  10
   6   4  -1 765.938 44.0977   1
  -6   4   1 542.815 81.0769  11
  -6  -4  -1 640.030 36.7501   3
  -6  -4  -1 586.323 72.6712   9
   6  -4   1 657.407 20.4555  18
   6  -4   1 723.786 39.5084   2
   6   4  -1 666.916 19.1417  27
  -6  -4  -1 689.860 20.2693  16
  -6  -4  -1 633.827 90.0024  11
   6  -4   1 664.723 26.3262   8
   6   4  -1 628.596 41.1708   5
   6   4  -1 668.798 24.7278  18
   6   4  -1 681.037 19.1597  21
   6   4  -1 712.839 69.0425  12
   6  -4   1 678.464 21.3549  15
  -6   4   1 677.424 17.6802  26
   6   4  -1 697.910 35.3660   3
  -6   4   1 704.246 42.6428   1
   6   4  -1 704.538 83.1278  13
  -6  -4  -1 688.020 24.5263   8
   6  -4   1 652.150 43.3834   4
   6  -4   1 706.820 95.4441  12
   6  -4   1 661.879 19.7627  17
   6   4  -1 686.376 21.0047  15
   6   4  -1 690.528 24.9778   6
   6   4  -1 656.501 38.3949   2
  -6  -4  -1 654.272 18.8527  15
   6  -4   1 707.161 23.2705  25
   6  -4   1 693.272 21.3938  27
  -6  -4  -1 712.176 46.8172  13
   6   4  -1 723.823 20.8017  27
  -6   4   1 670.107 16.7691  21
  -6   4   1 681.078 33.2417   6
   6  -4   1 664.521 21.1181  26
   6  -4   1 569.444 37.9262   2
   6   4  -1 674.802 33.7780   2
  -6   4   1 678.413 21.8850  16
  -6  -4  -1 622.571 21.8434  24
   6   4  -1 665.322 18.9714  15
   6  -4   1 634.158 40.2836   3
  -6   4   1 699.678 43.6199   3
  -6   4   1 722.998 49.1044  13
  -6  -4  -1 704.247 78.0618  10
   6  -4   1 723.626 44.9713   1
  -6  -4  -1 697.857 35.6084   2
  -6  -4  -1 676.040 68.5203  14
   6   4  -1 700.438 24.3399   8
   6  -4  -1 716.426 21.0712  15
   6  -4  -1 686.435 22.7742  25
  -6   4  -1 681.514 44.6143   1
  -6   4  -1 659.190 22.0370  16
  -6   4  -1 657.426 39.8454   2
   6  -4  -1 672.784 40.8532   1
   6   4   1 679.138 20.0263  21
  -6   4  -1 752.299 64.3777  13
   6   4   1 693.376 36.8028   3
  -6   4  -1 678.126 42.6513   4
   6   4   1 664.329 19.8039  27
   6  -4  -1 846.747 108.708  12
  -6  -4   1 720.155 37.3204   3
  -6  -4   1 677.556 19.7666  16
  -6   4  -1 681.999 21.5034  23
  -6  -4   1 686.489 21.3927  23
  -6  -4   1 599.384 67.5793  10
  -6  -4   1 687.471 67.2568   9
   6  -4  -1 694.399 20.0653  18
  -6  -4   1 643.586 32.4223   2
   6   4   1 693.960 43.5081   5
   6   4   1 675.435 30.2151   6
   6   4   1 784.582 87.4708  13
   6   4   1 697.022 21.5029  27
  -6   4  -1 729.932 44.1015   3
  -6  -4   1 680.510 22.4498  24
   6   4   1 800.326 80.7505  12
   6   4   1 671.135 25.3186   8
   6   4   1 725.858 42.9498   2
  -6  -4   1 495.764 86.3898  11
   6  -4  -1 704.713 42.7341   3
   6   4   1 677.890 36.1180   2
   6  -4  -1 673.314 18.7771  17
   6   4   1 671.641 21.7953  15
   6  -4  -1 635.605 46.2815   7
   6   4   1 665.887 47.9000   4
   6  -4  -1 670.815 20.8325  27
   6   4   1 676.821 21.8214  26
   6  -4  -1 772.357 39.0215   2
   6  -4  -1 690.680 42.1685   4
   6   4   1 726.635 46.5946   1
   6  -4  -1 686.571 39.0663   2
   6   4   1 740.607 61.1909  10
   6  -4  -1 655.183 49.3953  10
   6   4   1 693.090 25.1220  18
   6  -4  -1 678.902 23.3435  22
  -6   4  -1 570.996 81.5463   9
   6  -4  -1 663.344 20.5548  26
  -6  -4   1 664.321 37.5829   1
   8  -4   1 158.402 29.6176   4
   8  -4   1 134.504 11.4698  22
  -8   4   1 147.378 14.1766   6
   8  -4   1 135.238 23.1731   2
  -8  -4  -1 122.855 21.1568   3
  -8  -4  -1 149.622 9.04700  16
   8   4  -1 143.972 25.2080   1
  -8   4   1 137.621 13.6330   6
  -8   4   1 129.445 23.2909   1
  -8  -4  -1 65.5670 57.5153  11
   8   4  -1 161.491 30.9802   4
  -8  -4  -1 152.865 10.9031  24
   8  -4   1 141.827 8.09270  17
  -8   4   1 130.365 65.1038   9
   8   4  -1 142.186 5.99758  21
   8   4  -1 145.334 9.13918  26
   8  -4   1 129.891 9.08314  26
  -8  -4  -1 149.655 18.2977   2
   8   4  -1 119.139 9.98374   8
  -8  -4  -1 91.7032 57.0072   9
   8   4  -1 142.518 9.04488  15
   8  -4   1 150.669 12.0104   8
   8   4  -1 168.457 21.8913   3
   8  -4   1 198.154 85.7691  12
  -8   4   1 137.113 24.3142   3
  -8  -4  -1 164.018 21.8833   1
   8  -4   1 132.798 20.9090   2
  -8   4   1 182.921 29.0914   4
   8  -4   1 120.512 28.2447   7
  -8   4   1 91.3306 60.9098  11
  -8   4   1 160.040 10.4974  16
   8  -4   1 146.085 11.2448  25
   8  -4   1 160.046 9.93280  15
   8   4  -1 153.503 11.9915  18
   8   4  -1 127.906 21.8483   2
   8   4  -1 159.446 18.1057   2
   8   4  -1 155.335 11.5883  25
   8  -4   1 152.086 9.76453  27
   8   4  -1 148.588 9.16693  27
  -8  -4  -1 144.920 9.96700  23
   8   4  -1 144.016 7.62838  27
   8  -4   1 140.800 25.3220   1
  -8   4   1 168.946 10.4612  23
   8  -4   1 144.690 9.32264  18
   8  -4  -1 147.134 9.03864  15
  -8   4  -1 149.422 10.0486  16
  -8   4  -1 157.685 15.9440   6
   8  -4  -1 136.090 10.7811  22
   8   4   1 130.595 9.42181  26
  -8  -4   1 91.4573 63.0364  11
   8  -4  -1 132.763 8.68833  26
   8  -4  -1 106.165 76.6448  12
  -8  -4   1 150.715 20.0895   1
  -8  -4   1 139.772 10.4573  24
   8   4   1 171.207 31.7426   4
   8  -4  -1 138.259 9.15864  27
   8  -4  -1 137.394 10.5863  25
   8  -4  -1 168.289 21.2381   2
   8   4   1 132.960 11.2759  25
   8  -4  -1 151.376 21.0658   1
   8  -4  -1 155.806 28.2067   4
   8  -4  -1 133.293 19.8204   2
   8   4   1 130.304 9.16491  27
  -8  -4   1 100.805 58.2836   9
  -8   4  -1 178.548 17.1727   6
   8   4   1 152.628 28.0252   1
   8   4   1 129.380 6.67263  21
   8   4   1 172.986 26.8375   2
  -8   4  -1 133.985 9.35028  23
  -8  -4   1 135.385 9.27404  23
   8   4   1 141.326 11.7655  18
   8  -4  -1 124.887 26.4818   7
   8  -4  -1 143.201 7.09316  17
   8   4   1 136.049 9.49120  15
  -8   4  -1 148.043 59.0473   9
   8   4   1 130.157 7.68750  27
  -8  -4   1 156.187 8.72535  16
   8   4   1 142.910 11.3201   8
   8  -4  -1 127.258 10.8178   8
   8  -4  -1 130.248 8.34939  18
  -8  -4   1 124.933 20.8001   3
  -8   4  -1 105.798 21.4644   3
   8   4   1 179.796 65.9996  13
  -8   4  -1 124.953 22.2723   1
   8   4   1 143.020 17.7766   2
  10  -4   1 53.0380 17.2106   2
  10  -4   1 32.7574 7.70043  22
  10   4  -1 29.3981 17.9771   7
  10   4  -1 20.4153 14.5189   4
  10  -4   1 31.7380 19.0450   7
  10   4  -1 33.5412 7.42661   8
  10   4  -1 27.4671 5.94880  27
  10   4  -1 34.6808 6.18600  15
  10   4  -1 36.3039 8.54753  25
  10   4  -1 28.7164 7.73462  18
  10  -4   1 39.3688 6.94510  27
 -10  -4  -1 27.9833 14.6050   3
  10  -4   1 48.7580 20.9431   4
  10  -4   1 36.7110 6.52308  15
  10  -4   1 46.5188 13.8594   2
  10   4  -1 26.9741 4.15386  27
  10   4  -1 19.0941 10.0054   2
  10  -4   1 22.6198 7.23674  25
 -10  -4  -1 32.7125 5.94462  16
  10  -4   1 37.2737 5.01496  17
  10   4  -1 41.8078 6.33559  26
  10   4  -1 19.2484 12.6336   2
  10  -4   1 38.6274 6.80060  18
 -10   4   1 27.1772 6.47605  16
 -10  -4  -1 24.9758 5.87048  23
 -10   4   1 35.6393 7.23025  23
  10  -4   1 25.7497 5.96074  26
 -10   4  -1 34.1057 7.02712  23
  10  -4  -1 56.8557 15.7268   2
  10   4   1 34.4515 22.0324   4
  10   4   1 42.3410 15.5414   2
  10  -4  -1 46.0063 6.60861  26
  10  -4  -1 34.7530 5.70334  27
  10   4   1 57.4114 14.9590   2
 -10  -4   1 56.0444 17.7494   3
  10   4   1 56.7887 10.2351  18
  10  -4  -1 41.9869 4.78460  17
  10  -4  -1 38.3709 17.9152   4
  10   4   1 47.2682 9.71219  25
  10   4   1 45.8605 7.37597  27
 -10  -4   1 46.4303 6.36954  16
  10  -4  -1 53.6392 7.37483  27
 -10  -4   1 38.9652 7.12997  23
  10  -4  -1 34.4372 8.05725   8
  10  -4  -1 42.1364 8.44663  22
  10   4   1 38.4839 5.27672  27
  10  -4  -1 30.5580 20.5051   7
 -10   4  -1 40.6641 16.9183   3
  10  -4  -1 43.0399 6.72003  15
  10  -4  -1 38.6402 8.56163  25
 -10   4  -1 33.8703 7.12485  16
  10   4   1 22.5105 16.5930   7
  10   4   1 54.6240 7.79123  15
  10  -4  -1 63.9975 15.1928   2
  10  -4  -1 48.3692 6.79035  18
  10   4   1 30.4977 6.54112  26
  12  -4   1 181.995 13.2360  15
  12  -4   1 156.429 9.22433  17
  12  -4   1 194.078 14.4952  27
  12   4  -1 176.661 13.3845  27
 -12   4   1 176.619 14.6007  23
 -12   4   1 200.582 14.9928  16
  12   4  -1 161.436 15.5908  18
  12  -4   1 191.556 17.4991  25
  12  -4   1 202.021 14.0093  26
  12  -4   1 190.373 12.9684  18
  12   4  -1 139.559 12.1017  26
 -12  -4  -1 194.004 13.3977  16
 -12  -4  -1 169.725 13.9113  23
  12   4  -1 157.909 12.0430  15
  12  -4   1 130.398 16.6777  22
  12   4  -1 152.177 16.1740  25
  12  -4  -1 161.784 12.3919  26
  12  -4  -1 167.398 16.0061  25
  12  -4  -1 180.241 13.7281  27
  12   4   1 194.612 18.0058  25
 -12  -4   1 161.437 13.7662  23
  12   4   1 190.901 17.2381  18
 -12  -4   1 184.354 12.5291  16
 -12   4  -1 151.966 13.9709  23
  12  -4  -1 165.132 12.3986  15
  12  -4  -1 181.687 12.2898  18
  12  -4  -1 183.463 16.5821  22
  12   4   1 158.651 13.4042  27
  12   4   1 179.450 13.3843  15
 -12   4  -1 180.020 14.8106  16
  12   4   1 162.951 12.9220  26
  14  -4   1 6.34556 5.57442  15
 -14   4   1 -1.7410 5.95668  16
  14   4  -1 3.27374 4.46675  15
  14   4  -1 4.74498 7.18450  25
 -14  -4  -1 12.0192 5.83030  16
  14   4  -1 -1.3681 6.32999  18
  14  -4   1 3.67562 5.58209  27
  14  -4   1 4.87516 5.77235  26
  14  -4   1 -8.5386 6.03953  25
  14   4  -1 -4.0682 4.13330  27
 -14  -4  -1 8.28296 6.25025  23
  14  -4   1 -3.1052 6.71271  22
  14  -4  -1 5.89911 7.50374  25
  14   4   1 -8.9509 6.36873  25
  14  -4  -1 2.76739 5.40358  27
  14   4   1 0.71596 4.70633  15
 -14  -4   1 0.16102 5.49845  16
 -14  -4   1 3.59924 6.44027  23
  14   4   1 31.6445 10.1023  18
  14   4   1 -0.8031 5.00509  27
 -14   4  -1 9.71768 7.05448  16
  14  -4  -1 4.31167 7.46685  22
  14  -4  -1 2.58618 5.32858  15
  -1  -5  -1 2700.45 111.981  14
   1  -5   1 2626.03 60.0592  17
  -1   5   1 2534.18 112.914   9
   1  -5   1 2785.66 80.7848   2
   1   5  -1 2523.57 59.8323  27
   1  -5   1 2725.55 60.2086  25
   1  -5   1 2532.75 77.1064   5
  -1  -5  -1 2453.59 58.7708  20
  -1  -5  -1 2726.32 58.8696  24
   1   5  -1 2727.16 65.2677   8
  -1   5   1 2474.57 77.0894   7
   1   5  -1 2568.54 112.665  13
   1  -5   1 2564.33 81.8119   1
  -1   5   1 2880.13 81.8449   5
   1  -5   1 2578.89 59.9269  22
   1  -5   1 2692.37 60.1298  26
   1   5  -1 2521.34 58.3076  20
  -1  -5  -1 2578.68 96.7245  11
   1   5  -1 2920.17 72.5594   5
   1   5  -1 2740.37 77.9484   2
  -1   5   1 2509.81 81.8405   6
  -1  -5  -1 2514.02 59.6999  27
  -1   5   1 2810.16 77.3002   4
  -1  -5  -1 2647.63 76.9215   2
   1  -5   1 2709.10 116.655  12
  -1  -5  -1 2594.45 64.7488   8
  -1  -5  -1 2552.00 59.5122  23
  -1   5   1 2616.11 76.9011   3
  -1  -5  -1 2607.00 60.7870  17
  -1  -5  -1 2763.04 113.520  10
   1  -5   1 2748.12 115.492  14
  -1   5   1 2708.67 60.7980  16
  -1  -5  -1 2551.27 59.8335  15
  -1   5   1 2566.71 113.595  13
  -1  -5  -1 2569.07 59.8732  22
  -1  -5  -1 2584.13 59.3973  26
   1   5  -1 2736.41 104.426   9
  -1  -5  -1 2713.33 74.7931   5
   1  -5   1 2498.37 60.2155  27
  -1   5   1 2518.16 81.2455   1
   1  -5   1 2578.10 74.0976   3
   1  -5   1 2664.13 115.542  10
   1  -5   1 2601.45 60.4272  15
  -1  -5  -1 2550.25 87.5782  12
   1  -5   1 2644.41 77.7098   7
  -1   5   1 2599.92 78.2579   2
   1  -5   1 2602.94 77.2161   4
   1  -5  -1 2531.59 58.7672  26
  -1  -5   1 2525.82 101.476  11
  -1   5  -1 2632.47 77.1765   7
   1   5   1 2442.64 79.1306   1
   1   5   1 2539.50 73.6156   5
   1  -5  -1 2646.11 75.0221   3
   1   5   1 2619.04 112.186   9
   1   5   1 2626.24 64.2959   8
  -1   5  -1 2549.50 82.5701   1
   1  -5  -1 2526.26 109.161  10
  -1  -5   1 2610.99 58.8650  15
  -1  -5   1 2699.69 110.847  10
   1   5   1 2524.03 59.0155  27
  -1  -5   1 2536.10 58.5458  23
   1   5   1 2598.70 81.9251   1
   1   5   1 2691.75 118.588  13
  -1  -5   1 2619.71 108.714  14
   1  -5  -1 2476.09 58.5331  17
  -1   5  -1 2560.46 73.5153   3
  -1   5  -1 2566.05 59.4830  16
   1  -5  -1 2628.62 76.3966   7
   1   5   1 2604.84 76.8767   2
   1  -5  -1 2656.53 59.3610  27
  -1   5  -1 2585.50 78.5378   2
   1  -5  -1 2557.09 117.040  12
  -1   5  -1 2534.18 76.7653   4
  -1   5  -1 2445.71 77.0265   5
  -1  -5   1 2604.68 75.6236   2
  -1  -5   1 2616.19 58.2687  26
  -1  -5   1 2708.20 63.9581   8
   1  -5  -1 2558.71 64.4618   8
   1   5   1 2537.33 60.6970  18
   1  -5  -1 2441.95 58.3322  25
   1  -5  -1 2603.15 58.9670  22
   1  -5  -1 2558.90 58.6162  20
  -1  -5   1 2611.51 69.7084   5
  -1  -5   1 2550.46 57.3416  20
  -1  -5   1 2552.20 58.7715  22
   1  -5  -1 2594.03 77.4995   2
  -1  -5   1 2518.99 58.2919  24
  -1  -5   1 2584.76 58.6575  27
   1   5   1 2639.06 81.6734   6
   1  -5  -1 2612.87 59.3832  15
  -1  -5   1 2658.77 83.8239  12
  -1   5  -1 2612.02 113.530  13
  -1  -5   1 2715.92 78.7076   1
  -1  -5   1 2570.79 59.7259  17
   1  -5  -1 2580.59 78.1050   5
  -1   5  -1 2666.57 110.832   9
   1  -5  -1 2531.30 108.408  14
   3  -5   1 4564.94 128.762   3
  -3   5   1 4634.24 106.253  16
   3  -5   1 4752.72 131.518   4
   3  -5   1 4509.56 133.742   7
  -3   5   1 4625.22 133.255   7
   3  -5   1 4712.78 105.991  15
   3  -5   1 4690.66 105.844  27
  -3   5   1 4736.70 168.852  13
   3   5  -1 4510.75 104.285  15
   3  -5   1 4753.64 104.621  17
  -3   5   1 4649.90 102.292  18
   3   5  -1 4721.98 110.114   8
  -3  -5  -1 4726.87 151.294  13
  -3   5   1 4760.35 128.555   4
  -3  -5  -1 4486.94 118.542   3
  -3  -5  -1 4746.24 167.227  14
   3   5  -1 4695.06 109.400  12
   3   5  -1 4731.14 125.965   6
   3  -5   1 4734.99 106.133  25
   3   5  -1 4653.23 138.682  14
   3   5  -1 4883.01 175.165  13
   3  -5   1 4586.65 135.159   1
  -3  -5  -1 4906.28 184.674  11
   3   5  -1 4764.09 166.491  10
   3  -5   1 4672.48 105.600  26
  -3  -5  -1 4712.79 127.338   6
   3   5  -1 4668.72 123.983   2
  -3  -5  -1 4489.00 109.678   8
  -3  -5  -1 4927.49 174.145  10
  -3  -5  -1 4617.90 103.679  26
  -3  -5  -1 4691.55 105.268  23
  -3  -5  -1 4831.56 105.673  24
   3  -5   1 4727.61 178.414  10
   3   5  -1 4940.83 125.759   5
  -3  -5  -1 4511.27 127.778   5
  -3  -5  -1 4567.74 104.424  20
   3  -5   1 4763.11 173.425  14
  -3   5   1 4658.54 183.323   9
   3   5  -1 4646.67 109.071  18
   3   5  -1 4492.17 104.212  27
  -3  -5  -1 4790.64 162.567   9
   3   5  -1 4665.94 131.242   1
  -3  -5  -1 4771.02 101.996  19
  -3  -5  -1 4812.82 132.045  12
   3   5  -1 4838.06 190.075   9
  -3  -5  -1 4751.16 106.853  17
  -3  -5  -1 4683.70 104.379  15
  -3   5   1 4694.65 128.500   2
   3  -5   1 4528.38 130.688   2
   3   5  -1 4733.93 138.647  14
  -3   5   1 4476.38 129.732   3
   3  -5   1 4658.38 106.302  22
   3   5  -1 4597.99 111.204  12
   3  -5   1 4678.00 205.207  12
   3  -5  -1 5179.43 138.295   4
   3  -5  -1 5124.82 150.303   5
  -3  -5   1 5281.37 114.440  27
  -3  -5   1 5184.92 116.002  23
  -3   5  -1 5228.88 142.424   2
  -3   5  -1 5190.18 114.488  18
  -3   5  -1 5106.57 117.290  16
   3  -5  -1 4847.94 141.263   1
  -3   5  -1 5362.87 143.451   4
  -3   5  -1 5358.88 145.961   7
   3   5   1 5363.02 148.443   1
   3  -5  -1 5098.91 213.729  12
  -3  -5   1 5013.11 132.218   2
   3   5   1 5028.06 169.252  14
   3  -5  -1 5221.11 141.087   3
  -3   5  -1 5240.48 149.493   1
   3  -5  -1 5258.08 145.605   7
  -3  -5   1 5233.57 116.590  24
   3   5   1 5308.20 139.439   5
  -3   5  -1 5345.65 187.955  13
   3   5   1 5186.48 191.612  10
  -3  -5   1 4963.09 113.819  26
   3   5   1 5291.81 172.053  14
   3  -5  -1 5004.88 116.880  22
   3  -5  -1 5260.19 168.127  14
   3   5   1 5195.56 140.237   6
  -3  -5   1 5272.84 177.084  10
   3  -5  -1 5106.53 114.396  17
   3  -5  -1 5007.82 177.418  10
   3  -5  -1 5419.85 116.438  25
   3   5   1 5275.81 214.841   9
   3   5   1 4993.07 112.668  19
  -3  -5   1 5332.34 153.952  13
  -3  -5   1 5245.21 114.722  15
  -3   5  -1 4934.54 140.734   3
   3  -5  -1 5132.17 139.697   2
  -3  -5   1 5313.47 164.891   9
   3   5   1 5257.24 137.561   2
  -3   5  -1 5365.08 199.797   9
   3   5   1 5091.83 119.765  18
   3  -5  -1 5179.58 116.259  15
   3  -5  -1 5265.55 116.318  27
  -3  -5   1 5300.10 142.577   1
  -3  -5   1 5210.88 114.810  20
  -3  -5   1 5225.91 119.802   8
  -3  -5   1 5163.48 117.232  17
  -3  -5   1 5293.33 196.250  11
   3   5   1 5228.12 121.981   8
   3   5   1 4891.33 115.423  27
   3   5   1 5302.81 195.915  13
  -3  -5   1 5017.33 135.436   5
   3  -5  -1 5290.53 116.027  26
  -3  -5   1 5161.66 126.287   3
  -3  -5   1 5260.48 174.892  14
   5   5  -1 3029.98 86.6634   6
   5  -5   1 2993.21 71.7309  25
   5  -5   1 2914.83 68.3735  18
   5   5  -1 3046.68 173.613   9
   5   5  -1 3024.42 98.7692   5
  -5   5   1 2905.40 158.613   9
  -5  -5  -1 2907.34 90.6275   2
   5  -5   1 3057.71 103.824   4
  -5  -5  -1 2980.04 70.2393  23
  -5  -5  -1 2876.48 138.107   9
   5   5  -1 2842.64 105.974  10
  -5  -5  -1 2863.72 67.7198  27
  -5  -5  -1 2952.74 66.5622  26
   5   5  -1 2954.71 89.8251   2
   5  -5   1 2997.77 70.6096  15
  -5  -5  -1 2876.22 68.5688  16
   5  -5   1 3048.38 111.157  14
   5  -5   1 3026.76 116.330  14
   5   5  -1 2945.77 74.6660   8
   5   5  -1 2987.16 148.322  13
   5  -5   1 2971.07 100.593   3
   5   5  -1 2947.83 70.3318  15
  -5  -5  -1 2930.21 167.764  11
   5  -5   1 2996.78 104.207   1
  -5  -5  -1 2973.88 74.7101   8
   5   5  -1 2888.99 68.0656  27
   5  -5   1 3096.21 181.896  12
  -5   5   1 2936.78 95.9606   2
   5   5  -1 2870.03 107.276   4
   5   5  -1 3198.17 103.900   1
  -5   5   1 2858.88 101.258   1
   5   5  -1 3038.56 75.2178  18
  -5   5   1 3060.45 125.482  13
  -5   5   1 2969.15 71.3800  16
   5   5  -1 3005.68 86.6124   3
   5  -5   1 2949.58 72.1561  22
  -5  -5  -1 3045.65 144.836  10
   5  -5   1 2943.57 100.190   2
   5   5  -1 3007.00 97.4077   2
   5   5  -1 3036.05 115.470  12
  -5  -5  -1 2851.37 70.7703  24
   5  -5   1 3041.22 140.796  10
  -5   5   1 2820.21 99.8688   3
  -5  -5  -1 2872.28 67.8874  15
   5  -5   1 2926.12 68.5698  17
  -5  -5  -1 3003.36 138.632  14
  -5   5   1 2964.72 93.5959   6
  -5  -5  -1 2979.92 90.6679   3
  -5   5   1 2973.85 98.3985   4
  -5  -5  -1 2666.62 97.8755   1
  -5  -5  -1 2963.11 111.127  13
   5  -5   1 2939.46 70.5179  27
   5  -5   1 2935.33 70.2765  26
   5  -5   1 2917.08 107.691   7
   5   5  -1 2887.23 68.3066  15
   5   5  -1 2829.54 109.288  10
  -5   5   1 3087.62 106.895   7
  -5  -5   1 3026.81 138.065  10
   5   5   1 3016.74 101.028   5
   5   5   1 2925.37 134.557  10
   5  -5  -1 2983.09 71.6008  25
   5   5   1 3080.13 103.199   2
  -5  -5   1 2996.06 88.3304   3
   5   5   1 3088.94 94.3071   2
   5  -5  -1 3025.74 70.4411  27
  -5  -5   1 2912.40 70.4699  23
   5   5   1 2883.61 89.7646   6
   5  -5  -1 2966.23 70.2091  26
   5   5   1 2987.73 75.6054  18
   5  -5  -1 2996.48 67.7299  18
  -5   5  -1 3106.96 103.049   4
   5  -5  -1 3002.74 184.746  12
   5  -5  -1 2936.70 98.4749   4
  -5   5  -1 2979.14 106.912   1
  -5   5  -1 2971.46 102.286   3
   5  -5  -1 3080.77 101.776   1
   5   5   1 2787.17 88.5842   3
   5   5   1 3226.58 113.548   4
  -5  -5   1 3026.31 89.4224  13
  -5   5  -1 2954.90 71.9230  16
   5   5   1 2959.81 76.5240   8
  -5   5  -1 2940.86 70.5996  23
   5  -5  -1 2680.80 69.8427  15
  -5  -5   1 2987.62 129.610   9
   5  -5  -1 2967.03 101.020   3
  -5  -5   1 2832.18 96.0027   1
   5  -5  -1 2947.90 67.7116  17
   5   5   1 2959.54 69.3324  27
  -5  -5   1 3031.79 88.4687   2
   5   5   1 3268.05 189.616   9
   5  -5  -1 3045.51 97.5314   2
   5  -5  -1 3059.79 108.640   7
  -5   5  -1 2880.38 97.9670   2
   5   5   1 2955.91 127.719  12
   5  -5  -1 2940.28 72.3277  22
   5   5   1 3097.72 108.704   1
   5  -5  -1 3036.71 125.451  10
   5   5   1 3273.56 164.052  13
  -5  -5   1 2778.87 162.810  11
  -5  -5   1 2975.58 73.3423   8
  -5   5  -1 3063.76 138.420  13
  -5  -5   1 2832.98 71.3937  24
  -5   5  -1 3239.48 167.391   9
  -5   5  -1 2820.25 104.829   7
  -5  -5   1 2972.34 68.5133  16
  -5  -5   1 2917.55 67.6154  15
   7  -5   1 274.542 11.5363  18
   7   5  -1 269.485 14.9453   8
  -7  -5  -1 270.123 26.5468   1
   7   5  -1 266.749 10.6326  27
  -7   5   1 215.205 62.5533  11
   7  -5   1 265.272 10.8638  17
   7  -5   1 285.191 12.9287  15
  -7   5   1 343.924 70.0697   9
   7   5  -1 310.296 30.4892   1
  -7  -5  -1 285.454 13.7987  24
  -7   5   1 266.032 22.1203   6
   7   5  -1 258.421 35.6968   5
  -7   5   1 295.776 30.0321   1
   7  -5   1 310.017 30.3134   1
   7   5  -1 270.607 12.0530  27
   7   5  -1 388.799 74.8571  13
   7   5  -1 306.784 33.7398   4
   7  -5   1 275.080 12.7528  27
  -7   5   1 286.343 8.94164  26
   7  -5   1 267.632 76.6744  12
   7  -5   1 280.719 48.7164  10
   7  -5   1 260.883 13.9222  25
  -7  -5  -1 270.564 12.7876  23
   7  -5   1 280.063 14.4209  22
   7  -5   1 295.036 34.3460   7
   7  -5   1 290.086 17.0188   8
  -7  -5  -1 376.000 63.0130   9
  -7  -5  -1 267.835 11.5329  16
  -7  -5  -1 264.470 14.5748   8
  -7  -5  -1 268.892 10.2072  15
   7   5  -1 264.969 12.1615  15
   7   5  -1 275.298 10.6280  21
  -7   5   1 249.585 12.1766  23
  -7   5   1 266.427 29.1811   3
   7   5  -1 281.476 15.6324  18
  -7  -5  -1 251.263 24.0325   3
   7   5  -1 254.804 22.6862   3
  -7  -5  -1 265.536 69.2411  11
   7   5  -1 271.282 26.4068   2
   7  -5   1 282.200 28.5777   2
   7   5  -1 295.162 23.4488   2
   7  -5   1 290.617 26.5351   2
  -7   5   1 331.614 30.7075   4
   7  -5   1 286.714 30.1314   4
  -7  -5  -1 219.252 57.7768  10
  -7   5   1 258.170 12.9295  16
   7  -5   1 263.472 12.4706  26
  -7   5   1 264.323 8.15490  21
  -7  -5  -1 254.252 23.4342   2
   7   5   1 293.916 24.9748   2
  -7   5  -1 262.029 12.4769  23
   7  -5  -1 252.891 26.5936   1
  -7  -5   1 269.328 21.3421   2
   7  -5  -1 269.151 10.5914  18
  -7  -5   1 253.938 24.4687   1
   7  -5  -1 264.167 11.7491  26
   7   5   1 208.986 21.6824   3
  -7   5  -1 304.907 31.1730   1
   7  -5  -1 246.538 31.6257   7
   7   5   1 245.914 14.8146   8
   7  -5  -1 258.592 9.56691  17
   7   5   1 251.452 29.6946   1
   7   5   1 257.797 18.2941   6
  -7  -5   1 240.516 12.6386  24
   7   5   1 279.939 28.8923   2
   7   5   1 246.636 12.4052  26
   7  -5  -1 264.898 11.8401  15
   7  -5  -1 283.409 27.4409   2
  -7   5  -1 215.339 26.9783   4
  -7   5  -1 265.110 29.5449   3
  -7  -5   1 163.996 57.3321  11
  -7  -5   1 152.091 46.9875   9
   7   5   1 166.400 59.5102  13
   7   5   1 253.641 14.9688  18
   7   5   1 261.106 10.7985  27
   7   5   1 276.071 12.5828  27
  -7  -5   1 276.441 24.4228   3
   7   5   1 258.439 10.7562  21
  -7   5  -1 266.063 22.3835   6
  -7   5  -1 260.061 13.2060  16
  -7  -5   1 260.318 10.7760  16
  -7  -5   1 274.414 12.4845  23
   7   5   1 267.971 33.0131   4
   7  -5  -1 242.859 23.8029   2
   7  -5  -1 249.922 27.6524   4
  -7   5  -1 264.015 66.3621   9
   7  -5  -1 234.935 79.9822  12
   7   5   1 260.350 12.6504  15
   7  -5  -1 251.969 11.8492  27
  -7  -5   1 297.938 58.3152  10
   7  -5  -1 257.316 13.3267  25
   7  -5  -1 251.629 13.5535  22
  -9   5   1 759.801 26.8789  23
  -9  -5  -1 789.134 25.7344  16
  -9  -5  -1 782.051 50.7654   3
   9  -5   1 797.929 30.4818  22
   9  -5   1 713.418 26.3497  26
   9   5  -1 852.636 32.6048  18
   9  -5   1 830.228 66.4078   7
   9   5  -1 748.935 30.1598   8
  -9  -5  -1 773.838 27.0596  23
   9   5  -1 787.988 26.4531  15
  -9   5   1 829.286 57.7420   3
   9   5  -1 717.997 48.2155   2
   9  -5   1 756.832 29.8559  25
  -9   5   1 828.744 34.4075   6
   9  -5   1 751.272 23.4828  17
   9   5  -1 702.541 20.2480  21
   9  -5   1 777.124 52.9669   2
   9  -5   1 797.288 27.4535  27
   9  -5   1 818.984 49.0667   2
   9   5  -1 814.360 26.6084  27
   9  -5   1 901.054 61.6517   4
  -9   5   1 764.810 27.9425  16
  -9  -5  -1 701.301 43.5280   2
   9  -5   1 805.649 25.8566  18
   9   5  -1 782.608 30.2736  25
   9   5  -1 840.896 63.6948   4
   9   5  -1 788.603 43.8681   2
  -9  -5  -1 807.470 28.8694  24
   9   5  -1 765.510 26.6671  26
  -9   5   1 824.823 34.0939   6
   9  -5   1 798.865 27.1513  15
   9   5  -1 754.690 23.7597  27
   9   5   1 803.590 33.2510   8
   9   5   1 901.491 33.2657  25
  -9   5  -1 880.877 29.2949  23
  -9   5  -1 777.259 58.1949   3
  -9   5  -1 856.291 39.7657   6
   9  -5  -1 895.883 26.7882  18
  -9   5  -1 917.577 30.8043  16
  -9  -5   1 864.956 26.6998  16
   9   5   1 783.391 25.8325  27
   9   5   1 855.523 66.3058   4
   9  -5  -1 869.392 34.2130   8
   9   5   1 829.863 47.7396   2
  -9   5  -1 893.306 41.0567   6
   9   5   1 852.117 28.9838  27
   9  -5  -1 812.472 57.6516   4
   9  -5  -1 927.345 70.0311   7
   9   5   1 854.923 29.0825  15
   9  -5  -1 844.560 27.7377  15
  -9  -5   1 886.161 29.2448  23
   9  -5  -1 849.175 31.3621  25
   9  -5  -1 864.179 23.8150  17
  -9  -5   1 873.186 30.6030  24
   9  -5  -1 839.047 48.1618   2
   9  -5  -1 802.951 51.8508   2
   9   5   1 779.182 54.3023   2
  -9  -5   1 874.163 52.2217   3
   9   5   1 846.655 29.4119  26
   9   5   1 806.714 23.4183  21
   9  -5  -1 890.824 28.7399  27
   9   5   1 899.076 34.4926  18
   9  -5  -1 834.001 27.6571  26
   9  -5  -1 835.378 31.6952  22
  11   5  -1 275.169 31.7067   2
  11   5  -1 341.663 17.6583  27
  11  -5   1 359.857 44.0246   4
  11   5  -1 359.119 35.5086   2
  11  -5   1 347.221 21.7908  22
 -11   5   1 316.989 18.1732  23
 -11  -5  -1 343.880 18.5051  23
  11  -5   1 359.153 16.6921  18
  11  -5   1 333.205 18.2992  27
  11   5  -1 324.851 16.5588  15
  11   5  -1 320.892 17.0733  26
  11  -5   1 353.282 17.9267  15
  11   5  -1 357.249 21.7471  25
 -11   5   1 337.421 18.7259  16
  11  -5   1 328.214 17.4378  26
  11   5  -1 373.322 49.5814   4
  11  -5   1 342.944 21.2412  25
 -11  -5  -1 347.229 16.9073  16
  11   5  -1 383.285 59.7837   7
  11  -5   1 334.643 13.6957  17
  11  -5   1 269.178 47.4722   7
 -11   5   1 385.221 46.6851   3
  11  -5   1 301.770 36.9174   2
  11   5  -1 362.465 22.0332  18
 -11  -5  -1 314.695 37.2263   3
  11   5   1 270.488 47.0819   7
  11  -5  -1 355.259 35.7687   2
 -11  -5   1 336.684 16.0975  16
  11  -5  -1 385.678 49.7121   7
 -11  -5   1 336.754 36.2295   3
  11  -5  -1 339.662 17.6434  27
  11  -5  -1 337.805 20.9272  22
  11  -5  -1 297.207 11.3665  17
  11  -5  -1 313.432 16.4839  26
  11  -5  -1 368.530 53.0122   5
  11   5   1 314.460 21.0889  18
  11  -5  -1 322.077 16.3187  15
 -11   5  -1 339.811 41.7534   3
 -11  -5   1 308.988 17.6971  23
  11   5   1 323.295 53.3750   4
  11  -5  -1 328.053 15.3060  18
 -11   5  -1 329.594 18.8753  16
  11   5   1 306.220 36.2203   2
  11  -5  -1 316.553 41.0772   4
  11   5   1 365.736 18.7366  27
  11   5   1 299.481 20.1162  25
 -11   5  -1 290.782 17.1554  23
  11  -5  -1 315.133 20.0937  25
  11   5   1 317.357 17.3604  26
  11   5   1 335.068 17.4798  15
  13  -5   1 26.2244 6.60828  18
 -13   5   1 14.1425 7.46545  16
 -13  -5  -1 31.3904 8.03321  23
  13   5  -1 19.7310 6.50746  27
  13  -5   1 20.7509 9.73843  25
  13   5  -1 47.3443 7.73627  26
  13   5  -1 33.3271 10.6556  25
 -13  -5  -1 21.3911 6.79429  16
  13  -5   1 28.6145 7.67197  27
  13  -5   1 20.1577 6.64067  15
  13   5  -1 25.2348 6.40997  15
  13  -5   1 21.4223 6.63076  26
  13  -5   1 34.3887 10.6810  22
  13   5  -1 35.1108 10.1622  18
 -13   5  -1 38.5708 9.17768  16
  13  -5  -1 49.0244 8.47955  26
  13   5   1 41.2796 11.0902  18
 -13  -5   1 37.8829 8.97740  23
 -13  -5   1 55.1490 8.37380  16
  13   5   1 44.2662 9.06787  26
  13   5   1 43.0854 8.16851  15
  13  -5  -1 38.2461 8.19334  27
  13  -5  -1 48.0101 8.38068  15
  13   5   1 51.0158 11.6386  25
  13  -5  -1 58.0089 12.4507  22
  13  -5  -1 57.4339 11.7897  25
  13   5   1 46.0655 8.75156  27
  15  -5   1 113.244 17.7246  25
  15   5  -1 96.0891 14.6462  18
 -15  -5  -1 98.1669 12.3147  16
  15   5  -1 106.747 10.3812  15
  15  -5   1 91.1417 15.7201  22
  15  -5   1 115.893 12.0464  15
 -15  -5  -1 75.9499 13.2179  23
  15   5  -1 110.688 13.3724  27
 -15   5   1 101.358 13.7855  16
  15  -5   1 109.724 14.0420  27
  15   5  -1 94.6048 15.6811  25
  15  -5  -1 96.9307 16.4249  22
  15   5   1 125.583 12.2840  15
  15   5   1 133.415 19.4155  25
 -15  -5   1 95.4122 14.1744  23
 -15   5  -1 96.0391 13.2013  16
  15  -5  -1 126.295 13.5347  27
  15  -5  -1 119.199 11.4278  15
  15   5   1 132.150 14.0986  27
  15   5   1 110.773 16.4341  18
  15  -5  -1 122.760 17.6227  25
   0  -6   1 453.512 13.3770  15
   0   6   1 437.339 13.3806  16
   0  -6  -1 430.294 12.7472  26
   0  -6   1 393.011 46.7414  14
   0  -6  -1 416.546 45.1962  14
   0  -6  -1 434.321 17.3972   8
   0  -6   1 393.557 23.2616   7
   0  -6   1 475.014 21.8353   3
   0   6   1 409.052 17.0241   8
   0  -6  -1 412.116 11.0673  24
   0  -6  -1 451.886 25.8663   2
   0   6  -1 498.306 51.8006  13
   0   6   1 441.808 25.6602   2
   0  -6   1 433.643 13.1715  27
   0  -6   1 491.517 49.2128  10
   0  -6  -1 429.247 41.8685  12
   0  -6  -1 403.437 31.0859  11
   0  -6   1 420.413 12.6842  26
   0   6  -1 468.716 23.9445   5
   0   6   1 396.669 45.5497   9
   0  -6   1 439.518 36.7790  11
   0  -6   1 401.375 16.9140   8
   0   6   1 459.579 25.1954   5
   0   6   1 367.856 47.0495  13
   0  -6   1 428.879 11.7889  20
   0  -6   1 353.187 40.2196  12
   0  -6  -1 427.425 24.3223   7
   0  -6   1 431.541 12.7994  22
   0   6   1 407.883 27.6792   6
   0   6  -1 452.771 44.6148   9
   0  -6  -1 478.579 25.0044   5
   0  -6   1 436.986 13.3999  17
   0  -6  -1 456.399 47.2791  10
   0  -6   1 456.066 25.9689   2
   0   6  -1 422.366 13.0119  16
   0  -6  -1 441.412 12.2643  20
   0  -6  -1 453.927 13.1079  22
   0  -6  -1 457.656 13.5182  17
   0  -6  -1 422.732 22.6407   3
   0  -6   1 447.456 11.9163  24
   0   6   1 428.144 27.6957   1
   0   6  -1 492.325 29.4522   1
   0   6   1 424.336 24.4997   7
   0   6  -1 446.317 24.8202   7
   0  -6  -1 446.113 13.2915  27
   0  -6  -1 431.391 13.1555  15
   0   6  -1 429.440 25.0971   4
   0  -6   1 389.370 21.4288   5
   2   6  -1 286.263 18.0081   5
   2  -6   1 306.218 21.7079   4
  -2  -6  -1 272.831 9.36804  27
  -2  -6  -1 287.948 9.42960  24
   2  -6   1 280.189 10.0075  25
  -2  -6  -1 282.661 9.17524  26
   2  -6   1 289.652 20.1931   3
  -2  -6  -1 287.716 10.8651  17
  -2  -6  -1 278.904 9.63917  15
   2   6  -1 278.351 20.8907  12
   2  -6   1 263.950 21.2249   2
   2  -6   1 280.553 10.0767  22
   2   6  -1 268.129 22.1148   1
   2   6  -1 329.335 40.1113  14
  -2  -6  -1 203.224 35.9107  14
   2  -6   1 302.134 42.8510  14
  -2  -6  -1 350.195 41.9081  11
   2  -6   1 297.075 10.2128  26
  -2  -6  -1 268.081 12.8842   8
   2   6  -1 283.874 13.3334   8
  -2   6   1 274.898 20.1520   4
   2   6  -1 289.460 21.9177   1
  -2   6   1 296.159 44.8407  13
   2  -6   1 297.273 10.5320  15
  -2  -6  -1 299.813 10.1715  22
  -2   6   1 301.739 24.1767   1
  -2  -6  -1 286.528 9.01133  20
   2   6  -1 281.700 46.3253  13
   2  -6   1 288.810 23.0517   5
   2  -6   1 273.498 10.2552  27
  -2   6   1 300.716 23.7522   6
   2   6  -1 245.660 18.8925   2
   2   6  -1 275.458 9.60707  27
   2  -6   1 280.304 21.6743   7
   2   6  -1 254.302 42.4465   9
  -2  -6  -1 279.561 7.42942  19
   2  -6   1 267.629 22.8783   1
  -2  -6  -1 281.385 9.64626  23
   2  -6   1 284.646 9.65415  17
  -2  -6  -1 291.478 20.1815   2
   2   6  -1 287.826 22.1730   6
   2  -6   1 387.277 49.6689  12
  -2  -6  -1 247.963 41.7711  10
  -2  -6  -1 290.909 23.8852  12
   2  -6   1 274.652 41.9283  10
  -2   6   1 313.597 45.0266   9
  -2  -6  -1 294.489 19.7803   5
  -2   6   1 251.201 20.0912   2
  -2   6   1 280.533 10.5414  16
  -2   6   1 288.334 22.1905   7
  -2   6   1 284.612 23.7285   5
  -2  -6   1 289.393 41.8361  14
   2   6   1 392.896 24.4108   2
   2  -6  -1 312.661 23.2396   7
  -2   6  -1 374.573 25.3630   7
  -2   6  -1 284.108 44.0794   9
   2  -6  -1 375.454 44.6667  10
   2  -6  -1 348.695 11.8380  22
  -2   6  -1 316.347 23.1082   4
   2  -6  -1 334.764 25.3975   1
  -2  -6   1 354.310 18.7197  12
  -2  -6   1 355.297 10.5540  26
  -2  -6   1 355.484 11.0759  15
   2  -6  -1 376.768 11.7390  26
  -2  -6   1 314.233 41.8183  11
   2  -6  -1 346.311 22.1657   4
  -2  -6   1 390.644 15.2047   8
  -2   6  -1 350.615 48.5172  13
   2  -6  -1 359.103 11.9785  15
   2   6   1 336.259 21.7176   5
  -2   6  -1 376.996 25.4170   2
   2   6   1 360.337 15.7211   8
  -2  -6   1 368.913 12.5949  17
  -2  -6   1 353.681 11.3468  23
   2   6   1 388.951 27.7966   1
   2   6   1 331.311 24.6030   6
   2  -6  -1 399.541 52.8051  12
  -2  -6   1 368.392 10.9728  27
   2  -6  -1 372.117 11.1076  17
   2   6   1 319.581 49.4832   9
   2   6   1 374.624 50.1257  13
  -2  -6   1 369.571 10.2729  20
  -2  -6   1 353.181 20.3453   5
   2  -6  -1 371.845 11.4879  25
  -2   6  -1 380.578 12.5722  16
  -2  -6   1 352.373 45.2121  10
  -2  -6   1 362.254 8.39977  19
   2  -6  -1 365.156 11.9689  27
  -2  -6   1 353.182 22.1833   2
   2  -6  -1 357.272 43.3356  14
  -2  -6   1 377.513 11.5411  24
   2   6   1 343.247 11.4773  27
   2   6   1 359.579 13.7755  18
  -2   6  -1 344.944 23.0169   3
  -2  -6   1 354.095 11.6572  22
   2  -6  -1 348.446 23.8574   2
   2  -6  -1 343.128 23.0868   3
   4  -6   1 344.150 11.7018  17
  -4  -6  -1 335.814 39.8233  13
  -4   6   1 382.998 27.0153   2
   4  -6   1 370.983 13.3437  27
  -4  -6  -1 451.448 60.5818  11
  -4  -6  -1 311.975 51.1627  10
   4  -6   1 364.017 13.7327  22
   4  -6   1 383.356 45.1655  14
   4  -6   1 275.017 61.0639  12
   4   6  -1 302.832 47.2736  10
   4  -6   1 367.642 29.9178   1
  -4  -6  -1 365.264 13.1051  24
  -4   6   1 372.968 29.4520   7
   4   6  -1 365.331 24.0382   2
   4  -6   1 379.680 56.4419  10
   4  -6   1 389.680 28.8110   2
  -4  -6  -1 372.465 27.1481   5
  -4  -6  -1 364.988 12.1564  20
   4  -6   1 386.036 27.8330   3
  -4   6   1 397.713 29.2243   3
  -4  -6  -1 358.847 10.9415  26
   4   6  -1 363.484 15.9174  18
   4   6  -1 342.732 8.32501  19
   4   6  -1 355.285 11.8550  27
   4  -6   1 343.698 13.0108  15
   4   6  -1 340.979 19.2949  12
   4  -6   1 344.365 27.6713   4
   4  -6   1 333.891 28.9128   7
  -4   6   1 361.705 26.6290   4
  -4   6   1 411.216 55.1583   9
  -4   6   1 301.591 49.8234  13
   4  -6   1 337.592 12.6897  26
   4   6  -1 341.736 24.3247   6
  -4  -6  -1 376.120 24.6619   2
  -4  -6  -1 365.554 9.51821  19
   4  -6   1 352.472 13.3372  25
  -4  -6  -1 395.761 22.7575   3
   4   6  -1 342.756 24.3451   5
  -4  -6  -1 348.315 12.5117  23
   4   6  -1 403.875 57.9318  13
  -4  -6  -1 410.009 48.4533   9
   4   6  -1 362.856 28.1601   1
   4   6  -1 349.899 15.9270   8
   4   6  -1 349.675 21.2038  12
   4   6  -1 363.156 68.1575   9
  -4   6   1 375.870 27.5649   6
  -4  -6  -1 357.459 15.8123   8
  -4   6   1 374.661 13.7766  16
  -4   6   1 354.478 9.98957  18
   4  -6   1 355.351 47.0482  14
   4  -6  -1 372.521 14.1258  22
  -4   6  -1 380.054 28.2540   2
   4   6   1 429.030 64.8701  13
  -4  -6   1 396.545 13.9977  24
  -4  -6   1 471.655 50.7140  14
  -4  -6   1 416.264 28.9911   1
   4   6   1 409.164 27.9822   5
   4  -6  -1 393.480 13.2795  26
   4  -6  -1 367.429 27.7694   3
  -4  -6   1 422.469 54.2540  10
  -4  -6   1 403.614 12.0393  15
   4   6   1 404.561 26.4144   2
   4  -6  -1 429.000 34.9329   5
  -4  -6   1 398.769 23.7559   2
   4   6   1 360.712 42.3471  14
   4   6   1 353.827 41.5207  14
   4   6   1 449.079 33.1134   1
   4  -6  -1 399.437 31.0920   7
  -4  -6   1 383.826 13.3166  23
   4   6   1 346.261 31.0867   4
   4  -6  -1 378.271 13.5766  25
   4   6   1 383.056 17.3801   8
   4  -6  -1 395.832 11.7655  17
   4  -6  -1 394.735 29.2584   1
  -4  -6   1 401.490 14.5490  17
   4  -6  -1 368.779 13.3321  27
  -4   6  -1 320.280 26.9564   3
  -4   6  -1 441.958 31.7874   7
  -4   6  -1 305.059 53.5411   9
  -4   6  -1 343.298 56.0739  13
   4  -6  -1 303.280 60.3688  12
   4   6   1 371.015 12.7360  27
   4  -6  -1 425.569 28.8506   2
  -4  -6   1 370.217 20.7586   3
  -4  -6   1 332.738 35.1112  13
   4   6   1 344.166 69.4039   9
   4  -6  -1 392.385 13.6343  15
   4   6   1 369.622 9.90502  19
  -4  -6   1 384.717 10.9530  26
  -4  -6   1 383.989 11.5212  27
   4   6   1 359.548 55.3267  10
   4  -6  -1 422.302 40.0991  14
   4   6   1 389.800 27.0638   6
  -4  -6   1 374.245 58.5238  11
   4   6   1 381.907 16.4411  18
  -4   6  -1 400.339 14.6379  16
  -4  -6   1 398.583 16.0636   8
  -4   6  -1 377.885 28.6449   4
   4  -6  -1 397.208 27.7344   4
   4  -6  -1 413.829 51.2261  10
  -4  -6   1 439.796 46.0275   9
   4  -6  -1 389.347 39.3327  14
   6   6  -1 885.797 103.958  13
  -6   6   1 1030.17 103.854   9
   6   6  -1 1047.27 53.8241   5
  -6  -6  -1 933.775 26.0270  27
   6  -6   1 1017.56 60.5473   7
  -6  -6  -1 997.637 26.2240  15
   6  -6   1 953.712 26.2601  18
  -6  -6  -1 863.381 28.6561  24
  -6  -6  -1 1007.15 32.8558   8
   6  -6   1 970.330 54.1636   4
  -6   6   1 998.947 29.9189  16
   6  -6   1 999.161 29.1602  15
  -6  -6  -1 1008.00 86.9859   9
   6  -6   1 961.432 30.4658  22
  -6   6   1 926.303 53.5609   3
  -6   6   1 943.349 49.7282   2
   6  -6   1 975.856 53.0305   2
  -6   6   1 1090.22 77.5979  13
  -6  -6  -1 989.886 46.1634   3
   6   6  -1 969.819 41.5463   6
  -6   6   1 1051.32 54.1476   4
  -6  -6  -1 984.080 46.4610   2
  -6  -6  -1 1013.36 92.7316  10
  -6  -6  -1 982.230 28.5970  23
   6  -6   1 755.392 106.923  12
   6  -6   1 994.464 29.1241  27
  -6   6   1 1005.88 48.6162   6
   6   6  -1 1094.97 57.4999   1
   6   6  -1 922.812 28.3669  15
  -6   6   1 1021.62 57.2144   1
   6   6  -1 987.161 33.1837  18
   6  -6   1 991.918 28.9971  26
   6   6  -1 941.485 32.8448   8
   6  -6   1 992.568 85.2872  10
   6   6  -1 1077.70 53.6941   2
  -6  -6  -1 1024.61 107.190  11
   6  -6   1 989.148 26.6642  17
  -6  -6  -1 973.829 53.4339   1
   6   6  -1 934.105 26.4915  27
   6   6  -1 858.869 53.7268  10
   6   6  -1 1097.85 48.5318   2
  -6  -6  -1 738.297 134.460  14
  -6  -6  -1 1024.39 62.6556  13
   6  -6   1 1006.14 54.3873  14
   6  -6   1 970.618 55.9954   1
   6   6  -1 971.647 58.9828   4
   6  -6   1 1028.33 55.9431  14
   6   6  -1 993.690 43.9899   3
  -6  -6  -1 997.110 27.1524  16
  -6  -6   1 1072.29 53.1157   1
  -6   6  -1 1067.26 31.8896  16
   6  -6  -1 1000.17 77.6970  10
   6  -6  -1 1045.42 53.4750   2
  -6  -6   1 1035.41 45.1219   2
  -6  -6   1 1067.18 28.1197  16
   6   6   1 1065.02 46.9540   6
  -6  -6   1 1094.82 33.1596   8
   6  -6  -1 1120.17 130.552  12
   6   6   1 1053.43 106.667  13
   6  -6  -1 1083.95 30.3675  27
   6  -6  -1 1021.83 60.7747   7
   6   6   1 1068.51 79.6598  12
   6  -6  -1 1039.23 27.0404  17
  -6   6  -1 1081.21 58.7314   3
  -6  -6   1 1096.19 47.0111   3
   6  -6  -1 1072.94 26.9322  18
   6   6   1 1093.38 35.5381  18
   6  -6  -1 1036.80 32.0518  22
   6  -6  -1 1035.41 67.9590   5
   6   6   1 993.592 35.2301   8
   6   6   1 1077.60 50.4918   2
   6  -6  -1 1038.38 30.0145  15
   6   6   1 1042.80 30.1636  21
  -6  -6   1 1064.24 85.8055   9
   6   6   1 1108.78 61.5632   1
  -6  -6   1 1026.79 31.2047  24
  -6  -6   1 1180.54 92.7792  10
   6  -6  -1 1094.26 56.5732   1
   6   6   1 980.503 83.4879  10
   6   6   1 1184.95 58.4153   5
  -6   6  -1 1110.06 61.8299   1
   6   6   1 1022.13 28.7724  27
  -6   6  -1 1055.60 56.4880   4
   6  -6  -1 1021.84 54.0965   4
  -6  -6   1 914.423 103.720  11
   6  -6  -1 1063.87 29.9979  26
   6   6   1 1071.58 57.2954   2
  -6   6  -1 1135.36 89.9134  13
  -6  -6   1 1047.31 27.0520  15
   6   6   1 863.601 125.541   9
   6  -6  -1 1069.04 31.4132  25
   6   6   1 1123.40 65.8077   4
  -6   6  -1 948.506 106.894   9
  -6  -6   1 1098.00 30.4852  23
   6   6   1 1086.99 31.5162  15
  -8  -6  -1 23.0256 5.21820  23
   8   6  -1 29.2338 4.05978  27
   8   6  -1 34.3737 4.51915  21
   8   6  -1 56.9510 15.8749   1
   8   6  -1 31.2891 5.59252  26
  -8   6   1 5.49180 10.5330   1
   8  -6   1 28.5797 15.2774   7
  -8  -6  -1 34.9600 3.99599  15
   8   6  -1 35.1023 7.79537  18
   8  -6   1 26.9363 5.14788  26
  -8  -6  -1 8.85315 9.06446   1
  -8  -6  -1 20.1284 9.98153   3
   8   6  -1 28.3835 5.28557  15
  -8   6   1 25.7400 13.8638   3
   8  -6   1 30.7419 5.67756  27
   8  -6   1 20.8385 12.3757   1
  -8  -6  -1 29.0882 4.76946  16
   8   6  -1 32.5333 16.3675   4
   8   6  -1 39.3357 6.54425   8
   8  -6   1 43.6966 15.8770   4
   8   6  -1 31.2281 12.3603   2
  -8   6   1 37.7767 10.4968   6
  -8  -6  -1 30.4307 6.02218   8
   8   6  -1 30.8274 5.31901  27
   8  -6   1 24.1272 5.89419  22
  -8   6   1 33.5459 2.38804  21
   8  -6   1 24.9017 12.7785   2
   8   6  -1 42.1610 11.3371   3
   8  -6   1 26.3312 4.02976  17
   8  -6   1 36.9328 5.02938  18
   8  -6   1 32.4125 6.48632  25
  -8  -6  -1 34.4122 10.9874   2
   8  -6   1 23.6612 5.11718  15
  -8  -6  -1 17.7785 5.01736  24
  -8   6   1 26.7236 5.73214  16
  -8  -6   1 5.55387 6.44530   2
   8  -6  -1 17.8459 9.86180   1
   8   6   1 25.5827 5.31563  15
   8   6   1 30.9064 9.22294   2
   8  -6  -1 19.2879 4.55040  27
   8   6   1 25.7943 4.01602  27
   8   6   1 33.4173 5.70289  27
  -8  -6   1 17.5996 3.72117  16
  -8  -6   1 20.8068 5.50895  24
   8   6   1 19.9946 4.74503  26
  -8   6  -1 27.7940 13.1396   3
   8  -6  -1 -2.3330 7.60465   2
   8   6   1 17.6385 3.54402  21
  -8   6  -1 29.8332 10.5860   6
   8   6   1 31.0667 7.55570   6
   8  -6  -1 36.0983 16.8170   7
  -8   6  -1 14.1907 4.57764  16
   8  -6  -1 15.0191 5.48380  22
  -8  -6   1 22.3691 4.85756  23
   8  -6  -1 20.5560 3.54944  18
  -8   6  -1 23.3986 11.1762   6
   8  -6  -1 15.8989 4.81434  25
  -8  -6   1 8.15504 9.03709   3
   8  -6  -1 9.98931 4.52406   8
  -8   6  -1 22.6336 14.3559   1
   8  -6  -1 17.9547 10.1900   2
  -8  -6   1 13.2698 8.05404   1
   8   6   1 20.4651 6.01221  25
   8   6   1 4.01000 11.8866   4
   8   6   1 15.7491 10.8703   2
   8  -6  -1 15.6751 4.07741  26
   8   6   1 20.3247 6.12630  18
   8  -6  -1 21.2209 2.96493  17
   8  -6  -1 19.9043 11.6874   4
   8  -6  -1 15.6545 4.23944  15
   8   6   1 7.49132 10.2234   1
   8   6   1 12.2276 5.49518   8
  10  -6   1 14.5408 13.3585   2
  10  -6   1 26.3884 6.26629  15
  10   6  -1 30.0521 4.72923  27
  10  -6   1 40.3164 8.65281  25
 -10   6   1 25.9881 8.09772   6
  10   6  -1 39.6173 8.65459  25
  10   6  -1 32.3130 6.17663  27
  10   6  -1 32.2776 14.4200   2
  10  -6   1 27.8551 7.63555  22
  10   6  -1 46.2372 7.14582  15
  10  -6   1 27.7486 6.34511  27
 -10   6   1 33.5712 9.48574   6
  10   6  -1 19.5388 12.6782   2
  10  -6   1 42.4562 7.23809  26
  10  -6   1 31.0487 4.43864  17
  10  -6   1 36.0111 16.0057   2
  10   6  -1 44.1827 20.3109   4
  10   6  -1 42.9477 9.61538  18
  10  -6   1 27.7366 4.95204  18
 -10  -6  -1 36.1815 7.17363  23
  10  -6   1 7.74520 17.2568   7
  10   6  -1 35.2281 2.84481  21
 -10  -6  -1 13.7928 13.4802   3
 -10   6   1 41.9958 7.88708  16
 -10  -6  -1 34.1503 6.22889  16
  10  -6   1 19.6955 15.1688   4
 -10   6   1 22.0425 13.5360   3
  10  -6  -1 26.3277 4.41906  18
 -10  -6   1 7.56449 11.3130   3
  10   6   1 25.8687 5.85726  26
 -10   6  -1 16.0927 15.0786   3
  10   6   1 2.88622 18.6997   4
  10  -6  -1 21.8556 5.54738  15
  10   6   1 25.3686 13.2851   2
  10  -6  -1 25.9043 14.9329   4
  10   6   1 31.4830 8.43170  18
  10   6   1 29.3172 14.5772   2
  10  -6  -1 13.0597 14.7194   7
  10   6   1 28.9559 6.26071  15
  10   6   1 21.2334 7.41989  25
 -10  -6   1 20.9978 6.14782  23
 -10  -6   1 24.5557 4.85958  16
  10  -6  -1 8.66868 5.65258  25
  10   6   1 30.1492 3.57602  21
  10   6   1 25.6119 6.12219  27
  10  -6  -1 27.1827 7.41903  22
 -10   6  -1 16.2301 5.44047  16
  10  -6  -1 13.2096 4.91992  27
  10  -6  -1 20.7507 17.2621   5
  10  -6  -1 20.6340 5.18654  26
  10  -6  -1 8.49830 10.2109   2
  10  -6  -1 27.7810 3.64580  17
  10  -6  -1 12.1082 9.33453   2
 -10  -6   1 18.3549 5.80508  24
 -10   6  -1 5.24877 10.5156   6
  12  -6   1 148.164 12.4620  26
 -12  -6  -1 164.071 12.1109  16
  12  -6   1 155.501 15.6296  25
  12   6  -1 145.282 12.7326  27
  12  -6   1 141.244 17.4644  22
  12   6  -1 164.176 16.7614  25
  12  -6   1 160.153 13.9414  27
  12  -6   1 136.416 10.2075  18
  12   6  -1 138.291 11.7018  26
  12  -6   1 150.711 12.8141  15
  12   6  -1 159.867 12.2656  15
 -12  -6  -1 134.454 13.4136  23
  12   6  -1 164.542 16.3046  18
 -12   6   1 144.022 13.6963  16
  12   6   1 140.627 17.0431  25
  12  -6  -1 120.519 15.1003  25
  12   6   1 137.896 12.3731  26
  12  -6  -1 103.614 10.5608  15
  12   6   1 119.786 12.1937  27
  12   6   1 111.595 15.5947  18
 -12   6  -1 120.638 13.7926  16
  12  -6  -1 116.345 15.5763  22
 -12  -6   1 147.453 13.6930  23
  12  -6  -1 98.3417 11.0444  27
  12  -6  -1 134.558 11.7244  26
  12   6   1 116.597 11.7144  15
  12  -6  -1 109.024 8.49010  18
 -12  -6   1 137.453 11.3049  16
  14  -6   1 3.50144 5.24753  15
  14   6  -1 1.18772 4.90185  15
 -14  -6  -1 0.95763 7.13456  23
  14  -6   1 -5.7749 5.23375  27
 -14  -6  -1 12.2112 6.65312  16
  14   6  -1 7.70296 8.56923  18
  14  -6   1 2.35667 7.29507  25
  14  -6   1 -0.9397 7.12117  22
  14  -6   1 9.51368 6.20471  26
  14   6  -1 -2.3402 7.09079  25
  14   6  -1 6.68650 5.57704  27
 -14   6   1 8.93900 7.20815  16
 -14   6  -1 -0.5945 6.75796  16
 -14  -6   1 6.32389 5.41961  16
 -14  -6   1 20.4705 8.57113  23
  14  -6  -1 10.2286 8.75335  22
  14  -6  -1 11.6294 8.82427  25
  14  -6  -1 14.1594 5.95006  15
  14  -6  -1 6.29886 5.31120  27
  14   6   1 9.46190 6.14866  27
  14   6   1 7.49603 8.79323  25
  14   6   1 13.6117 5.73642  15
  14   6   1 17.7657 9.01567  18
  -1  -7  -1 198.179 7.91688  15
  -1   7   1 194.129 17.8908   7
  -1  -7  -1 132.499 31.4523  14
   1  -7   1 181.529 17.9239   2
   1  -7   1 188.491 7.69988  22
  -1   7   1 176.699 18.7345   1
   1  -7   1 279.457 45.6821  10
   1  -7   1 189.879 17.2381   7
   1   7  -1 175.487 14.6106   5
  -1  -7  -1 176.924 6.66886  20
   1   7  -1 172.389 16.2638   7
  -1   7   1 187.673 8.14881  16
  -1  -7  -1 172.404 10.9189   8
  -1  -7  -1 167.255 35.9136  10
   1  -7   1 139.529 35.2433  14
   1  -7   1 110.697 32.6315  12
   1  -7   1 195.093 8.22602  15
   1  -7   1 175.790 7.65538  17
  -1   7   1 179.326 37.7799   9
   1  -7   1 191.511 17.0442   5
  -1  -7  -1 184.512 29.2239  11
  -1  -7  -1 174.024 15.4360   5
  -1   7   1 183.663 17.8640   2
  -1   7   1 183.725 16.6492   4
   1   7  -1 196.255 19.1706   1
  -1  -7  -1 191.228 7.75795  22
   1   7  -1 141.909 31.7925   9
  -1  -7  -1 192.269 6.64225  24
   1   7  -1 140.519 35.9710  13
   1  -7   1 188.468 7.69218  25
   1  -7   1 189.128 15.5649   3
  -1   7   1 227.628 19.2781   5
   1  -7   1 194.292 7.83272  26
  -1  -7  -1 195.601 27.5202  12
  -1  -7  -1 179.412 7.55663  27
   1  -7   1 185.121 7.01565  20
   1   7  -1 194.071 11.3808   8
  -1   7   1 175.789 19.2811   6
   1   7  -1 195.475 18.0819   2
  -1  -7  -1 179.908 8.14448  17
  -1  -7  -1 183.457 7.33877  23
  -1  -7  -1 187.242 7.36522  26
  -1   7   1 199.497 41.2398  13
  -1  -7   1 189.023 8.39931  17
  -1   7  -1 183.965 20.0408   1
   1   7   1 207.256 39.5739   9
   1   7   1 197.170 16.5394   5
  -1  -7   1 181.266 14.6117   5
  -1   7  -1 193.873 17.9596   7
  -1  -7   1 186.788 6.44828  20
  -1  -7   1 172.950 37.8488  14
   1   7   1 162.101 18.2902   1
   1  -7  -1 181.054 37.1530  10
   1   7   1 188.513 9.02868  18
   1   7   1 188.363 11.4125   8
  -1   7  -1 204.220 18.1353   4
  -1  -7   1 185.467 13.6578   3
   1  -7  -1 176.133 40.3684  12
  -1   7  -1 205.848 16.3091   3
  -1   7  -1 177.296 17.7762   2
   1  -7  -1 203.547 7.54060  20
   1  -7  -1 196.104 7.86390  26
   1   7   1 200.502 20.7396   6
   1  -7  -1 196.847 19.5187   1
  -1  -7   1 184.564 7.65320  22
   1  -7  -1 203.040 7.64779  25
  -1  -7   1 193.314 7.87395  15
  -1   7  -1 188.333 8.21629  16
   1  -7  -1 200.328 8.24123  15
   1  -7  -1 193.248 11.7764   8
   1  -7  -1 217.408 18.7126   5
  -1  -7   1 164.501 25.2487  12
   1  -7  -1 194.849 16.6646   3
   1  -7  -1 194.834 5.95415  24
   1  -7  -1 201.929 7.90127  17
   1  -7  -1 183.095 7.71891  22
   1   7   1 172.998 16.7772   2
  -1  -7   1 188.969 32.7854  11
  -1  -7   1 180.454 17.8197   1
  -1  -7   1 209.601 17.9981   2
  -1  -7   1 195.629 7.60278  23
   1   7   1 236.771 46.1767  13
  -1  -7   1 175.348 6.90673  24
  -1  -7   1 195.823 7.75739  27
   1  -7  -1 205.391 24.6038  11
  -1  -7   1 179.669 10.9482   8
   1   7   1 204.774 19.8900   1
   1  -7  -1 202.998 8.26340  27
  -1  -7   1 196.109 7.45519  26
   1   7   1 185.870 17.2650   7
   1  -7  -1 188.947 39.0040  14
  -1   7  -1 155.401 33.8728  13
  -1   7  -1 209.702 18.4201   5
  -1  -7   1 217.837 40.6472  10
   1  -7  -1 156.370 16.6803   2
  -1   7  -1 198.412 37.4442   9
  -3   7   1 140.316 38.2213  13
   3  -7   1 163.260 40.0896  10
   3   7  -1 195.015 19.8055   6
   3  -7   1 181.096 18.3884   3
  -3   7   1 202.431 20.3799   7
   3  -7   1 195.914 21.1786   1
   3  -7   1 203.403 20.0727   4
   3   7  -1 183.612 16.3615   5
   3  -7   1 200.271 9.06977  15
  -3   7   1 167.431 18.4078   3
  -3  -7  -1 192.364 18.1197   5
   3  -7   1 177.417 21.6282   5
   3   7  -1 195.745 42.9667  13
  -3   7   1 178.710 19.0457   2
  -3   7   1 175.352 8.85993  16
   3  -7   1 209.552 8.97658  25
   3   7  -1 199.976 10.9221  18
   3   7  -1 166.006 33.3210  14
  -3  -7  -1 186.274 8.19576  23
  -3  -7  -1 215.642 15.4141   3
   3   7  -1 208.450 20.8366   1
  -3  -7  -1 202.238 8.08775  15
   3  -7   1 120.355 43.7100  12
  -3  -7  -1 217.530 12.0753   8
  -3   7   1 141.575 36.0000   9
   3  -7   1 199.007 9.06351  22
   3   7  -1 200.252 18.0199   2
   3  -7   1 189.103 8.54975  26
   3  -7   1 191.686 8.94710  27
   3  -7   1 211.994 8.32994  17
   3  -7   1 181.129 19.6709   2
  -3  -7  -1 187.443 5.39480  19
  -3  -7  -1 200.226 41.9779  10
  -3   7   1 204.792 6.34072  18
   3  -7   1 190.993 20.2453   7
  -3  -7  -1 200.495 7.76502  27
   3   7  -1 204.840 19.7622   1
  -3  -7  -1 136.787 36.8475  14
  -3  -7  -1 198.615 20.9943  12
   3   7  -1 144.022 29.7348  14
  -3   7   1 193.015 20.8835   6
  -3  -7  -1 188.069 8.17655  24
   3   7  -1 181.525 11.3442   8
  -3  -7  -1 183.653 7.32865  26
   3  -7   1 180.437 40.5318  14
  -3  -7  -1 201.184 9.50946  17
  -3  -7  -1 177.411 37.2275  11
  -3   7   1 209.887 19.8158   4
  -3   7   1 193.555 21.2080   1
   3   7  -1 192.122 45.0679   9
  -3  -7  -1 189.854 7.59571  20
   3   7  -1 187.066 7.99483  27
  -3  -7  -1 209.268 18.5597   2
   3   7   1 250.970 20.1527   5
  -3  -7   1 247.624 44.6986  11
   3  -7  -1 212.936 19.4284   4
   3  -7  -1 225.119 9.08417  25
   3  -7  -1 206.225 22.6695   5
  -3  -7   1 194.734 17.1875   5
   3   7   1 206.805 12.4780   8
   3   7   1 222.362 11.3790  18
  -3   7  -1 260.807 47.3434  13
  -3  -7   1 212.108 11.6379   8
   3  -7  -1 210.298 8.86374  26
   3  -7  -1 217.141 20.8510   2
   3   7   1 239.807 20.2490   2
   3  -7  -1 230.215 20.8337   3
   3  -7  -1 208.038 47.3316  12
  -3   7  -1 213.025 20.2963   3
  -3  -7   1 211.305 7.56699  26
   3  -7  -1 224.165 21.8945   7
  -3   7  -1 223.688 23.8165   1
   3   7   1 196.775 46.5429  13
  -3   7  -1 183.850 20.5683   7
   3   7   1 207.751 21.1610   6
  -3  -7   1 236.303 8.49704  15
  -3  -7   1 191.895 40.9117  14
  -3  -7   1 223.836 8.91733  23
   3   7   1 158.606 19.8535   1
   3   7   1 203.754 8.64090  27
  -3   7  -1 230.702 21.8070   2
   3  -7  -1 223.636 8.18310  17
  -3   7  -1 211.835 9.71561  16
  -3  -7   1 210.141 9.75762  17
   3  -7  -1 175.213 37.6981  14
  -3  -7   1 212.658 7.74779  20
  -3   7  -1 212.236 20.9736   4
   3  -7  -1 208.724 9.22744  15
   3  -7  -1 138.570 36.3673  10
   3   7   1 217.724 39.1551  14
  -3  -7   1 198.197 8.77533  24
   3   7   1 180.595 46.4033   9
  -3   7  -1 260.631 49.5719   9
  -3  -7   1 224.709 18.5999   2
  -3  -7   1 201.861 13.4234   3
  -3  -7   1 167.436 36.9798  10
   3  -7  -1 191.243 20.8379   1
   3  -7  -1 199.381 9.15102  22
   3  -7  -1 210.609 9.20821  27
  -5   7   1 313.176 51.2568  13
  -5  -7  -1 218.804 47.8984  14
   5  -7   1 274.363 12.2964  15
  -5   7   1 274.195 25.9328   4
   5   7  -1 264.903 19.7587  12
   5  -7   1 345.732 29.2577   4
  -5  -7  -1 288.939 11.9446  23
  -5  -7  -1 271.009 12.1802  24
   5  -7   1 297.334 12.9069  25
   5   7  -1 308.779 30.1941   4
  -5   7   1 248.427 28.2076   7
   5  -7   1 285.026 71.7173  12
  -5   7   1 292.352 8.91269  18
   5  -7   1 310.022 28.2610   2
  -5  -7  -1 299.543 10.7180  15
   5  -7   1 192.986 48.3173  10
   5  -7   1 297.786 30.5981   7
  -5  -7  -1 261.660 27.0942   1
  -5  -7  -1 324.024 15.8578   8
   5  -7   1 301.768 12.7359  27
  -5  -7  -1 286.025 22.9833   2
   5   7  -1 290.606 49.7447  10
  -5  -7  -1 306.461 10.5402  27
   5  -7   1 283.459 27.6914   3
   5   7  -1 269.116 14.7206  18
  -5  -7  -1 330.853 66.2811  11
   5   7  -1 288.940 64.5987  13
   5  -7   1 232.918 40.8291  14
   5   7  -1 297.513 15.6920   8
   5  -7   1 290.432 10.7646  17
   5   7  -1 296.971 23.9873   6
  -5  -7  -1 284.314 56.2816  10
  -5   7   1 320.069 27.3690   2
   5   7  -1 280.627 10.9711  27
   5  -7   1 304.557 30.0844   1
  -5  -7  -1 204.015 44.0773   9
   5   7  -1 222.314 65.5518   9
  -5  -7  -1 277.943 43.8955  13
   5   7  -1 289.498 27.4438   1
   5  -7   1 218.211 43.1828  14
  -5  -7  -1 306.577 9.81630  26
   5  -7   1 294.077 12.3119  26
   5   7  -1 294.164 23.5894   2
  -5  -7  -1 315.709 22.5431   3
  -5   7   1 299.076 13.0452  16
  -5   7   1 357.476 32.3894   1
   5  -7   1 291.372 13.0620  22
  -5   7   1 242.852 51.9931   9
  -5   7   1 320.857 29.3475   3
  -5   7   1 245.338 24.9733   6
   5   7  -1 293.766 25.0896   5
   5  -7  -1 292.301 26.0278   2
   5   7   1 158.131 62.0277   9
  -5  -7   1 305.176 12.1066  23
   5   7   1 323.979 31.7715   4
   5   7   1 331.568 31.3930   1
  -5   7  -1 250.163 27.8679   7
  -5  -7   1 244.960 44.5396   9
   5  -7  -1 279.130 9.81597  17
  -5   7  -1 282.264 27.8361   4
   5  -7  -1 317.255 33.4178   5
   5  -7  -1 266.819 11.4365  26
   5  -7  -1 293.408 38.9324  14
   5  -7  -1 243.418 27.2138   7
   5  -7  -1 251.519 38.1882  14
  -5  -7   1 273.777 9.89182  15
   5   7   1 280.999 12.7500  15
   5  -7  -1 335.448 53.5070  10
   5  -7  -1 293.664 13.0549  22
  -5  -7   1 285.638 14.0584   8
   5   7   1 305.101 15.2451  18
   5   7   1 283.828 54.6565  10
  -5  -7   1 251.992 47.0816  14
   5  -7  -1 310.246 12.3553  27
   5   7   1 282.834 15.7056   8
  -5   7  -1 192.530 53.5994   9
  -5  -7   1 312.461 22.6183   2
  -5  -7   1 270.690 19.6289   3
   5   7   1 289.019 24.7602   2
   5   7   1 273.061 11.0058  27
  -5   7  -1 407.758 64.7212  13
  -5  -7   1 300.545 12.5627  24
  -5  -7   1 287.041 8.76078  26
   5   7   1 209.361 57.9571  13
  -5  -7   1 293.965 9.59194  27
   5  -7  -1 286.011 26.1377   4
   5   7   1 297.123 24.8876   6
   5  -7  -1 190.020 69.7174  12
  -5   7  -1 236.279 12.1005  16
   5   7   1 235.562 39.2304  12
  -5   7  -1 246.208 25.0746   2
  -5  -7   1 268.508 54.2468  11
   5   7   1 266.824 7.73955  19
   5   7   1 210.968 32.4407  14
   5   7   1 242.673 36.0203  14
   5   7   1 305.724 26.9523   5
   5  -7  -1 268.432 25.7677   3
  -5  -7   1 275.270 51.3181  10
   5  -7  -1 329.153 29.2470   1
  -5  -7   1 296.960 36.5393  13
   5  -7  -1 295.638 12.3350  25
   5   7   1 261.762 26.1460   2
   5  -7  -1 289.336 12.0468  15
  -5   7  -1 261.585 26.5215   3
   7  -7   1 193.209 30.1790   4
   7   7  -1 220.364 14.1299   8
  -7  -7  -1 198.350 22.0810   2
  -7  -7  -1 248.995 56.9164   9
   7   7  -1 201.872 14.5110  18
   7  -7   1 227.999 13.2479  22
  -7  -7  -1 157.326 62.0208  10
   7  -7   1 214.777 12.6474  25
  -7   7   1 206.721 23.7351   6
   7  -7   1 209.275 9.48122  17
  -7  -7  -1 216.566 9.27642  15
   7   7  -1 254.446 27.1122   2
   7  -7   1 203.267 9.09861  18
  -7  -7  -1 198.384 13.2122   8
   7   7  -1 193.276 68.7001  13
   7  -7   1 226.398 11.9281  15
  -7  -7  -1 232.148 26.9211   1
  -7   7   1 214.809 27.8024   3
   7   7  -1 253.513 29.3244   1
   7  -7   1 216.426 26.0581   2
   7  -7   1 216.952 11.8066  27
  -7   7   1 194.490 25.7887   1
   7   7  -1 223.344 19.2514   6
  -7   7   1 148.006 58.7891   9
  -7  -7  -1 216.573 11.4601  23
  -7   7   1 220.060 12.2340  16
   7   7  -1 244.965 22.3966   2
   7   7  -1 216.471 9.85341  27
   7   7  -1 237.012 37.5175   4
   7  -7   1 223.279 29.9720   7
  -7  -7  -1 202.058 21.9967   3
   7   7  -1 215.053 10.6814  21
  -7  -7  -1 234.625 10.5704  16
   7   7  -1 219.279 11.5814  15
   7  -7   1 172.569 45.6514  10
   7  -7   1 161.621 81.1855  12
  -7  -7  -1 120.753 61.7185  11
   7  -7   1 249.841 28.3889   1
  -7  -7  -1 221.503 12.5030  24
   7  -7   1 209.867 11.3224  26
  -7   7   1 211.780 27.9331   4
   7   7   1 255.071 13.1038  15
  -7   7  -1 237.662 13.4777  16
   7   7   1 305.863 37.6596   4
   7   7   1 267.184 12.2963  21
   7   7   1 269.132 13.0737  27
   7  -7  -1 264.607 13.4322  25
   7  -7  -1 226.456 27.4294   1
   7  -7  -1 269.659 12.6888  15
   7   7   1 251.131 16.0045  18
   7  -7  -1 268.561 28.4104   2
   7  -7  -1 215.217 26.6826   4
  -7  -7   1 255.010 9.68345  15
  -7  -7   1 234.112 10.4578  16
  -7   7  -1 253.038 29.7623   3
   7  -7  -1 242.427 36.7641   7
   7  -7  -1 220.589 77.1636  12
   7  -7  -1 253.598 9.52559  17
  -7  -7   1 277.206 22.7998   2
   7   7   1 156.714 65.7989  13
   7   7   1 268.730 22.8735   6
  -7  -7   1 234.199 25.4271   1
   7   7   1 250.107 30.0239   1
   7  -7  -1 246.553 13.9434  22
   7   7   1 275.845 25.5444   2
  -7  -7   1 214.131 61.5477  10
   7   7   1 249.412 11.1816  27
  -7  -7   1 244.526 12.2604  23
  -7   7  -1 236.959 30.3503   1
  -7  -7   1 250.751 52.7293   9
   7   7   1 275.168 16.2534   8
  -7   7  -1 183.336 69.8635   9
   7  -7  -1 300.562 38.8429   5
   7   7   1 229.875 27.7258   2
   7  -7  -1 259.823 9.24910  18
  -7  -7   1 254.877 14.0009   8
   7  -7  -1 264.443 12.3177  26
  -7  -7   1 233.731 13.0246  24
   7  -7  -1 262.266 12.6439  27
  -7  -7   1 263.284 24.0386   3
   9   7  -1 104.539 13.4949  18
   9   7  -1 96.2205 10.7349   8
   9   7  -1 98.5726 18.1781   2
   9  -7   1 95.6976 10.3210  25
   9  -7   1 89.1510 25.7416   7
   9  -7   1 114.554 9.90532  15
  -9  -7  -1 116.817 6.63492  15
   9  -7   1 95.0496 11.2173  22
  -9  -7  -1 79.7615 9.73922   8
   9   7  -1 86.2610 6.22184  21
  -9  -7  -1 101.361 9.25076  23
  -9  -7  -1 118.394 8.68334  16
   9  -7   1 100.720 9.51624  27
   9   7  -1 114.667 11.6710  25
  -9   7   1 142.605 28.7961   3
   9   7  -1 109.399 9.00098  26
   9   7  -1 106.834 9.20335  27
  -9   7   1 88.4342 17.5596   6
  -9  -7  -1 107.839 10.0960  24
  -9  -7  -1 71.1209 17.8112   3
   9  -7   1 103.941 9.22894  26
   9  -7   1 109.007 25.2961   4
   9   7  -1 104.163 9.12667  15
   9  -7   1 84.2970 19.7087   2
   9  -7   1 93.6315 6.51777  17
   9   7  -1 97.2470 7.16276  27
   9   7  -1 116.312 23.3255   2
  -9   7   1 92.3009 17.3546   6
  -9   7   1 103.823 10.3560  16
  -9  -7  -1 108.869 18.3828   2
   9  -7   1 111.559 7.32912  18
   9   7  -1 81.0018 23.8386   4
   9  -7   1 116.814 21.8854   2
   9   7   1 94.8021 9.10645  26
   9  -7  -1 102.711 9.02846  15
   9   7   1 107.762 18.9201   2
   9  -7  -1 102.747 6.27258  18
   9  -7  -1 107.772 10.4563  25
   9   7   1 96.3822 9.25142  27
  -9   7  -1 73.5648 16.9972   6
   9  -7  -1 123.559 23.7008   2
  -9   7  -1 79.6948 17.0147   6
   9   7   1 109.101 9.54717  15
  -9  -7   1 82.6955 18.6542   3
   9  -7  -1 98.7881 10.3885  22
   9  -7  -1 121.440 28.5985   7
   9  -7  -1 62.8562 23.8602   5
   9   7   1 85.6329 11.2034  25
  -9   7  -1 109.308 10.1139  16
  -9  -7   1 102.030 10.3840  24
   9  -7  -1 101.357 5.66561  17
   9   7   1 104.847 7.13778  21
   9  -7  -1 96.2112 8.40323  26
   9   7   1 94.3318 11.0354   8
   9   7   1 68.8862 24.0021   4
  -9  -7   1 107.460 17.1402   2
   9   7   1 90.9247 21.9106   2
   9   7   1 95.6658 7.48540  27
   9   7   1 81.4623 11.9264  18
   9  -7  -1 103.268 19.1688   2
   9  -7  -1 87.9687 20.5802   4
  -9  -7   1 113.795 8.24764  16
  -9  -7   1 95.8062 9.43600  23
  -9   7  -1 114.695 26.7842   3
   9  -7  -1 110.937 9.36733  27
 -11  -7  -1 210.765 12.9581  16
  11  -7   1 204.604 9.69690  17
  11   7  -1 177.414 16.8178  18
  11  -7   1 196.297 14.1242  15
  11   7  -1 217.344 14.2931  27
  11  -7   1 236.619 17.4718  25
 -11  -7  -1 207.322 32.4740   3
  11  -7   1 224.155 14.5868  26
 -11  -7  -1 209.575 14.9347  23
  11  -7   1 233.269 36.0710   2
  11   7  -1 227.491 44.0034   4
  11  -7   1 213.775 17.1523  22
  11  -7   1 216.967 50.1223   5
  11  -7   1 178.128 40.6212   7
  11  -7   1 298.034 46.0303   4
  11   7  -1 210.535 17.2931  25
 -11   7   1 231.442 15.7519  16
  11   7  -1 210.754 13.7689  15
  11   7  -1 229.328 33.2253   2
  11   7  -1 190.606 13.4859  26
  11  -7   1 199.157 10.9876  18
  11  -7   1 210.895 14.9552  27
 -11   7   1 191.744 36.7921   3
  11  -7  -1 179.986 12.8349  15
  11   7   1 208.183 14.1066  15
  11  -7  -1 234.369 40.4591   4
  11   7   1 136.194 27.7662   2
 -11   7  -1 192.860 15.2960  16
  11   7   1 172.928 41.1675   4
  11   7   1 177.847 13.8293  27
 -11  -7   1 178.240 14.0702  23
 -11   7  -1 170.930 19.0711   6
 -11   7  -1 139.770 33.0421   3
  11  -7  -1 192.259 13.0239  26
  11   7   1 215.925 18.2452  18
  11  -7  -1 165.129 39.4969   7
  11   7   1 180.049 13.4996  26
 -11  -7   1 189.958 30.2470   3
  11  -7  -1 178.654 15.4402  22
  11   7   1 181.491 17.0076  25
  11  -7  -1 195.630 9.67058  18
  11  -7  -1 180.311 13.6499  27
 -11  -7   1 200.256 11.9382  16
  11  -7  -1 186.666 15.5052  25
  11  -7  -1 225.396 30.2232   2
  11  -7  -1 157.947 40.3456   5
 -13  -7  -1 42.4698 7.65305  16
  13  -7   1 32.3820 8.20179  15
  13   7  -1 26.1916 9.24219  18
 -13   7   1 28.0087 7.98314  16
  13   7  -1 31.3689 7.69984  27
 -13  -7  -1 32.6914 9.18046  23
  13  -7   1 30.8204 8.45352  27
  13   7  -1 39.9074 7.89266  26
  13  -7   1 26.9014 9.82018  22
  13  -7   1 30.5944 7.77507  26
  13   7  -1 36.3221 7.48894  15
  13   7  -1 24.7519 10.0668  25
  13  -7   1 39.8926 11.1865  25
  13   7   1 24.8078 6.75359  26
 -13  -7   1 33.7611 6.56513  16
 -13   7  -1 17.7815 7.80276  16
  13   7   1 15.7937 8.96123  25
  13  -7  -1 1.93755 7.64875  22
  13   7   1 19.0973 6.71248  27
  13   7   1 20.1683 8.76191  18
 -13  -7   1 16.4543 8.43651  23
  13  -7  -1 27.1555 8.76232  25
  13   7   1 24.4570 7.34592  15
  13  -7  -1 15.7767 6.57517  26
  13  -7  -1 27.2261 7.11771  15
  13  -7  -1 24.6935 7.34546  27
  15   7  -1 0.50770 7.64303  18
  15   7  -1 -0.7825 6.75332  25
  15  -7   1 0.14104 7.43850  25
 -15  -7  -1 13.8970 7.93921  23
  15  -7   1 -1.4406 5.49047  27
  15  -7   1 -3.5986 7.54436  22
 -15   7   1 4.96217 6.58131  16
  15   7  -1 -0.4610 5.09346  27
  15   7  -1 -0.3017 4.31166  15
  15   7   1 -7.8777 6.31344  18
  15  -7  -1 10.9471 5.52731  15
  15   7   1 6.40788 9.09677  25
  15  -7  -1 -1.3950 8.30603  22
 -15  -7   1 -0.6704 7.17096  23
  15  -7  -1 -2.4467 5.31318  27
  15   7   1 5.36679 6.20950  27
  15   7   1 -5.0603 4.56451  15
  15  -7  -1 16.7673 9.38334  25
 -15   7  -1 -3.3278 7.10641  16
   0   8   1 130.155 17.3620   1
   0  -8   1 134.658 15.0947   7
   0   8  -1 155.937 35.5657   9
   0  -8  -1 124.652 15.6145   2
   0   8   1 172.819 17.9123   2
   0  -8   1 139.070 7.11293  17
   0  -8   1 158.530 16.9578   2
   0  -8   1 138.672 5.71988  20
   0  -8  -1 139.951 6.66852  26
   0   8  -1 141.710 7.01249  16
   0   8  -1 161.639 16.8634   4
   0   8   1 162.192 16.5870   7
   0  -8   1 127.411 9.78919   8
   0  -8  -1 127.782 16.3457   1
   0  -8   1 126.532 16.6765   1
   0  -8  -1 111.404 29.6247  12
   0   8   1 92.7219 33.6820  13
   0  -8  -1 155.498 25.8417  11
   0  -8  -1 136.806 7.08068  17
   0   8   1 139.672 7.04114  16
   0  -8  -1 132.793 10.0182   8
   0  -8  -1 121.414 14.2172   5
   0  -8   1 171.628 32.6403  12
   0  -8  -1 145.605 16.2231   7
   0  -8  -1 120.387 33.7171  10
   0   8   1 144.914 15.7050   5
   0  -8   1 112.948 29.8551  14
   0  -8   1 72.5038 29.4363  10
   0   8  -1 138.344 15.1575   7
   0  -8   1 153.660 14.5678   5
   0   8  -1 149.743 15.1461   5
   0   8  -1 75.3053 35.4599  13
   0  -8  -1 117.498 38.4501  14
   0  -8   1 134.125 6.52393  26
   0  -8  -1 134.056 5.95082  20
   0   8  -1 137.591 17.7676   1
   0  -8   1 141.788 5.66041  24
   0  -8  -1 135.278 5.09928  24
   0   8   1 147.048 36.3917   9
   0  -8   1 139.514 6.82515  22
   0  -8   1 134.288 6.91211  15
   0  -8   1 144.956 13.6110   3
   0  -8  -1 144.162 6.84345  22
   0   8  -1 137.311 16.2278   2
   0  -8  -1 129.801 6.84336  15
   0  -8  -1 127.189 13.5413   3
   0   8   1 95.4187 17.3397   6
   0  -8  -1 141.356 7.01429  27
  -2   8   1 1285.27 56.9508   2
  -2  -8  -1 1284.90 33.4986  22
  -2  -8  -1 1390.16 61.4797  12
   2  -8   1 1330.59 33.4488  17
   2  -8   1 1299.18 56.4795   7
   2  -8   1 1309.11 33.6157  25
  -2  -8  -1 1291.36 32.3715  26
   2  -8   1 1270.42 34.1520  27
   2  -8   1 1259.16 103.315  12
   2  -8   1 1372.38 56.6059   4
  -2  -8  -1 1311.66 32.2747  24
  -2   8   1 1272.37 96.7429  13
  -2  -8  -1 1308.07 29.8828  19
  -2  -8  -1 1300.07 31.8070  20
  -2   8   1 1287.40 61.3993   6
  -2  -8  -1 1240.19 50.5657   5
  -2   8   1 1268.31 56.4528   7
  -2   8   1 1276.08 59.8053   5
  -2   8   1 1287.02 54.7973   3
  -2  -8  -1 1396.68 84.4472  11
   2   8  -1 1241.00 58.8162   1
   2   8  -1 1319.64 97.9465  13
   2  -8   1 1218.42 55.4407   5
   2  -8   1 1294.31 97.1834  10
   2  -8   1 1263.39 33.5373  22
   2  -8   1 1283.38 34.2163  15
   2  -8   1 1322.56 52.9338   3
  -2   8   1 1240.33 60.7076   1
   2   8  -1 1309.57 59.2416   1
  -2  -8  -1 1218.21 92.3690  14
   2   8  -1 1301.69 89.5315   9
  -2  -8  -1 1270.24 53.6251   2
  -2  -8  -1 1327.89 40.1108   8
  -2  -8  -1 1292.06 34.8810  17
  -2   8   1 1301.43 34.5940  16
   2   8  -1 1240.45 40.1112   8
   2  -8   1 1289.21 33.5717  26
   2  -8   1 1271.28 57.2148   2
  -2   8   1 1416.83 100.564   9
  -2  -8  -1 1282.53 33.1196  15
   2   8  -1 1226.07 54.2040   2
  -2  -8  -1 1297.46 33.0499  23
   2   8  -1 1323.15 59.9685   6
   2  -8   1 1177.28 58.6793   1
  -2   8   1 1272.51 54.5663   4
   2  -8   1 1390.96 98.8093  14
  -2  -8  -1 1428.80 98.8625  10
  -2  -8  -1 1290.73 32.8922  27
   2  -8   1 1314.95 32.8216  20
   2  -8  -1 1442.11 97.4794  14
  -2   8  -1 1479.83 104.122  13
  -2  -8   1 1537.59 101.655  14
   2  -8  -1 1463.90 57.7756   3
   2  -8  -1 1476.25 36.7976  22
  -2  -8   1 1369.65 56.4921   2
  -2  -8   1 1446.96 35.7663  27
   2  -8  -1 1433.53 44.6806   8
   2   8   1 1408.23 43.8346   8
   2  -8  -1 1437.10 37.0960  27
  -2  -8   1 1484.57 35.3014  26
  -2   8  -1 1474.21 67.6528   1
   2   8   1 1478.35 106.415  13
   2   8   1 1576.34 106.312   9
   2   8   1 1450.81 63.8336   1
  -2   8  -1 1452.67 60.3002   4
  -2  -8   1 1376.56 34.1310  20
   2  -8  -1 1573.03 63.9110   5
   2  -8  -1 1459.17 36.5500  26
   2   8   1 1402.34 63.5162   6
  -2  -8   1 1494.34 58.8709  12
   2  -8  -1 1462.75 110.265  12
   2  -8  -1 1470.04 64.7109   1
  -2  -8   1 1438.04 97.9588  10
   2   8   1 1327.80 54.1642   5
  -2  -8   1 1570.57 36.0660  24
  -2  -8   1 1436.70 51.9485   5
   2  -8  -1 1438.91 59.7962   7
   2   8   1 1420.85 59.7881   2
   2   8   1 1425.66 39.5606  18
  -2  -8   1 1402.12 42.4260   8
   2  -8  -1 1484.44 98.7504  10
   2  -8  -1 1423.02 37.1708  15
  -2   8  -1 1411.81 61.3299   2
  -2   8  -1 1354.99 56.0984   3
   2  -8  -1 1432.43 35.9162  17
  -2  -8   1 1401.70 88.0643  11
   2  -8  -1 1421.40 36.0979  20
  -2  -8   1 1372.05 37.6426  17
  -2   8  -1 1407.92 60.4161   7
  -2  -8   1 1396.74 35.9147  23
   2   8   1 1367.27 63.9543   1
   2  -8  -1 1448.83 36.0545  25
  -2  -8   1 1368.20 36.2667  22
  -2  -8   1 1411.41 35.9654  15
   2  -8  -1 1391.59 59.8557   2
  -2   8  -1 1457.73 37.7751  16
  -2   8  -1 1378.37 99.9261   9
   4  -8   1 116.882 20.3676   4
  -4  -8  -1 125.947 12.9697   3
   4   8  -1 111.288 19.6111   6
   4   8  -1 68.6837 26.3177  14
   4  -8   1 113.821 7.24827  25
   4  -8   1 114.001 7.46547  15
  -4  -8  -1 165.560 44.8799  10
  -4   8   1 77.7449 34.5131   9
  -4   8   1 140.346 22.1791   7
   4  -8   1 112.823 7.10491  26
   4  -8   1 117.635 19.5048   3
   4   8  -1 103.282 17.4737   1
   4   8  -1 126.298 15.7508   2
   4   8  -1 108.305 8.84106  18
   4   8  -1 113.765 28.9044  14
  -4   8   1 116.004 7.64041  16
  -4  -8  -1 83.7944 30.8427  13
   4  -8   1 104.814 18.8217   2
  -4  -8  -1 114.860 6.26171  20
  -4  -8  -1 141.230 31.0262   9
   4  -8   1 116.993 7.53369  27
  -4   8   1 102.529 17.7051   4
   4   8  -1 108.474 6.32619  27
  -4   8   1 90.4827 15.9053   2
   4  -8   1 114.531 20.3348   1
   4  -8   1 73.9543 36.9361  10
   4   8  -1 117.717 35.4915  10
  -4  -8  -1 99.8824 17.9948  12
   4  -8   1 30.7880 37.4039  12
  -4   8   1 122.192 20.4117   3
  -4   8   1 133.839 41.2279  13
  -4  -8  -1 141.773 16.2867   2
   4   8  -1 91.3554 47.4750   9
  -4  -8  -1 107.381 6.68760  24
  -4   8   1 72.4420 26.8457   1
   4  -8   1 105.919 7.22247  22
  -4   8   1 113.711 4.43918  18
  -4  -8  -1 110.325 6.87299  23
  -4  -8  -1 115.362 7.96405  17
   4   8  -1 135.313 16.1472   5
  -4  -8  -1 99.8166 5.54109  26
  -4   8   1 103.356 18.6136   6
  -4  -8  -1 103.781 6.10466  15
   4  -8   1 119.802 6.43248  17
  -4  -8  -1 126.539 39.2096  11
  -4  -8  -1 113.305 3.66226  19
   4   8  -1 116.496 16.2990   1
   4  -8   1 96.6026 19.6666   5
  -4  -8  -1 108.905 15.4076   5
   4  -8   1 120.235 36.6192  14
  -4  -8  -1 120.370 9.51130   8
   4  -8   1 119.559 21.1219   7
   4   8  -1 107.456 41.7059  13
  -4  -8  -1 57.2083 31.0492  14
   4   8  -1 114.490 9.53269   8
  -4   8  -1 91.5280 19.6703   1
   4   8   1 82.7881 15.7539   5
  -4  -8   1 101.325 5.59568  20
   4  -8  -1 113.497 7.14070  15
  -4   8  -1 111.773 19.5142   4
   4  -8  -1 72.2536 29.3040  14
   4  -8  -1 102.135 6.97296  22
   4  -8  -1 122.119 19.7336   4
  -4  -8   1 102.836 8.59232   8
   4  -8  -1 114.616 6.88424  25
   4  -8  -1 115.150 19.6884   3
   4   8   1 115.247 21.6509   1
   4   8   1 77.4799 14.6722   2
   4  -8  -1 101.888 18.4814   7
  -4  -8   1 98.5721 6.36301  23
   4  -8  -1 79.5831 47.8577  12
  -4  -8   1 111.768 11.2211   3
  -4  -8   1 108.530 14.2793   5
  -4  -8   1 100.775 6.70829  24
  -4   8  -1 81.5691 44.0837  13
  -4  -8   1 117.308 7.96030  17
  -4  -8   1 48.3290 25.0075   9
   4   8   1 91.6712 8.47052  18
  -4   8  -1 106.755 7.40404  16
  -4  -8   1 147.097 40.6641  10
   4   8   1 100.516 17.8833   6
   4  -8  -1 110.515 19.7372   1
   4  -8  -1 88.7263 19.3120   5
  -4  -8   1 100.410 5.69994  15
   4  -8  -1 143.680 39.1882  10
   4   8   1 114.691 6.56241  27
   4  -8  -1 97.1428 5.39784  17
  -4  -8   1 89.4851 27.7038  13
   4  -8  -1 93.3573 18.0185   2
  -4  -8   1 99.8907 5.13791  26
  -4   8  -1 126.078 20.9996   2
  -4  -8   1 77.9052 39.6475  11
   4  -8  -1 104.448 6.71030  26
   4   8   1 78.2110 32.8156  14
  -4  -8   1 96.3701 13.1092   2
  -4   8  -1 163.525 50.1748   9
  -4   8  -1 91.6336 17.7273   3
   4  -8  -1 102.789 6.89011  27
   4   8   1 132.881 49.2417   9
   4   8   1 103.543 9.45884   8
   4   8   1 97.5392 30.2773  14
  -6  -8  -1 363.859 15.0339  23
   6  -8   1 338.210 15.9128  22
   6   8  -1 337.113 36.4130   4
  -6  -8  -1 430.763 36.3668   1
   6   8  -1 348.959 15.4593  15
   6  -8   1 335.150 35.1753   7
   6  -8   1 268.659 84.1007  12
  -6  -8  -1 375.085 61.8351   9
   6  -8   1 387.894 15.9844  27
   6  -8   1 370.115 34.2680   4
   6   8  -1 372.288 35.2261   1
  -6  -8  -1 352.841 62.8820  10
   6   8  -1 429.369 33.5016   5
  -6  -8  -1 373.056 12.7380  27
  -6  -8  -1 298.163 47.8400  13
   6  -8   1 395.364 68.0276  10
   6  -8   1 384.148 41.3907   5
  -6  -8  -1 423.991 19.5319   8
  -6  -8  -1 376.675 27.1615   3
  -6   8   1 379.379 35.0836   3
  -6   8   1 371.085 16.4403  16
   6   8  -1 382.214 14.1341  27
   6  -8   1 358.413 34.3471   1
   6   8  -1 323.311 28.2150   2
   6  -8   1 398.495 15.7202  26
  -6   8   1 373.654 33.5261   4
   6  -8   1 368.314 13.3542  17
   6  -8   1 391.404 16.0663  15
  -6   8   1 392.088 13.4361  18
   6  -8   1 420.093 35.5147   2
  -6   8   1 379.083 64.2845  13
  -6   8   1 276.248 65.0700   9
   6   8  -1 374.432 82.2178   9
  -6   8   1 379.194 32.8298   6
   6   8  -1 426.625 63.1297  10
  -6  -8  -1 355.556 13.4557  16
   6   8  -1 364.331 19.2182   8
   6   8  -1 417.728 29.5155   6
   6   8  -1 393.015 19.2944  18
  -6  -8  -1 366.841 28.7409   2
   6   8  -1 318.437 72.0501  13
  -6   8   1 372.527 35.9739   1
  -6  -8  -1 393.933 11.9556  26
  -6  -8  -1 279.665 76.4750  11
  -6  -8  -1 368.686 15.6223  24
   6  -8   1 379.184 16.1759  25
   6   8  -1 343.659 31.5127   2
   6  -8   1 401.245 53.3643  14
  -6  -8  -1 369.012 13.1683  15
   6   8   1 399.004 37.9458   1
  -6  -8   1 337.286 15.0847  24
   6  -8  -1 299.749 32.5632  14
  -6   8  -1 374.915 16.5226  16
   6  -8  -1 353.302 14.9961  27
  -6   8  -1 349.514 33.5136   3
  -6  -8   1 358.680 10.5282  26
   6   8   1 344.998 9.47322  19
  -6  -8   1 299.506 52.5751   9
   6  -8  -1 384.458 32.7603   4
   6  -8  -1 356.075 15.1685  25
   6  -8  -1 360.551 15.9180  22
   6  -8  -1 354.539 33.3416   1
   6  -8  -1 362.414 15.0208  15
   6  -8  -1 346.289 11.9122  17
  -6  -8   1 360.122 12.7088  16
   6   8   1 310.766 31.4376   2
   6   8   1 416.537 69.3339  10
   6  -8  -1 367.298 40.6389   5
  -6   8  -1 301.696 75.7444   9
   6   8   1 221.786 76.3422   9
  -6  -8   1 328.446 76.3877  11
   6   8   1 400.060 31.1441   2
   6   8   1 366.892 19.6250   8
   6  -8  -1 372.675 63.8350  10
   6   8   1 362.885 79.2517  13
  -6  -8   1 238.950 58.5201  10
  -6  -8   1 373.641 14.9701  23
  -6  -8   1 365.593 27.0082   2
   6   8   1 379.028 30.4014   6
  -6  -8   1 363.608 12.2780  15
   6   8   1 368.629 16.2188  15
   6  -8  -1 367.024 90.7272  12
   6   8   1 403.509 40.2230   4
  -6   8  -1 368.999 68.7216  13
  -6  -8   1 365.568 25.4790   3
   6   8   1 382.454 32.5011   5
   6  -8  -1 370.209 36.4663   7
   6   8   1 335.624 13.5983  27
   6  -8  -1 345.477 31.6127   2
  -6   8  -1 363.249 32.9496   4
  -6  -8   1 354.130 16.9558   8
   6   8   1 367.831 18.7649  18
   6  -8  -1 369.466 14.6549  26
  -8   8   1 220.427 36.5750   3
   8   8  -1 197.520 10.2965  27
   8   8  -1 193.448 15.0340  18
  -8  -8  -1 243.185 25.0483   2
   8  -8   1 249.910 30.4592   2
  -8   8   1 204.158 33.1635   1
   8   8  -1 192.536 14.7437   8
  -8   8   1 204.136 8.60958  26
  -8  -8  -1 187.618 26.4767   1
  -8  -8  -1 211.406 13.2640  24
   8  -8   1 130.555 32.3255   5
  -8  -8  -1 198.531 23.7262   3
   8  -8   1 192.257 12.4008  27
  -8  -8  -1 196.058 10.6588  16
   8   8  -1 199.262 12.0118  15
   8   8  -1 265.215 30.5497   1
   8   8  -1 179.973 34.3656   4
   8   8  -1 187.402 18.3280   6
   8   8  -1 193.213 10.6788  21
   8  -8   1 208.622 12.6635  15
  -8   8   1 224.470 13.6729  16
   8  -8   1 195.144 36.3637   7
   8  -8   1 199.973 9.57237  17
   8  -8   1 179.864 13.2622  22
  -8  -8  -1 209.114 12.3527  23
  -8   8   1 183.265 24.2030   6
   8  -8   1 189.277 24.4042   2
   8  -8   1 223.866 12.5355  26
  -8  -8  -1 198.958 9.35326  15
   8  -8   1 221.859 33.6858   4
   8   8  -1 207.517 24.2167   2
   8  -8   1 204.033 13.2603  25
  -8  -8  -1 224.582 14.5980   8
   8   8  -1 218.110 12.2951  27
   8   8  -1 177.220 28.6562   2
   8  -8   1 219.319 35.9638   1
  -8  -8   1 228.177 10.6500  16
   8   8   1 228.246 39.2857   4
   8   8   1 242.102 13.6317  15
   8   8   1 204.538 16.0891  18
   8   8   1 252.971 31.3049   2
  -8   8  -1 247.906 31.7305   3
  -8   8  -1 185.344 25.4953   6
   8   8   1 221.358 12.9367  27
   8  -8  -1 202.486 13.8639  22
  -8  -8   1 225.415 13.3199  24
  -8   8  -1 213.279 13.3380  16
   8  -8  -1 241.235 12.5720  26
   8  -8  -1 212.004 27.7231   2
  -8  -8   1 211.346 12.1703  23
   8  -8  -1 195.472 12.1337  27
   8   8   1 218.935 32.0416   1
   8  -8  -1 232.068 28.5750   1
   8   8   1 225.810 11.1348  27
   8   8   1 189.953 10.8535  21
   8  -8  -1 195.238 12.8733  25
  -8  -8   1 221.008 22.9386   2
   8   8   1 201.692 15.5668   8
   8  -8  -1 215.379 8.82959  17
   8  -8  -1 157.856 32.5267   5
  -8   8  -1 173.335 31.4730   1
  -8  -8   1 231.730 13.8276   8
  -8  -8   1 158.400 20.0655   3
   8   8   1 251.806 26.8470   2
   8  -8  -1 195.229 11.7688  15
   8  -8  -1 188.059 33.5154   7
   8  -8  -1 216.173 28.8463   4
   8   8   1 255.632 21.9582   6
 -10   8   1 204.921 14.6442  16
  10   8  -1 209.892 13.4733  27
 -10  -8  -1 183.392 28.7715   3
  10  -8   1 177.816 35.3559   4
  10  -8   1 180.563 31.3517   2
  10  -8   1 227.102 48.8744   5
 -10   8   1 188.062 23.8191   6
 -10  -8  -1 185.355 14.3787  24
  10  -8   1 189.424 13.3443  15
  10   8  -1 186.108 9.21596  21
  10  -8   1 122.611 32.1261   7
 -10  -8  -1 194.154 13.7277  23
  10  -8   1 186.477 13.7244  27
  10  -8   1 159.847 28.4294   2
  10  -8   1 201.880 15.4035  22
 -10  -8  -1 156.713 25.2746   2
  10  -8   1 189.446 9.38106  17
  10   8  -1 153.269 24.9906   2
  10   8  -1 167.663 12.2596  26
  10   8  -1 214.293 13.3685  15
 -10  -8  -1 186.752 14.6904   8
  10   8  -1 200.914 41.3433   4
  10   8  -1 202.564 16.3501  25
  10   8  -1 193.675 17.0893  18
  10  -8   1 198.296 15.0079  25
 -10   8   1 255.600 29.6536   6
 -10   8   1 163.172 32.5649   3
  10   8  -1 188.508 31.0872   2
 -10  -8  -1 223.532 12.4682  16
  10  -8   1 185.980 12.8918  26
  10  -8  -1 210.879 15.1569  25
 -10  -8   1 196.473 13.2027  23
  10  -8  -1 213.897 13.3529  15
  10   8   1 189.839 27.1406   2
 -10   8  -1 204.729 36.4271   3
  10   8   1 214.471 38.6566   4
 -10   8  -1 192.199 26.0681   6
  10  -8  -1 219.817 15.9640  22
  10  -8  -1 182.757 7.92245  17
  10   8   1 199.475 13.7163  26
  10  -8  -1 161.039 28.3327   2
  10  -8  -1 202.611 13.6686  27
  10  -8  -1 240.680 44.5905   7
  10   8   1 198.333 10.1966  21
 -10  -8   1 195.662 14.8034  24
 -10  -8   1 200.272 11.4342  16
 -10  -8   1 175.904 27.1337   3
  10   8   1 206.301 16.7706  25
  10  -8  -1 198.331 29.1059   2
 -10   8  -1 199.004 14.6615  16
  10  -8  -1 209.850 13.1010  26
  10   8   1 205.822 13.5886  15
  10   8   1 206.800 17.7841  18
  10   8   1 236.919 36.1643   2
  10  -8  -1 185.569 35.1148   4
  10  -8  -1 199.611 42.3479   5
 -10   8  -1 204.862 28.7492   6
  10   8   1 208.151 14.0048  27
  12  -8   1 31.5098 7.55315  15
 -12  -8  -1 14.3335 7.25795  23
  12   8  -1 16.7452 5.70719  15
 -12  -8  -1 12.5756 5.26542  16
  12   8  -1 18.8846 9.08990  25
  12  -8   1 13.7599 7.49491  22
  12   8  -1 11.3656 7.40705  18
 -12   8   1 12.9375 7.33873  16
  12  -8   1 18.2967 6.98973  27
  12   8  -1 16.1874 5.80511  27
  12  -8   1 17.4826 7.84033  25
  12   8  -1 12.6806 6.07060  26
  12  -8   1 7.44063 5.46555  26
  12  -8  -1 9.46941 5.79912  15
  12  -8  -1 8.25838 5.68884  26
  12   8   1 2.90526 7.38770  25
 -12  -8   1 5.57669 6.44284  23
  12  -8  -1 16.1392 8.11439  22
 -12  -8   1 5.76200 4.40833  16
  12  -8  -1 3.43610 6.24268  25
  12   8   1 1.02984 6.24063  18
  12  -8  -1 16.9107 6.28056  27
 -12   8  -1 9.26278 6.92575  16
  12   8   1 10.8853 6.12519  26
  12   8   1 10.3122 5.87136  27
  12   8   1 15.2721 6.20096  15
  14   8  -1 28.8105 10.9025  18
  14  -8   1 40.4386 9.18946  26
 -14   8   1 33.6074 9.24415  16
  14  -8   1 26.3966 8.57401  27
  14  -8   1 46.7561 11.7307  22
 -14  -8  -1 57.0431 11.3302  23
  14   8  -1 49.4497 12.4509  25
 -14  -8  -1 54.0921 8.61094  16
  14  -8   1 44.0122 11.7449  25
  14   8  -1 32.1804 7.92142  15
  14  -8   1 30.2029 8.05282  15
  14   8  -1 48.8570 9.52458  27
 -14  -8   1 17.9349 8.82688  23
  14  -8  -1 40.8520 8.24569  15
 -14   8  -1 54.2755 11.5179  16
  14  -8  -1 25.8721 11.0620  22
  14   8   1 54.4002 10.4603  27
 -14  -8   1 16.2212 8.54698  16
  14   8   1 48.4324 12.9200  25
  14  -8  -1 32.1193 10.5268  25
  14  -8  -1 41.8332 12.2655  26
  14  -8  -1 41.9160 9.17543  27
  14   8   1 35.3113 12.3810  18
  14   8   1 47.7874 9.07886  15
   1   9  -1 2815.32 156.056  13
   1  -9   1 3343.15 109.408   1
  -1  -9  -1 3057.10 71.5669  23
   1  -9   1 3015.90 99.6207   7
  -1  -9  -1 3190.00 157.858  10
  -1   9   1 3070.11 99.7255   4
   1  -9   1 3020.65 72.7430  27
  -1  -9  -1 3069.74 72.1931  22
  -1  -9  -1 3035.69 80.7637   8
  -1  -9  -1 3072.80 72.3310  15
   1  -9   1 3212.73 159.079  12
   1  -9   1 2819.97 153.460  10
   1  -9   1 3125.13 82.5295   8
   1  -9   1 3017.83 93.2958   3
  -1  -9  -1 3020.61 71.3212  26
   1   9  -1 3182.50 109.553   1
  -1   9   1 2954.74 101.480   5
  -1   9   1 3136.36 109.967   1
   1   9  -1 3120.27 100.404   7
   1  -9   1 3186.52 162.514  14
  -1  -9  -1 3174.14 158.488  14
  -1  -9  -1 3172.65 95.8988   5
   1  -9   1 3083.88 69.5986  24
   1  -9   1 3124.84 72.2559  25
  -1   9   1 3085.44 103.798   2
   1  -9   1 3008.67 122.152  11
  -1  -9  -1 3077.49 72.1166  27
   1  -9   1 3114.44 72.0883  22
  -1   9   1 2984.19 160.902  13
  -1  -9  -1 3381.57 128.212  11
  -1  -9  -1 3100.38 73.5717  17
   1   9  -1 2971.31 93.5812   5
   1   9  -1 3142.84 110.194   6
   1  -9   1 3108.98 70.7282  20
  -1  -9  -1 3015.63 69.6516  24
  -1   9   1 2957.87 100.811   7
   1  -9   1 3030.82 102.955   2
  -1  -9  -1 3053.11 126.194  12
   1   9  -1 3137.23 150.058   9
   1  -9   1 3016.90 72.5721  17
  -1  -9  -1 2988.43 99.9149   2
   1   9  -1 3171.43 103.210   2
   1  -9   1 2815.66 96.3039   5
  -1   9   1 3135.48 158.326   9
   1  -9   1 3134.54 72.2782  26
   1  -9   1 3095.89 73.0577  15
  -1  -9  -1 3030.79 70.1950  20
  -1   9   1 2960.92 109.655   6
  -1   9   1 3002.69 73.2325  16
  -1  -9   1 3279.01 78.3946  17
   1   9   1 3398.74 171.970  13
   1  -9  -1 3187.17 75.7514  20
  -1  -9   1 3302.14 76.4640  23
  -1   9  -1 3319.73 109.299   2
   1   9   1 3472.96 116.581   1
  -1  -9   1 3207.95 74.4556  20
   1  -9  -1 3364.55 101.725   3
   1  -9  -1 3324.64 76.9901  26
   1  -9  -1 3307.87 77.7536  27
   1   9   1 3328.33 114.680   1
  -1  -9   1 3337.34 93.5700   3
  -1   9  -1 3345.43 106.742   5
  -1  -9   1 3218.00 76.7491  27
  -1   9  -1 3387.56 161.239   9
   1  -9  -1 3268.68 76.9517  22
   1   9   1 3233.45 104.751   7
  -1  -9   1 3234.97 77.0428  15
  -1  -9   1 3283.91 138.283  11
  -1  -9   1 3467.92 75.4209  24
  -1  -9   1 3439.87 106.780   2
   1  -9  -1 3494.38 163.647  12
   1  -9  -1 3297.33 160.425  14
  -1   9  -1 3666.46 174.776  13
  -1   9  -1 3243.15 106.642   7
  -1  -9   1 3282.96 76.9305  22
   1  -9  -1 3283.81 107.101   2
  -1   9  -1 3243.40 100.804   3
   1   9   1 3651.54 104.477   5
  -1   9  -1 3275.09 77.9598  16
   1   9   1 3372.28 116.655   6
  -1  -9   1 3145.78 75.9826  26
   1  -9  -1 3226.83 104.226   5
   1  -9  -1 3296.49 73.4253  24
   1   9   1 3269.29 79.7024  18
  -1  -9   1 3295.94 96.7622   5
   1  -9  -1 2998.34 113.889  11
  -1   9  -1 3355.46 116.530   1
   1  -9  -1 3259.47 77.7047  15
  -1  -9   1 3303.23 161.598  10
  -1   9  -1 3326.67 107.350   4
   1   9   1 3217.02 107.493   2
   1  -9  -1 3109.43 104.098   7
   1   9   1 3228.65 159.637   9
  -1  -9   1 3256.02 163.407  14
  -1  -9   1 3296.72 85.7075   8
  -1  -9   1 3365.90 131.128  12
   1  -9  -1 3260.06 77.1809  17
   1  -9  -1 3134.53 110.082   1
  -1  -9   1 3312.10 110.785   1
   1  -9  -1 3365.91 87.2231   8
   1  -9  -1 3152.86 159.853  10
   3   9  -1 592.042 36.8426   2
  -3  -9  -1 587.780 14.3085  19
  -3   9   1 585.444 42.0869   6
  -3  -9  -1 603.807 17.8806  27
  -3   9   1 593.629 19.9523  16
   3  -9   1 565.851 42.0987   1
   3  -9   1 577.106 72.4798  10
  -3  -9  -1 585.686 17.9956  24
  -3  -9  -1 612.276 36.5364   2
  -3   9   1 589.941 37.6215   4
  -3  -9  -1 574.098 20.3157  17
   3   9  -1 580.015 22.3200  18
  -3   9   1 638.631 41.2256   7
   3  -9   1 662.165 84.2129  12
  -3  -9  -1 605.222 17.2942  20
  -3  -9  -1 604.422 68.2589  11
   3  -9   1 684.441 38.7384   3
   3  -9   1 568.818 38.7661   2
   3   9  -1 565.239 67.6527  14
   3  -9   1 514.836 37.2279   7
  -3  -9  -1 582.630 34.6687   5
  -3   9   1 431.025 67.7774   9
  -3  -9  -1 605.830 76.3784  10
   3  -9   1 584.662 18.9764  26
  -3   9   1 588.136 38.9051   2
   3   9  -1 597.299 33.0875   5
  -3  -9  -1 623.804 38.2525  12
   3  -9   1 595.903 19.3952  22
   3  -9   1 604.612 19.7248  15
   3  -9   1 520.669 67.5848  14
  -3  -9  -1 581.797 24.1841   8
   3   9  -1 515.646 56.8982  14
   3   9  -1 570.001 39.1128   1
  -3  -9  -1 521.582 69.7476  14
   3  -9   1 599.751 18.4503  17
   3   9  -1 588.968 24.9265   8
   3   9  -1 531.707 81.9033  13
  -3   9   1 519.606 77.1555  13
  -3  -9  -1 600.609 17.4941  26
   3   9  -1 608.848 40.7286   6
  -3   9   1 592.454 37.7522   3
   3  -9   1 556.817 39.4217   5
   3  -9   1 586.796 19.6216  27
  -3  -9  -1 599.780 18.2214  15
   3  -9   1 553.335 37.0458   4
   3  -9   1 604.294 19.0296  25
  -3   9   1 545.058 40.8968   1
   3   9  -1 639.567 41.7305   1
   3   9  -1 514.842 73.6350   9
  -3  -9  -1 591.249 18.4218  23
   3  -9  -1 556.677 35.5484   3
   3  -9  -1 560.506 17.8249  26
  -3   9  -1 512.769 36.8801   2
   3   9   1 574.591 79.8481   9
   3   9   1 522.876 38.4305   1
   3   9   1 509.775 34.5714   2
   3  -9  -1 566.568 66.3556  14
   3  -9  -1 533.856 37.0361   7
   3  -9  -1 537.034 38.5732   5
  -3  -9   1 526.057 17.2021  23
   3  -9  -1 565.069 73.7158  10
  -3   9  -1 530.336 37.4839   7
  -3  -9   1 502.584 24.2755  12
   3  -9  -1 533.487 16.6474  17
  -3  -9   1 533.231 66.0422  14
  -3  -9   1 527.878 15.8583  26
  -3  -9   1 538.371 33.4476   2
   3   9   1 449.638 75.2807  13
   3  -9  -1 538.983 18.2396  15
   3   9   1 483.468 37.0674   6
  -3  -9   1 570.129 68.5451  11
   3  -9  -1 546.236 18.3908  27
   3   9   1 508.281 32.8947   5
   3   9   1 523.474 39.5270   1
  -3  -9   1 502.036 30.5077   5
  -3   9  -1 483.841 71.8679   9
   3   9   1 524.447 60.1209  14
  -3   9  -1 563.680 37.1081   4
  -3  -9   1 541.503 16.3684  27
  -3   9  -1 553.154 18.9191  16
   3  -9  -1 615.046 78.5612  12
  -3   9  -1 533.613 41.2260   1
  -3  -9   1 540.335 17.1827  24
  -3   9  -1 472.996 75.9447  13
  -3  -9   1 566.921 72.1580  10
   3   9   1 575.750 21.3628  18
  -3  -9   1 529.092 16.6667  15
  -3  -9   1 536.026 18.9610  17
  -3  -9   1 550.822 12.2547  19
   3  -9  -1 553.045 18.1834  22
  -3   9  -1 532.527 35.4331   3
   3  -9  -1 539.997 17.6204  20
   3  -9  -1 561.560 35.0810   4
  -3  -9   1 533.660 15.6130  20
  -3  -9   1 554.123 22.5380   8
   3  -9  -1 536.010 38.7422   1
   3  -9  -1 564.210 17.5702  25
   3  -9  -1 487.906 35.1895   2
  -5  -9  -1 1360.06 95.4836   9
   5  -9   1 1210.28 35.0625  15
   5  -9   1 1138.21 93.8996  14
  -5  -9  -1 1293.92 50.9947   3
  -5  -9  -1 1205.18 39.8874   8
  -5   9   1 1298.09 62.7517   4
   5  -9   1 1250.06 34.7577  26
  -5  -9  -1 1256.63 109.775  14
  -5   9   1 1204.57 64.1993   6
  -5   9   1 1213.44 28.8331  18
  -5   9   1 1184.03 62.6376   3
  -5  -9  -1 1185.13 33.8381  23
   5   9  -1 1013.11 123.606   9
   5  -9   1 1224.56 66.7364   7
  -5   9   1 1155.60 103.797  13
  -5  -9  -1 1231.35 32.7554  20
   5   9  -1 1198.85 33.3752  27
   5  -9   1 1254.60 109.583  10
  -5  -9  -1 1193.20 59.5371   5
  -5  -9  -1 1428.82 114.889  10
   5   9  -1 1222.27 39.6714  18
  -5   9   1 1314.03 118.352   9
  -5  -9  -1 1267.11 31.2693  26
  -5   9   1 1212.18 35.8952  16
   5   9  -1 1123.81 100.548  10
   5   9  -1 1237.98 58.2814   2
  -5  -9  -1 1114.78 33.8290  24
  -5  -9  -1 1200.70 32.1935  15
  -5  -9  -1 1345.19 58.5291   2
   5  -9   1 1156.44 61.2143   4
   5   9  -1 1295.59 63.2905   1
   5  -9   1 1181.09 70.0744   5
   5  -9   1 1253.04 35.7822  22
   5   9  -1 1166.01 41.0361   8
   5   9  -1 1294.11 119.096  13
   5  -9   1 1136.65 64.6575   1
   5   9  -1 1167.59 59.2444   6
   5   9  -1 1183.62 63.8045   1
   5  -9   1 1238.76 35.0798  25
  -5  -9  -1 1198.03 115.079  11
  -5  -9  -1 1303.72 84.8819  13
   5  -9   1 1237.17 35.5126  27
   5  -9   1 1215.46 32.4683  17
   5   9  -1 1291.96 58.6121   5
   5  -9   1 1200.82 63.5120   2
   5  -9   1 1133.35 129.808  12
   5   9   1 1187.54 78.9951  14
   5  -9  -1 1129.43 63.7000   7
  -5  -9   1 1160.11 30.3698  15
  -5  -9   1 1222.68 35.0289  17
   5   9   1 1178.86 37.9193  18
  -5  -9   1 1141.94 28.7975  26
   5  -9  -1 1118.35 57.1943   4
   5  -9  -1 1055.42 96.0547  10
  -5   9  -1 1140.88 67.6893   1
  -5   9  -1 1118.18 110.562  13
   5  -9  -1 1128.49 30.0595  17
   5   9   1 1113.25 58.8116   6
   5   9   1 1085.52 66.1161   4
   5  -9  -1 1131.14 32.7276  25
  -5  -9   1 1019.10 84.4641   9
  -5  -9   1 1217.35 107.818  14
   5  -9  -1 1166.21 60.0968   2
  -5   9  -1 1207.00 34.9275  16
   5  -9  -1 1155.35 68.9379   5
   5  -9  -1 1166.02 34.1228  22
  -5  -9   1 1183.04 37.7772   8
   5   9   1 1172.43 66.3172   1
   5  -9  -1 1159.38 33.2117  15
  -5  -9   1 1206.42 109.441  10
   5   9   1 1131.14 57.5152   2
  -5  -9   1 1186.55 33.3218  24
  -5  -9   1 1194.23 29.7517  27
  -5  -9   1 1173.69 56.1367   5
   5  -9  -1 1145.95 32.5622  26
   5   9   1 1234.45 123.552  13
   5  -9  -1 1100.28 62.3542   1
   5   9   1 927.036 131.386   9
  -5  -9   1 1049.65 71.5125  13
   5  -9  -1 1253.82 82.0142  14
  -5  -9   1 1162.15 45.3842   3
  -5   9  -1 1339.73 64.9766   4
  -5  -9   1 1155.76 52.8210   2
   5  -9  -1 1127.55 33.2457  27
  -5  -9   1 1124.72 32.2937  23
  -5   9  -1 1000.78 110.133   9
   5  -9  -1 988.117 125.279  12
  -5  -9   1 1051.28 113.477  11
   5   9   1 1145.96 110.866  10
  -5   9  -1 1077.66 60.5045   3
   7   9  -1 1369.93 45.6613  18
  -7  -9  -1 1386.69 40.1649  24
   7  -9   1 1399.91 40.3879  27
  -7  -9  -1 1364.60 73.2513   1
   7  -9   1 1360.95 41.5507  22
   7  -9   1 1379.51 40.6485  25
   7   9  -1 1242.45 36.9492  27
   7   9  -1 1311.88 60.5913   6
   7  -9   1 1352.38 35.9502  17
  -7  -9  -1 1347.99 39.0355  23
  -7  -9  -1 1359.56 35.7516  15
   7  -9   1 1346.51 79.6353   7
   7   9  -1 1312.75 46.0277   8
  -7  -9  -1 1381.90 44.4799   8
   7   9  -1 1448.02 83.2231   4
   7   9  -1 1371.50 75.3520   1
  -7  -9  -1 1472.71 64.6684   2
   7   9  -1 1297.44 39.6259  15
   7   9  -1 1465.40 67.1616   2
   7  -9   1 1280.83 83.5818   5
   7  -9   1 1349.93 39.3524  26
  -7   9   1 1353.27 40.9916  16
   7   9  -1 1411.20 71.7278   2
  -7   9   1 1457.34 79.3175   1
   7  -9   1 1392.62 73.9013   2
   7   9  -1 1386.29 69.8861   1
  -7  -9  -1 1341.65 59.5577   3
  -7   9   1 1268.98 68.2791   6
  -7  -9  -1 1368.40 36.8813  16
   7  -9   1 1396.99 73.4353   4
  -7   9   1 1289.04 73.1755   3
   7  -9   1 1319.96 39.6824  15
   7  -9   1 1329.26 75.2248   1
   7  -9  -1 1218.45 31.9168  17
   7   9   1 1205.40 76.8583   4
  -7   9  -1 1251.35 75.0738   1
   7  -9  -1 1176.58 73.9883   7
   7   9   1 1194.91 62.4603   2
  -7  -9   1 1250.14 57.2281   2
  -7  -9   1 1209.51 32.1237  15
  -7  -9   1 1207.35 37.0914  24
  -7   9  -1 1165.71 69.5957   3
   7  -9  -1 1385.64 73.4666   1
   7   9   1 1294.70 76.7407   1
  -7  -9   1 1220.85 39.6430   8
   7  -9  -1 1196.86 65.0415   4
   7   9   1 1183.43 35.0637  27
   7   9   1 1213.96 69.7730   2
   7   9   1 1296.38 61.2684   6
  -7  -9   1 1231.66 53.5899   3
  -7   9  -1 1238.82 38.4415  16
   7  -9  -1 1266.56 36.8789  15
   7   9   1 1215.91 42.7386  18
  -7  -9   1 1254.95 36.4465  23
   7  -9  -1 1202.92 36.8592  25
   7  -9  -1 1259.31 38.9113  22
   7  -9  -1 1240.72 36.1883  26
   7  -9  -1 1215.58 36.8226  27
   7  -9  -1 1251.44 67.4637   2
  -7   9  -1 1262.15 67.3215   6
   7   9   1 1220.97 37.0049  21
   7  -9  -1 1309.15 83.0101   5
   7   9   1 1221.44 37.8920  15
  -7  -9   1 1269.42 33.3947  16
  -9  -9  -1 359.442 32.4025   3
   9  -9   1 353.457 17.4642  15
   9  -9   1 304.044 17.7562  25
   9  -9   1 404.823 41.7408   4
   9  -9   1 314.692 12.7491  17
  -9  -9  -1 308.560 16.1097  23
   9  -9   1 318.322 36.0663   2
   9   9  -1 340.694 16.8642  27
   9   9  -1 284.642 31.8958   2
   9  -9   1 349.040 44.4833   7
   9   9  -1 376.934 56.0312   4
  -9  -9  -1 325.032 12.8379  15
  -9   9   1 284.955 42.5582   3
  -9  -9  -1 324.304 17.6676  24
   9  -9   1 305.977 16.8208  27
  -9  -9  -1 344.973 14.7779  16
  -9   9   1 324.112 17.9825  16
   9   9  -1 295.089 20.5210  18
  -9   9   1 365.076 34.6471   6
  -9  -9  -1 361.303 31.9543   2
   9  -9   1 312.727 18.3597  22
  -9  -9  -1 344.796 19.0063   8
   9  -9   1 299.228 16.0591  26
   9  -9   1 385.771 39.0411   2
   9   9  -1 307.847 14.0906  21
   9   9  -1 327.165 16.5666  15
   9   9  -1 298.615 19.9759   6
   9   9  -1 349.858 35.5816   2
   9  -9   1 333.830 46.7628   5
   9   9   1 245.663 42.9689   4
   9  -9  -1 258.958 10.1151  17
   9   9   1 267.795 15.7110  26
  -9  -9   1 308.258 13.2835  16
   9  -9  -1 276.988 15.0790  15
  -9   9  -1 276.189 31.6798   6
   9  -9  -1 273.347 32.8009   2
   9  -9  -1 273.121 17.0919  22
   9   9   1 267.699 22.0559   6
   9   9   1 271.883 15.5680  27
  -9   9  -1 314.866 33.5322   6
  -9  -9   1 230.619 25.1847   2
   9  -9  -1 304.121 16.9637  25
   9   9   1 268.814 15.6710  15
   9  -9  -1 218.883 35.3609   4
  -9   9  -1 237.459 38.3348   3
  -9   9  -1 279.284 16.8853  16
   9   9   1 238.048 30.6543   2
   9  -9  -1 299.409 15.1968  26
   9  -9  -1 273.879 46.4918   7
   9   9   1 275.164 13.4643  21
   9  -9  -1 278.074 48.8461   5
  -9  -9   1 297.675 28.9638   3
  -9  -9   1 277.942 15.2936  23
   9  -9  -1 267.165 15.3651  27
   9   9   1 263.287 18.8523  18
  -9  -9   1 246.971 15.8229  24
   9  -9  -1 294.411 33.9318   2
   9   9   1 206.475 35.3620   2
  11  -9   1 44.7842 9.73098  22
  11  -9   1 42.7421 8.51355  15
  11  -9   1 69.8999 11.7590  25
  11   9  -1 54.6139 11.0105  25
  11   9  -1 62.4504 9.09062  27
 -11  -9  -1 64.0728 9.33739  23
  11  -9   1 45.4894 5.02699  17
  11   9  -1 58.0530 11.8748  18
  11  -9   1 33.9005 7.61692  27
  11   9  -1 45.9300 8.22015  15
 -11  -9  -1 48.0715 7.33764  16
 -11   9   1 53.5423 9.56789  16
  11  -9   1 47.3512 8.52696  26
  11   9  -1 53.4681 8.47062  26
 -11   9  -1 98.7287 12.9836  16
  11   9   1 82.8190 11.2992  26
  11   9   1 85.4376 10.9834  15
  11  -9  -1 77.5985 11.7705  22
  11  -9  -1 90.0058 10.9466  26
  11  -9  -1 106.464 11.5624  27
 -11  -9   1 91.0707 11.2451  23
 -11  -9   1 92.3530 8.94583  16
  11   9   1 69.7497 9.94991  27
  11   9   1 107.616 15.5996  18
  11  -9  -1 102.246 10.8869  15
  11   9   1 92.7582 13.5647  25
 -11  -9   1 72.9579 11.0224  24
  11  -9  -1 94.2173 12.6296  25
  11   9   1 76.7259 6.24188  21
  13   9  -1 281.118 17.9137  26
 -13   9   1 285.975 20.6627  16
 -13  -9  -1 273.520 16.3511  16
  13   9  -1 297.636 18.8144  27
  13  -9   1 305.863 21.4596  25
  13  -9   1 271.390 18.5414  26
  13  -9   1 278.520 19.6320  27
  13   9  -1 263.640 22.5963  18
  13   9  -1 275.014 16.8040  15
  13   9  -1 279.077 22.9856  25
 -13  -9  -1 278.496 18.7402  23
  13  -9   1 289.033 18.4093  15
  13  -9   1 259.951 20.9526  22
  13  -9  -1 242.602 16.3384  26
  13  -9  -1 269.224 21.5538  22
  13   9   1 235.627 21.3689  25
  13   9   1 250.654 17.0540  15
 -13  -9   1 256.856 18.4547  23
  13   9   1 230.960 21.6441  18
  13  -9  -1 265.260 19.9464  25
 -13  -9   1 218.264 13.9164  16
  13  -9  -1 247.867 18.0495  27
  13   9   1 231.122 17.4817  27
 -13   9  -1 251.152 19.3350  16
  13  -9  -1 253.758 16.8305  15
  13   9   1 271.810 17.9788  26
   0 -10  -1 74.2858 37.9378  14
   0 -10  -1 65.4894 5.20630  22
   0  10  -1 83.3331 17.4304   1
   0 -10   1 72.4378 5.60520  27
   0 -10  -1 62.5096 4.54269  20
   0 -10   1 63.7013 31.1093  12
   0  10   1 91.2595 17.0478   7
   0 -10  -1 59.0616 12.7013   5
   0  10   1 64.6184 5.70026  18
   0 -10   1 62.7627 12.9966   7
   0 -10   1 75.5724 5.40452  22
   0  10  -1 43.8857 12.9707   6
   0  10   1 44.4576 35.3511  13
   0 -10   1 77.3809 36.3067  10
   0  10  -1 77.7120 14.5742   5
   0  10  -1 51.8146 36.1252  13
   0 -10  -1 31.7909 32.9868  10
   0 -10  -1 68.8203 5.68424  15
   0  10   1 75.0869 17.2580   6
   0 -10  -1 70.6381 3.75764  24
   0 -10  -1 32.6566 30.2295  12
   0 -10   1 71.0594 4.20326  24
   0  10  -1 41.3685 11.6505   4
   0 -10  -1 44.2956 13.1131   1
   0 -10  -1 62.4951 13.9791   2
   0 -10  -1 63.9259 5.32543  27
   0 -10   1 63.3504 5.08836  26
   0  10   1 70.0266 14.8076   5
   0 -10   1 63.3524 5.37913  17
   0 -10   1 58.9891 5.18439  15
   0 -10   1 78.8659 16.0257   2
   0 -10   1 51.2654 10.3483   3
   0 -10  -1 57.0150 23.2021  11
   0 -10  -1 69.4731 5.65296  17
   0 -10   1 64.5046 4.34458  20
   0  10   1 69.0319 16.0408   1
   0  10  -1 54.1999 13.6240   2
   0 -10  -1 69.7686 13.0221   3
   0 -10   1 23.2544 22.7472  11
   0  10  -1 60.6984 5.24180  16
   0  10  -1 81.6702 15.8097   7
   0 -10  -1 79.0541 5.53675  26
   0 -10  -1 74.9928 8.61521   8
   0  10   1 27.9842 31.9839   9
   0  10   1 56.9626 13.1825   2
   0  10  -1 78.0866 35.5962   9
   0 -10   1 79.9679 19.5271   1
   0 -10   1 48.9015 36.6383  14
   0 -10   1 63.8274 12.5823   5
   0 -10   1 51.3470 8.47774   8
  -2  10   1 423.113 34.1070   2
   2 -10   1 320.195 70.2308  12
  -2 -10  -1 531.892 44.9645  12
   2 -10   1 466.299 16.1099  17
   2  10  -1 484.046 33.8672   7
  -2 -10  -1 461.348 21.9454   8
   2 -10   1 456.016 37.0925   1
  -2 -10  -1 464.174 57.0615  11
   2 -10   1 475.186 35.9253   2
  -2 -10  -1 469.213 15.7814  27
  -2 -10  -1 473.319 14.6850  24
  -2  10   1 392.103 33.9926   5
   2 -10   1 467.995 16.7649  27
   2 -10   1 401.334 29.4852   3
  -2 -10  -1 478.040 17.4859  17
   2 -10   1 458.736 15.2103  20
  -2 -10  -1 451.768 15.5362  23
  -2 -10  -1 482.912 16.0301  15
  -2  10   1 472.305 33.4550   4
   2  10  -1 501.151 19.6258  18
  -2 -10  -1 510.033 71.8409  14
  -2 -10  -1 461.677 15.1083  26
   2 -10   1 459.425 33.6785   7
   2  10  -1 419.282 36.0816   6
   2  10  -1 464.446 67.1645   9
  -2 -10  -1 501.938 34.1934   2
   2 -10   1 548.524 36.4769   5
  -2  10   1 477.560 33.6294   3
   2 -10   1 515.992 75.8074  10
  -2 -10  -1 470.169 14.4146  20
   2 -10   1 439.428 22.8022   8
  -2  10   1 434.224 34.2610   7
  -2 -10  -1 427.350 29.5098   5
  -2  10   1 411.481 70.9289  13
  -2  10   1 468.212 17.1591  16
  -2 -10  -1 491.472 70.3128  10
   2 -10   1 514.396 68.9217  14
  -2  10   1 454.798 38.0742   1
  -2 -10  -1 475.318 16.2285  22
   2  10  -1 457.122 36.9276   1
   2  10  -1 508.993 30.7135   5
   2  10  -1 460.716 75.8821  13
  -2  10   1 527.418 73.5236   9
  -2  10   1 485.411 39.8229   6
   2  10  -1 458.918 36.7213   1
   2 -10   1 442.098 16.6361  15
   2  10  -1 441.338 33.1244   2
   2 -10   1 451.762 16.0189  22
   2 -10   1 467.567 16.2063  26
   2 -10   1 458.430 15.9540  25
   2  10   1 439.770 18.5048  18
   2 -10  -1 504.577 35.3689   7
   2  10   1 504.513 38.9538   6
  -2  10  -1 415.102 68.5080   9
  -2 -10   1 498.909 29.5794   5
  -2 -10   1 507.903 16.5476  15
   2  10   1 619.146 77.0075   9
   2 -10  -1 523.375 17.6136  27
   2 -10  -1 501.342 36.4115   5
  -2 -10   1 434.013 72.0235  14
  -2  10  -1 440.652 31.5616   3
   2 -10  -1 446.150 67.3649  10
  -2 -10   1 494.641 16.2689  23
   2 -10  -1 527.875 16.4816  20
  -2  10  -1 572.084 37.4547   4
   2 -10  -1 345.863 63.3971  14
   2  10   1 500.906 38.6233   1
   2 -10  -1 512.724 17.4819  15
  -2 -10   1 532.633 22.8897   8
   2 -10  -1 508.035 16.2978  25
  -2  10  -1 492.696 35.2189   7
  -2 -10   1 513.269 16.8471  22
  -2  10  -1 526.807 41.4836   1
  -2  10  -1 477.020 17.5258  16
   2 -10  -1 476.229 23.6509   8
   2 -10  -1 490.126 37.4355   1
   2 -10  -1 493.465 16.4494  17
  -2 -10   1 497.208 16.1371  27
   2 -10  -1 468.548 16.6524  22
   2 -10  -1 484.898 33.0762   3
   2 -10  -1 526.332 36.7883   2
   2  10   1 501.750 38.4265   1
   2 -10  -1 496.012 75.9026  12
   2 -10  -1 497.202 16.7291  26
  -2 -10   1 434.651 39.4084  12
   2  10   1 421.555 30.8408   5
  -2 -10   1 574.216 75.3822  10
  -2 -10   1 503.931 34.4404   2
   2  10   1 357.449 69.1203  13
  -2  10  -1 419.080 34.1380   2
  -2 -10   1 490.018 15.6616  26
   2  10   1 435.148 33.7562   2
  -2 -10   1 455.974 15.2471  24
   2  10   1 482.466 33.9786   7
  -2  10  -1 445.967 72.1893  13
  -2 -10   1 575.037 61.7851  11
  -2 -10   1 515.065 14.6700  20
   4 -10   1 127.720 24.7410   1
  -4 -10  -1 86.2953 16.0902   2
  -4 -10  -1 84.8487 7.73431  17
   4  10  -1 129.822 33.4302  14
  -4 -10  -1 41.3447 28.9126   9
   4 -10   1 176.575 61.2109  12
  -4  10   1 82.1376 45.9026  13
   4 -10   1 114.451 8.11069  15
   4 -10   1 106.361 7.48666  26
  -4  10   1 73.5686 16.4879   4
   4  10  -1 115.964 16.1351   5
   4 -10   1 109.555 7.93469  22
   4 -10   1 102.442 6.64275  17
  -4 -10  -1 98.2416 6.48515  15
  -4  10   1 119.207 48.9679   9
   4 -10   1 140.117 24.6645   7
   4 -10   1 123.494 23.9265   5
  -4  10   1 73.7784 18.9806   6
  -4 -10  -1 119.812 7.34828  24
   4  10  -1 104.295 17.5431   2
  -4 -10  -1 96.7292 18.0102   5
  -4 -10  -1 99.0749 12.4648   3
  -4 -10  -1 99.1534 6.05650  26
   4 -10   1 138.982 49.3802  10
   4  10  -1 110.564 21.2580   1
  -4  10   1 91.1005 7.65969  16
  -4 -10  -1 86.8976 9.43117   8
  -4 -10  -1 124.851 45.4553  11
  -4 -10  -1 98.7152 3.24533  19
  -4 -10  -1 106.309 7.23006  23
   4 -10   1 63.1547 15.3967   2
   4  10  -1 117.523 22.3686   6
  -4 -10  -1 75.3343 34.9706  13
  -4  10   1 89.9155 17.2154   3
  -4  10   1 99.0407 19.7580   1
  -4 -10  -1 82.2605 44.6650  14
  -4 -10  -1 94.2749 6.04485  27
   4  10  -1 114.311 9.65273  18
   4  10  -1 104.388 19.7280   1
   4 -10   1 103.598 7.73036  27
   4  10  -1 106.868 54.7953   9
   4 -10   1 103.128 7.35038  25
   4 -10   1 141.893 43.5552  14
  -4 -10  -1 111.569 6.50189  20
   4 -10   1 90.7888 18.1417   4
  -4 -10  -1 35.9127 42.4205  10
   4  10  -1 126.307 55.0194  13
   4 -10  -1 96.7107 19.1898   7
   4 -10  -1 69.1965 37.1865  14
  -4 -10   1 47.2107 37.2401  11
   4 -10  -1 217.549 55.4517  10
  -4  10  -1 112.167 8.25252  16
   4  10   1 83.7378 18.3020   1
  -4 -10   1 84.4547 48.6479  10
  -4 -10   1 109.384 18.2616   5
  -4  10  -1 96.6193 18.9479   3
   4  10   1 101.201 21.9734   1
  -4 -10   1 99.3146 31.4252  13
  -4 -10   1 146.318 47.3740  14
  -4  10  -1 28.5499 43.5921  13
  -4 -10   1 112.357 7.27963  23
   4  10   1 111.326 20.5882   2
   4  10   1 116.063 10.0435  18
  -4 -10   1 99.1631 16.9255   2
  -4 -10   1 124.376 12.5987   3
   4 -10  -1 108.565 19.3801   2
  -4 -10   1 104.551 6.09308  20
  -4 -10   1 113.879 6.05774  26
  -4 -10   1 102.214 9.80886   8
  -4  10  -1 82.2387 17.5896   4
   4  10   1 131.124 52.0978  13
   4 -10  -1 112.586 22.4304   5
  -4 -10   1 110.647 8.50849  17
   4 -10  -1 95.4726 7.45343  27
   4  10   1 111.202 39.2534  14
   4 -10  -1 103.768 7.04839  25
   4  10   1 38.9773 51.4716   9
   4 -10  -1 119.879 8.14621  15
   4 -10  -1 112.294 6.52323  17
  -4 -10   1 102.227 7.00922  24
  -4  10  -1 93.4453 46.2245   9
  -4 -10   1 112.628 6.57825  15
   4 -10  -1 87.6972 16.9726   1
   4 -10  -1 109.147 7.43862  26
   4  10   1 99.4610 17.9517   5
   4  10   1 104.827 20.9525   6
   4 -10  -1 115.873 8.08244  22
  -4  10  -1 82.4648 17.6554   1
   4 -10  -1 100.359 19.1932   4
   4 -10  -1 86.5941 52.2213  12
  -6  10   1 109.685 56.8813  13
   6  10  -1 113.749 67.8084  13
  -6 -10  -1 174.804 10.8001  24
   6 -10   1 192.733 11.5980  15
   6  10  -1 197.212 17.6377   8
  -6 -10  -1 211.079 9.70927  15
   6 -10   1 202.381 11.6603  25
   6 -10   1 189.148 11.5761  27
   6 -10   1 221.824 28.5067   2
   6 -10   1 161.325 31.2695   5
  -6  10   1 204.302 26.8601   6
  -6 -10  -1 207.125 11.3949  23
   6 -10   1 231.830 35.9804   7
  -6 -10  -1 208.543 8.55267  26
   6  10  -1 267.530 27.9823   5
   6  10  -1 235.506 27.7306   1
   6  10  -1 226.095 25.6997   2
   6  10  -1 167.010 28.8218   4
   6 -10   1 186.745 10.9778  26
   6 -10   1 185.567 9.38966  17
   6 -10   1 176.736 60.3162  10
   6 -10   1 108.299 63.4307  12
  -6  10   1 196.669 6.21141  18
  -6 -10  -1 186.271 19.5736   3
  -6 -10  -1 189.120 8.80357  27
   6  10  -1 190.964 14.4005  18
   6  10  -1 204.308 24.6414   6
   6  10  -1 81.9362 48.6662  10
  -6 -10  -1 190.905 22.4371   2
   6 -10   1 206.950 12.4535  22
   6 -10   1 223.554 34.6345   1
  -6  10   1 174.023 28.5952   3
   6  10  -1 183.794 9.87582  27
   6 -10   1 163.758 26.9090   4
  -6 -10  -1 164.871 13.1113   8
   6 -10   1 171.664 47.8200  14
  -6 -10  -1 79.5152 59.4242  10
  -6 -10  -1 160.098 59.2493  11
  -6  10   1 167.612 63.5101   9
   6  10  -1 217.806 28.3535   1
  -6  10   1 186.037 11.8214  16
   6  10   1 215.306 37.7348   4
   6  10   1 174.145 63.0062  10
   6 -10  -1 189.697 10.9793  25
   6 -10  -1 182.357 11.0861  15
  -6 -10   1 150.758 60.7325  10
   6 -10  -1 178.745 30.7756   7
   6 -10  -1 49.5860 82.5744  12
  -6 -10   1 201.336 9.13229  15
   6 -10  -1 206.126 11.2230  26
   6 -10  -1 189.929 11.7929  22
   6  10   1 153.894 23.9865  14
   6 -10  -1 172.372 28.7752   1
  -6 -10   1 221.792 22.8130   2
  -6 -10   1 190.720 7.67312  26
   6  10   1 132.546 78.4073   9
   6 -10  -1 223.561 27.5861   2
   6  10   1 152.013 27.4007   1
   6 -10  -1 214.886 11.9006  27
   6 -10  -1 179.293 8.55640  17
   6  10   1 186.182 25.1311   2
   6 -10  -1 223.468 58.8748  10
  -6  10  -1 194.321 12.2089  16
  -6 -10   1 200.254 11.2439  23
   6  10   1 166.831 26.5895   6
  -6 -10   1 197.890 13.3360   8
   6  10   1 150.243 63.8361  13
   6  10   1 174.950 11.5556  15
  -6 -10   1 186.055 66.3385  11
   6 -10  -1 162.787 25.8106   4
  -6  10  -1 147.664 56.8486  13
   6  10   1 159.456 27.8796   2
   6  10   1 200.438 14.5780  18
  -6  10  -1 173.690 62.1580   9
  -6  10  -1 201.940 32.0324   6
  -6 -10   1 204.291 11.6289  24
  -6  10  -1 114.418 39.3652   1
  -6 -10   1 174.855 18.6098   3
   6 -10  -1 142.270 29.7036   5
   6  10   1 255.056 28.8143   1
  -6  10  -1 169.144 28.0985   3
   6 -10  -1 244.187 43.1915  14
  -8 -10  -1 193.164 23.1722   3
   8  10  -1 164.057 10.1263  27
  -8 -10  -1 192.069 10.4455  16
  -8  10   1 185.131 29.4306   6
  -8 -10  -1 167.704 14.1722   8
  -8 -10  -1 174.360 12.6290  24
   8 -10   1 163.983 13.2627  22
   8  10  -1 209.427 28.2882   2
   8 -10   1 154.171 35.3854   5
   8 -10   1 178.339 12.6810  25
   8  10  -1 147.510 33.2677   4
   8 -10   1 164.964 12.0863  27
   8 -10   1 141.540 29.6224   4
   8 -10   1 169.281 11.6458  26
   8  10  -1 194.199 15.7959  18
   8  10  -1 191.056 25.3541   2
   8 -10   1 145.737 27.7855   2
   8  10  -1 169.420 11.1743  21
   8 -10   1 174.065 12.1784  15
   8 -10   1 202.904 37.4498   7
   8  10  -1 184.391 12.2381  15
  -8 -10  -1 169.082 11.9617  23
  -8  10   1 170.997 12.6456  16
   8  10  -1 190.493 22.3828   6
  -8 -10  -1 186.744 9.35846  15
  -8  10   1 149.276 28.7015   3
  -8 -10  -1 210.901 24.7641   2
   8 -10   1 161.066 8.90420  17
   8 -10  -1 185.361 29.8232   2
  -8 -10   1 244.227 13.6092  23
  -8 -10   1 208.350 13.7331  24
  -8  10  -1 213.870 29.5451   6
   8  10   1 215.104 14.0524  15
   8 -10  -1 242.010 14.1761  25
  -8  10  -1 248.375 38.4199   3
   8  10   1 204.045 36.3463   4
  -8  10  -1 252.117 15.4313  16
   8 -10  -1 233.618 9.59753  17
  -8 -10   1 245.232 23.8627   3
   8 -10  -1 230.019 15.1744  22
   8  10   1 220.593 14.0028  27
  -8 -10   1 214.747 25.2630   2
   8  10   1 219.562 13.0645  21
   8 -10  -1 244.073 13.8897  15
  -8 -10   1 233.784 14.8640   8
   8  10   1 224.625 31.6039   2
  -8 -10   1 241.787 11.3285  16
   8  10   1 220.781 17.4120  18
   8 -10  -1 237.646 13.3333  26
   8 -10  -1 171.684 35.1312   5
   8 -10  -1 242.406 14.2268  27
   8 -10  -1 217.355 28.8290   4
   8  10   1 233.178 32.0077   2
   8  10   1 227.852 14.0154  27
   8 -10  -1 213.044 37.8986   7
   8  10   1 233.958 26.3088   6
  -8 -10   1 247.374 10.2125  15
 -10 -10  -1 75.6793 9.97440  23
 -10  10   1 35.5964 16.3340   6
  10 -10   1 66.2527 9.74177  27
  10 -10   1 73.3986 9.88740  15
  10 -10   1 51.7404 20.7866   4
  10  10  -1 79.4070 7.13392  21
 -10 -10  -1 72.7043 8.29314  16
  10 -10   1 88.9479 11.9740  22
  10  10  -1 59.9782 9.28908  26
  10  10  -1 65.3159 12.4908  18
  10  10  -1 71.6293 11.9927  25
 -10 -10  -1 101.299 22.2276   3
 -10  10   1 54.8116 22.4624   3
 -10  10   1 54.9873 9.43236  16
  10  10  -1 69.9589 9.62354  27
  10 -10   1 87.4315 26.2054   7
  10 -10   1 79.6686 10.1817  26
  10 -10   1 62.5726 10.3135  25
  10 -10   1 66.1287 5.59859  17
  10  10  -1 30.0268 21.2465   4
 -10 -10  -1 41.1441 17.8348   2
  10 -10   1 65.4682 27.0534   5
 -10 -10  -1 78.4667 11.6164   8
 -10 -10  -1 76.0450 10.4437  24
  10  10  -1 71.2423 21.9472   2
  10  10  -1 74.2926 9.87204  15
  10 -10   1 48.8223 19.3512   2
  10  10   1 58.2458 9.21702  15
  10  10   1 51.4849 11.6074  18
 -10 -10   1 28.9700 13.6329   2
  10  10   1 38.9518 9.00381   6
  10  10   1 42.6154 24.6060   4
  10 -10  -1 56.6175 17.1167   4
  10 -10  -1 43.1368 8.83894  22
  10 -10  -1 55.4600 8.63834  27
  10  10   1 47.1572 10.0947  25
 -10  10  -1 53.4151 22.3000   3
  10 -10  -1 51.0250 8.42284  15
  10 -10  -1 45.4607 25.0899   5
  10 -10  -1 54.8329 8.46763  26
 -10 -10   1 58.4878 9.02220  23
 -10 -10   1 60.3306 9.89598  24
 -10  10  -1 49.4518 9.38190  16
 -10  10  -1 26.4227 18.7460   6
  10  10   1 81.8156 23.2623   2
  10 -10  -1 40.3826 8.28592  25
 -10 -10   1 60.0023 7.11149  16
 -10 -10   1 44.7702 15.4963   3
  10 -10  -1 18.6778 19.2141   7
  10 -10  -1 54.3312 4.06539  17
  10  10   1 62.9378 9.57087  26
  10  10   1 52.3611 7.08483  21
  10  10   1 54.8179 8.77701  27
  10 -10  -1 84.1504 23.0404   2
  12 -10   1 4.22205 6.51489  25
  12  10  -1 14.4920 8.39810  25
  12 -10   1 15.5703 8.74018  22
  12  10  -1 17.7998 6.01369  15
 -12  10   1 7.30179 7.27451  16
 -12 -10  -1 15.4468 6.87173  23
  12 -10   1 12.2356 6.65283  26
  12  10  -1 14.0622 5.85312  27
 -12 -10  -1 12.7651 5.36085  16
  12 -10   1 15.7501 7.09780  15
  12  10  -1 15.7970 6.61749  26
  12  10  -1 -1.4457 7.41378  18
  12 -10   1 12.4649 6.84995  27
  12 -10  -1 7.96346 6.03512  27
  12 -10  -1 13.1748 7.87350  22
  12  10   1 18.8141 7.03299  15
 -12  10  -1 11.8968 8.03887  16
  12  10   1 7.48577 8.18555  18
  12 -10  -1 8.98719 5.51919  26
  12  10   1 3.50465 5.85252  26
 -12 -10   1 16.4768 5.35067  16
 -12 -10   1 22.2188 7.18105  23
  12  10   1 9.16849 7.59271  25
  12  10   1 19.0684 6.93953  27
  12 -10  -1 10.3036 6.74059  25
  12 -10  -1 21.1981 6.95790  15
  14  10  -1 78.3582 15.1865  25
  14 -10   1 76.0814 14.5067  22
  14  10  -1 70.6192 10.2518  15
  14 -10   1 82.7004 14.8053  25
  14 -10   1 52.7488 9.93461  15
  14 -10   1 69.4099 10.9809  26
  14  10  -1 64.0239 14.0959  18
 -14 -10  -1 63.8862 12.1786  23
  14 -10   1 52.3399 11.2521  27
 -14 -10  -1 57.2699 11.6857  16
  14  10  -1 78.5834 11.8700  27
 -14  10   1 67.5846 11.8753  16
  14 -10  -1 59.6102 14.1394  22
  14  10   1 79.3997 16.0572  18
  14 -10  -1 76.5168 11.1853  15
  14  10   1 61.2764 14.1817  25
 -14  10  -1 48.5340 11.4549  16
  14 -10  -1 71.5809 11.9954  27
  14  10   1 71.9271 11.4976  27
 -14 -10   1 81.2220 13.2794  23
  14 -10  -1 43.3749 11.9903  25
  14 -10  -1 54.8100 10.2760  26
  14  10   1 69.4552 10.7269  15
  -1  11   1 1024.03 30.1865  16
  -1  11   1 988.879 54.8408   2
  -1  11   1 1025.54 54.7586   5
   1 -11   1 955.046 71.8285  11
  -1 -11  -1 1061.18 49.8038   5
   1 -11   1 1003.00 29.6582  15
   1 -11   1 1042.62 97.8546  14
  -1  11   1 938.952 101.172  13
   1 -11   1 1018.92 100.071  10
  -1  11   1 1020.10 99.1920   9
   1 -11   1 1001.24 48.0054   3
  -1 -11  -1 1048.81 28.3178  26
   1 -11   1 1026.34 27.1712  20
  -1 -11  -1 1023.58 29.1471  15
   1 -11   1 1015.22 52.2474   7
  -1 -11  -1 882.446 50.7947   2
  -1  11   1 1006.76 60.0536   1
  -1 -11  -1 1006.76 26.7224  20
   1 -11   1 1014.77 25.9022  24
   1 -11   1 999.983 29.4628  27
   1 -11   1 1014.08 28.7606  22
   1 -11   1 1027.95 28.8878  26
  -1 -11  -1 1003.84 47.0463   3
   1 -11   1 1038.84 51.5445   5
  -1  11   1 1063.18 62.4618   6
   1  11  -1 929.555 104.341  13
   1 -11   1 1038.37 38.8160   8
  -1  11   1 1012.93 53.2679   4
  -1 -11  -1 994.524 28.6898  27
  -1 -11  -1 1010.33 30.1400  17
   1 -11   1 997.657 57.7307   1
  -1 -11  -1 985.909 25.9408  24
   1  11  -1 1025.60 60.0482   1
   1  11  -1 1027.65 60.9728   6
  -1  11   1 1034.30 55.1136   7
   1 -11   1 997.942 29.3497  17
  -1 -11  -1 1031.07 101.170  14
  -1 -11  -1 1024.73 28.9649  22
   1 -11   1 1049.80 55.5917   2
   1 -11   1 1103.91 100.778  12
   1  11  -1 1022.61 53.0138   7
   1  11  -1 1032.20 95.0395   9
  -1 -11  -1 960.862 27.9863  23
  -1 -11  -1 957.635 98.0214  10
   1  11  -1 1028.24 55.0537   2
  -1 -11  -1 1025.29 78.6560  12
  -1 -11  -1 1037.17 75.6264  11
   1  11  -1 1011.92 48.8094   5
  -1 -11  -1 1050.15 37.7064   8
   1 -11  -1 1176.30 56.6222   5
  -1 -11   1 1155.39 31.0921  26
   1 -11  -1 1177.70 57.4001   7
   1  11   1 1118.29 63.3203   1
   1 -11  -1 1174.14 69.1861  11
  -1  11  -1 1107.91 100.455   9
   1  11   1 1191.28 58.2124   7
  -1  11  -1 1125.22 65.0986   6
  -1 -11   1 1176.97 102.123  10
   1 -11  -1 1263.05 104.847  12
  -1 -11   1 1136.66 31.6542  27
  -1 -11   1 1122.14 31.1139  23
  -1 -11   1 1238.21 106.538  14
  -1  11  -1 1225.02 67.5073   1
   1  11   1 1053.03 109.777  13
   1 -11  -1 1126.82 32.5188  15
  -1  11  -1 1209.41 59.7299   7
   1 -11  -1 1109.81 31.7472  22
   1 -11  -1 1224.36 32.6463  17
   1 -11  -1 1140.28 30.4598  20
   1  11   1 1161.49 59.2381   2
  -1  11  -1 1163.13 32.8916  16
  -1  11  -1 1078.08 58.5187   2
  -1  11  -1 1042.06 107.326  13
  -1 -11   1 1139.07 31.9601  15
   1 -11  -1 1099.66 31.3637  26
  -1 -11   1 1208.61 58.6998   2
  -1 -11   1 1132.84 31.7095  22
  -1  11  -1 1162.89 58.4440   4
   1  11   1 1028.93 62.3251   6
  -1 -11   1 1144.31 40.2165   8
  -1 -11   1 1175.70 29.3091  20
   1 -11  -1 1089.64 32.1781  27
  -1 -11   1 1274.49 84.7781  12
   1 -11  -1 1198.41 54.2724   3
   1 -11  -1 1242.26 63.7012   1
   1  11   1 1225.79 34.7505  18
  -1 -11   1 1060.79 79.9208  11
  -1 -11   1 1193.18 50.9880   5
   1 -11  -1 1177.84 41.6032   8
  -1 -11   1 1104.37 29.4331  24
  -1 -11   1 1120.48 33.1581  17
   1 -11  -1 1136.72 104.920  14
   1 -11  -1 1119.36 27.7852  24
   1  11   1 1079.76 62.7567   1
  -1 -11   1 1100.92 46.5572   3
   1 -11  -1 1083.09 101.820  10
   1 -11  -1 1089.65 57.7418   2
   1  11   1 1167.72 55.1633   5
   1  11   1 1143.62 104.661   9
   3  11  -1 -7.0228 6.20055   1
   3 -11   1 18.1412 10.2671   1
  -3  11   1 -1.6142 7.74667   4
  -3 -11  -1 12.3544 2.88975  26
   3  11  -1 15.1748 9.94065   6
  -3  11   1 67.2776 43.8929   9
  -3  11   1 16.8962 4.26022  16
   3 -11   1 5.34424 7.04531   7
   3 -11   1 7.12311 7.25322   5
  -3 -11  -1 59.9486 35.7007  11
   3 -11   1 7.69413 2.99640  26
  -3  11   1 13.7687 42.7109  13
   3 -11   1 5.96369 2.38073  20
  -3 -11  -1 9.51026 2.96659  23
  -3  11   1 8.27186 8.65018   6
  -3 -11  -1 -12.392 18.7087  12
  -3  11   1 18.9380 10.8341   3
  -3 -11  -1 10.6219 3.49993  17
  -3 -11  -1 15.4205 42.5745  14
  -3 -11  -1 8.69955 3.02323  15
  -3 -11  -1 9.33667 2.60505  27
   3  11  -1 7.72057 3.88432  18
  -3 -11  -1 12.9014 2.94287  24
   3  11  -1 16.2337 8.16348   1
  -3 -11  -1 -1.6226 5.64716   2
   3 -11   1 2.76366 48.9419  12
  -3 -11  -1 7.31942 1.40601  19
  -3 -11  -1 11.9009 2.72653  20
  -3 -11  -1 10.8495 7.01410   5
   3 -11   1 8.46794 3.09035  25
   3  11  -1 5.08170 7.11739   2
   3 -11   1 11.2349 2.99093  17
   3 -11   1 10.5545 6.41817   2
  -3  11   1 3.74882 7.32906   1
   3 -11   1 6.67866 2.74949  27
   3 -11   1 10.8766 3.22618  22
  -3 -11  -1 1.05993 37.5252  10
   3 -11   1 7.67448 3.13404  15
   3 -11   1 9.15012 8.24914   3
   3  11  -1 -50.811 39.1331  13
  -3 -11  -1 14.6914 4.64989   8
   3 -11   1 -30.977 32.0267  14
   3  11  -1 6.78533 5.76184   5
  -3  11  -1 25.4084 43.9210  13
   3  11   1 9.07721 8.10010   2
  -3 -11   1 13.1933 3.14551  15
   3 -11  -1 4.45545 7.18708   5
  -3 -11   1 10.8933 2.92714  24
  -3  11  -1 10.5541 3.74796  16
   3 -11  -1 6.97641 6.15307   2
   3 -11  -1 68.3995 52.7663  12
   3  11   1 2.07527 6.55756   5
   3  11   1 13.9216 29.5350  14
  -3 -11   1 -46.152 39.5411  14
  -3 -11   1 9.91231 3.07607  22
   3 -11  -1 10.5240 3.06782  27
  -3 -11   1 24.4401 41.1746  10
  -3 -11   1 9.07809 7.21459   2
   3 -11  -1 45.7798 37.9257  14
  -3 -11   1 10.6822 2.64930  26
  -3  11  -1 19.2384 38.7108   9
  -3 -11   1 9.22183 2.32920  20
   3 -11  -1 10.3183 5.18207   8
   3  11   1 2.60853 7.09197   1
  -3 -11   1 11.0111 4.31486   8
  -3  11  -1 21.4403 9.53118   1
   3 -11  -1 11.1678 3.30770  26
   3 -11  -1 8.04949 2.66517  20
   3 -11  -1 9.89588 8.99400   3
  -3 -11   1 11.8905 3.13682  23
   3  11   1 -4.1637 6.26934   1
   3 -11  -1 10.3452 3.09366  22
  -3 -11   1 11.0668 1.23769  19
   3  11   1 -28.879 43.9907  13
  -3 -11   1 10.4163 1.24634  19
  -3  11  -1 10.3949 7.47859   3
   3 -11  -1 13.1393 3.06843  17
  -3  11  -1 2.01891 7.63458   4
  -3 -11   1 10.4634 2.76317  27
  -3 -11   1 10.0662 15.4629  12
  -3 -11   1 14.6117 3.85178  17
   3  11   1 67.8953 47.4576   9
   3 -11  -1 8.97328 2.90770  25
   3 -11  -1 -1.2870 6.49243   7
   3 -11  -1 10.3943 7.27855   1
   3  11   1 13.5084 9.53724   6
   3 -11  -1 17.2243 3.83176  15
  -3 -11   1 4.11955 5.67196   5
   3 -11  -1 11.7436 36.0660  10
   3  11   1 12.5599 4.42305  18
   5  11  -1 412.079 36.7232   6
  -5 -11  -1 417.907 15.1260  15
   5  11  -1 398.333 37.8669   1
  -5  11   1 391.105 75.9348  13
   5  11  -1 409.944 20.4988  18
   5  11  -1 293.130 50.9344  14
  -5  11   1 401.643 17.8591  16
  -5 -11  -1 413.439 16.1452  24
   5  11  -1 424.544 74.4095  10
   5 -11   1 417.967 35.4904   4
   5  11  -1 391.575 32.0544   5
   5 -11   1 414.481 16.8195  25
  -5 -11  -1 449.124 22.1024   8
  -5  11   1 377.810 37.7221   6
  -5 -11  -1 282.131 71.6792  10
  -5  11   1 362.200 35.4331   3
  -5 -11  -1 434.452 80.0960  11
  -5  11   1 372.140 85.0067   9
   5 -11   1 385.911 16.3696  26
   5 -11   1 400.312 17.3244  27
  -5  11   1 380.941 11.0456  18
  -5 -11  -1 457.289 35.7376   5
   5 -11   1 413.087 15.2249  17
   5  11  -1 263.392 89.7213   9
  -5 -11  -1 391.864 14.4970  20
   5 -11   1 399.165 17.0949  15
  -5 -11  -1 408.542 33.5256   2
   5 -11   1 373.813 67.6525  14
   5 -11   1 394.023 17.0594  22
  -5 -11  -1 385.484 15.8914  23
   5  11  -1 309.332 31.1365   2
  -5  11   1 479.046 44.9712   1
  -5 -11  -1 360.251 26.1746   3
   5 -11   1 387.297 39.4049   1
  -5 -11  -1 364.194 72.6092  14
   5  11  -1 439.053 38.4303   1
   5 -11   1 378.696 38.2315   7
   5 -11   1 403.874 40.5430   5
  -5 -11  -1 423.195 60.6888  13
  -5 -11  -1 409.814 66.2848   9
   5 -11   1 391.710 37.1686   2
   5  11  -1 472.151 78.9611  13
  -5 -11  -1 413.098 14.0191  26
  -5 -11   1 278.574 73.1435  11
   5  11   1 377.675 83.3467  13
  -5  11  -1 400.704 41.3549   1
   5 -11  -1 394.536 15.8993  25
  -5 -11   1 396.758 14.3819  15
  -5 -11   1 378.565 13.9023  20
  -5 -11   1 391.237 13.1507  26
  -5 -11   1 446.782 21.1255   8
  -5  11  -1 243.408 66.9995   9
   5 -11  -1 384.925 16.6591  15
  -5 -11   1 335.887 15.0231  23
  -5  11  -1 420.738 81.4924  13
   5 -11  -1 406.934 16.2799  26
  -5 -11   1 423.359 16.3971  24
  -5 -11   1 412.391 13.8930  27
   5 -11  -1 417.703 38.6622   7
   5  11   1 460.899 37.6609   2
  -5  11  -1 364.405 38.2670   6
  -5 -11   1 425.944 33.0976   5
   5 -11  -1 391.346 65.8074  14
  -5 -11   1 479.299 79.3801  10
  -5 -11   1 389.285 65.2467   9
   5 -11  -1 434.707 39.4900   1
  -5 -11   1 455.933 60.7938  13
   5  11   1 320.958 60.9604  14
   5 -11  -1 405.131 41.7593   5
   5 -11  -1 375.311 35.4608   2
   5  11   1 402.798 33.2976   5
   5 -11  -1 387.362 34.1623   4
   5 -11  -1 396.066 16.8283  27
   5  11   1 395.270 39.8567   1
   5 -11  -1 378.778 14.0197  17
  -5 -11   1 401.525 32.0764   2
  -5 -11   1 361.043 17.2653  17
   5 -11  -1 422.590 98.6143  12
   5 -11  -1 365.377 71.2039  10
  -5 -11   1 389.962 24.8182   3
   5  11   1 384.288 37.0214   1
   5  11   1 246.211 65.5545  10
   5  11   1 280.851 89.5122   9
   5  11   1 386.772 20.0483  18
   5 -11  -1 364.931 16.6113  22
  -5  11  -1 357.259 35.1943   3
   5  11   1 391.369 37.1823   6
  -5  11  -1 381.156 17.5921  16
   7  11  -1 220.757 13.8748  15
   7 -11   1 261.111 15.1403  22
   7 -11   1 245.486 13.9875  25
   7  11  -1 209.808 25.9906   2
   7  11  -1 243.988 17.6343  18
  -7  11   1 240.620 14.7992  16
  -7 -11  -1 256.948 11.8588  16
   7 -11   1 251.978 14.2335  15
  -7 -11  -1 262.379 11.4114  15
  -7 -11  -1 235.939 9.31742  26
  -7  11   1 243.192 37.4858   3
   7  11  -1 198.231 37.9725   4
   7  11  -1 216.457 35.7766   1
  -7 -11  -1 266.391 17.1067   8
   7 -11   1 232.296 10.9184  17
  -7 -11  -1 219.337 23.0139   3
   7 -11   1 249.324 13.7102  26
   7 -11   1 176.259 30.7000   2
   7  11  -1 205.770 11.6257  27
   7 -11   1 171.157 31.6274   7
  -7 -11  -1 232.359 26.6499   2
   7 -11   1 190.543 31.4541   4
   7 -11   1 211.070 39.8986   5
  -7 -11  -1 240.738 13.0311  23
   7  11  -1 301.007 33.4853   1
   7  11  -1 231.391 30.5887   2
  -7  11   1 213.577 33.5961   6
   7  11  -1 255.759 28.0869   6
   7 -11   1 228.759 13.9313  27
  -7 -11  -1 212.504 13.0188  24
  -7  11   1 195.695 33.4491   1
   7 -11  -1 188.007 35.5151   5
   7  11   1 173.569 30.2614   2
   7 -11  -1 198.959 13.1444  22
   7 -11  -1 206.100 12.1693  26
   7  11   1 257.194 27.9037   2
   7 -11  -1 181.051 33.8449   7
   7 -11  -1 208.967 27.6616   4
  -7  11  -1 199.287 13.8472  16
  -7 -11   1 212.055 20.0689   3
  -7 -11   1 195.402 9.46500  15
   7  11   1 145.389 32.2185   1
   7 -11  -1 206.097 12.4554  25
   7  11   1 200.549 13.4496  15
   7 -11  -1 203.964 12.8483  27
   7 -11  -1 194.756 12.3064  15
  -7 -11   1 173.937 13.5598   8
  -7 -11   1 201.633 12.3653  24
   7  11   1 204.530 15.8622  18
   7  11   1 155.485 32.2422   4
  -7 -11   1 202.625 22.6063   2
   7 -11  -1 232.725 29.4052   2
   7  11   1 242.202 30.3665   1
  -7 -11   1 208.684 12.3033  23
   7  11   1 163.253 28.1467   6
  -7 -11   1 203.027 9.96740  16
   7 -11  -1 193.247 9.19342  17
  -7 -11   1 195.369 7.51114  26
   7 -11  -1 214.610 30.1831   1
  -7  11  -1 206.117 33.7540   6
  -7  11  -1 188.757 33.0030   3
  -9 -11  -1 72.5759 17.4183   2
   9  11  -1 103.384 10.2435  15
  -9  11   1 112.085 11.7659  16
  -9  11   1 103.699 25.3320   6
   9 -11   1 75.0978 30.3381   5
   9 -11   1 99.7441 10.1885  26
   9 -11   1 104.831 10.9279  27
  -9  11   1 150.485 33.2673   3
   9  11  -1 99.9700 29.8695   4
   9  11  -1 133.641 21.5102   6
   9  11  -1 102.128 14.3546  18
  -9 -11  -1 104.846 11.1959  24
   9  11  -1 114.143 23.0540   2
   9  11  -1 99.9905 23.6815   2
   9 -11   1 114.758 12.3994  22
   9  11  -1 102.073 9.14260  21
   9 -11   1 121.377 11.5460  25
  -9 -11  -1 107.311 7.63027  15
   9 -11   1 114.737 11.2275  15
   9 -11   1 95.5096 25.4092   4
  -9 -11  -1 120.755 9.07722  16
  -9 -11  -1 145.612 22.9703   3
   9 -11   1 103.898 22.1022   2
   9 -11   1 116.083 31.0976   7
  -9 -11  -1 106.299 12.0001   8
   9  11  -1 110.170 10.6942  27
   9 -11   1 101.052 6.99711  17
   9 -11   1 134.981 28.5876   2
  -9 -11  -1 106.525 10.7373  23
   9  11   1 84.4521 10.5518  15
  -9  11  -1 80.6906 24.5986   3
  -9 -11   1 57.8214 16.0873   2
   9 -11  -1 96.9467 9.62392  26
  -9 -11   1 76.8216 10.4771  24
   9 -11  -1 62.9723 10.1866  22
   9 -11  -1 86.1720 9.55593  15
  -9 -11   1 88.8187 9.27139  23
   9  11   1 62.9892 25.4187   4
   9 -11  -1 52.3288 23.6626   7
  -9 -11   1 91.0461 7.48933  16
   9 -11  -1 48.2968 24.7264   5
   9 -11  -1 95.8572 10.2134  27
  -9 -11   1 75.5253 6.89118  15
   9  11   1 109.582 15.3198  18
  -9 -11   1 89.9903 11.1957   8
   9  11   1 83.2376 8.88697  21
   9  11   1 101.071 19.9131   6
  -9 -11   1 63.5730 16.6318   3
   9 -11  -1 82.0559 5.57434  17
   9  11   1 100.799 10.5617  27
   9  11   1 65.8705 21.6863   2
   9  11   1 90.0896 25.1333   2
   9 -11  -1 80.3962 10.2531  25
  -9  11  -1 106.725 23.9387   6
   9 -11  -1 84.1382 23.6569   4
   9 -11  -1 52.4872 19.2316   2
  -9  11  -1 74.0601 10.7750  16
  11  11  -1 6.26386 4.93239  26
  11  11  -1 8.51431 7.62902  25
  11 -11   1 11.2911 6.90655  25
  11  11  -1 7.11776 7.07102  18
  11  11  -1 9.29635 5.55987  15
  11 -11   1 15.1663 7.64163  22
  11  11  -1 9.05485 5.51900  27
 -11 -11  -1 13.5167 6.77305  23
 -11 -11  -1 12.3930 5.23247  16
 -11  11   1 13.1150 7.07434  16
  11  11  -1 13.6870 3.69868  21
  11 -11   1 23.2624 7.39952  27
  11 -11   1 18.7225 6.49434  26
  11 -11   1 6.61822 5.42104  15
  11  11   1 32.4601 7.66965  15
  11 -11  -1 30.1128 7.67823  15
  11 -11  -1 23.4204 6.60839  26
 -11 -11   1 22.7799 7.59815  23
 -11 -11   1 20.5556 5.21357  16
  11  11   1 14.8166 9.21316  18
  11 -11  -1 20.8770 6.74170  27
  11  11   1 24.4932 5.21334  21
  11 -11  -1 26.9609 8.17736  22
  11 -11  -1 28.2094 7.99745  25
  11  11   1 28.8831 7.42054  27
  11  11   1 17.8898 8.46856  25
 -11  11  -1 33.9366 9.06179  16
 -11 -11   1 20.1870 7.33897  24
  11  11   1 25.0234 6.54517  26
  13 -11   1 101.475 13.1061  26
 -13 -11  -1 55.0912 10.8989  23
  13  11  -1 75.7219 10.9250  27
  13 -11   1 88.4961 13.0786  27
 -13 -11  -1 67.7143 9.02736  16
  13  11  -1 73.2405 13.7198  25
  13 -11   1 77.0876 11.4089  15
 -13  11   1 83.2546 13.2074  16
  13  11  -1 77.7729 11.8775  26
  13  11  -1 107.384 11.5980  15
  13 -11   1 44.3250 11.6079  22
  13  11  -1 72.9857 14.7708  18
  13 -11   1 64.9769 11.6972  25
  13 -11  -1 74.8528 11.6433  27
  13  11   1 59.4892 10.3789  15
  13  11   1 77.0118 15.7591  18
 -13 -11   1 73.2486 9.38821  16
  13 -11  -1 67.2711 10.5120  15
 -13 -11   1 52.5424 10.6921  23
  13 -11  -1 64.2839 11.5839  25
  13  11   1 81.8691 15.1501  25
  13  11   1 68.7867 10.7570  27
  13  11   1 65.9861 10.7473  26
  13 -11  -1 62.6157 10.2251  26
 -13  11  -1 45.9345 10.5400  16
  13 -11  -1 52.5468 11.8294  22
   0  12   1 -30.801 32.4242   9
   0 -12   1 2.63110 2.28535  22
   0  12  -1 29.7556 39.9021  13
   0 -12   1 11.4322 3.36175  23
   0  12   1 1.96333 2.24874  18
   0 -12   1 -2.1427 5.00187   1
   0 -12   1 -0.7975 4.22373   3
   0 -12  -1 1.69335 2.62748  22
   0 -12  -1 1.67751 1.90754  20
   0  12  -1 6.34532 7.21222   1
   0 -12  -1 8.85300 5.49668   3
   0 -12   1 1.88055 42.6810  14
   0 -12   1 2.27824 1.83152  20
   0 -12   1 3.88520 3.70276   8
   0  12  -1 -1.0230 4.30240   6
   0  12  -1 3.38400 2.26760  16
   0 -12   1 4.43516 6.08934   5
   0 -12   1 43.3466 38.5623  10
   0  12   1 -10.014 34.2196  13
   0  12  -1 -9.9870 29.5080   9
   0 -12   1 42.3356 34.4379  12
   0 -12  -1 2.01422 2.02378  17
   0 -12  -1 0.90134 5.66872   2
   0 -12   1 -7.7056 4.57792   2
   0 -12   1 -1.4458 1.17463  24
   0  12  -1 2.91319 6.24921   7
   0  12   1 3.97301 8.20395   7
   0  12   1 1.94499 7.09056   6
   0 -12  -1 2.69611 33.1713  12
   0 -12   1 0.57059 23.7299  11
   0 -12  -1 2.27027 2.40444  27
   0 -12   1 0.90254 1.76588  26
   0 -12  -1 4.69004 4.05336   8
   0  12  -1 -1.0956 7.18382   2
   0 -12  -1 -1.2479 1.73554  26
   0 -12   1 2.02112 2.25926  15
   0 -12   1 0.61618 1.84742  27
   0 -12   1 2.93127 2.35975  17
   0 -12  -1 -3.2220 1.77682  15
   0  12  -1 9.72518 5.96100   5
   0 -12  -1 -32.069 36.8428  14
   0 -12  -1 0.78273 1.31770  24
   0  12   1 6.68692 7.59493   5
   0  12   1 -0.5708 8.26123   2
   0  12   1 1.83922 6.35558   4
   0  12   1 6.55822 7.83309   1
   0 -12  -1 -2.7617 1.69308  23
   0 -12  -1 20.7573 22.4500  11
   0 -12  -1 -2.4751 5.43723   5
   0  12  -1 -4.1542 6.01962   4
  -2  12   1 336.617 68.4193   9
   2 -12   1 366.208 12.0746  24
  -2 -12  -1 337.643 31.0419   2
   2  12  -1 410.136 71.4602   9
   2  12  -1 395.675 38.6700   6
  -2  12   1 345.074 34.4081   5
   2 -12   1 389.158 13.9487  20
   2 -12   1 376.526 36.0802   1
   2 -12   1 375.795 34.1590   2
  -2 -12  -1 236.520 64.4240  14
   2 -12   1 404.196 31.1840   3
   2 -12   1 403.199 23.0327   8
  -2 -12  -1 396.534 21.3290   8
  -2 -12  -1 408.059 13.3742  24
   2 -12   1 389.117 15.2961  17
   2 -12   1 386.401 15.2974  22
  -2 -12  -1 323.017 47.3085  12
   2  12  -1 335.151 27.9835   5
   2 -12   1 367.103 15.5585  15
  -2 -12  -1 373.953 29.8066   5
   2 -12   1 453.257 35.1652   5
  -2 -12  -1 384.517 14.9806  15
   2 -12   1 371.952 32.9013   7
   2 -12   1 343.999 67.1282  10
   2  12  -1 388.509 34.8396   2
   2  12  -1 331.885 35.1347   1
  -2 -12  -1 372.131 13.9320  26
  -2 -12  -1 439.733 60.1363  11
   2  12  -1 356.128 36.6002   1
   2 -12   1 309.900 72.8705  12
   2 -12   1 373.888 15.6450  27
  -2  12   1 332.952 31.5047   4
  -2 -12  -1 375.937 13.0313  20
  -2  12   1 319.471 35.5318   6
  -2  12   1 381.709 38.6468   1
  -2 -12  -1 378.273 14.5747  27
   2 -12   1 302.408 53.5229  11
  -2 -12  -1 367.703 14.2770  23
  -2 -12  -1 378.958 16.3460  17
   2 -12   1 397.500 15.1224  25
  -2 -12  -1 367.182 14.9649  22
  -2  12   1 363.327 74.1793  13
   2  12  -1 372.606 17.6183  18
  -2  12   1 390.105 16.3634  16
   2  12  -1 272.797 72.7974  13
   2 -12   1 374.128 15.0271  26
  -2 -12  -1 421.600 79.0231  10
   2 -12   1 296.337 62.9659  14
  -2  12  -1 321.781 69.1231  13
   2  12   1 365.790 36.9852   1
  -2 -12   1 380.979 32.4472   2
   2 -12  -1 383.395 33.0751   5
   2 -12  -1 317.397 67.6853  14
  -2 -12   1 370.273 14.3147  27
   2 -12  -1 393.652 14.6047  25
   2  12   1 370.251 36.8026   1
   2  12   1 297.465 28.1641   5
  -2  12  -1 384.220 39.1133   1
   2 -12  -1 520.596 81.0160  10
   2 -12  -1 356.562 14.6591  17
  -2 -12   1 348.870 15.8257  17
  -2 -12   1 375.737 25.4200   3
   2 -12  -1 356.635 30.1396   3
  -2 -12   1 412.497 21.7279   8
  -2  12  -1 409.502 40.1637   6
   2 -12  -1 396.454 34.7676   2
   2 -12  -1 385.113 15.7832  27
  -2 -12   1 396.829 14.2028  26
   2  12   1 378.400 72.1815   9
  -2  12  -1 370.898 15.8858  16
  -2  12  -1 370.785 36.0454   4
   2 -12  -1 382.113 15.1476  22
   2 -12  -1 385.842 15.0085  26
   2 -12  -1 403.753 22.9315   8
  -2 -12   1 469.302 63.5924  11
  -2  12  -1 408.080 32.7989   3
  -2 -12   1 401.388 14.8797  23
   2  12   1 335.581 16.8966  18
  -2 -12   1 309.467 69.2651  10
  -2 -12   1 345.549 27.0628   5
   2 -12  -1 365.863 35.7720   1
   2  12   1 385.369 38.2925   6
  -2 -12   1 425.507 13.9544  24
   2 -12  -1 383.160 11.3868  24
   2  12   1 243.014 64.8423  13
  -2 -12   1 372.419 14.9051  22
   2 -12  -1 340.630 72.1985  12
   2 -12  -1 390.803 14.3442  20
   2 -12  -1 320.516 46.1187  11
  -2 -12   1 375.599 12.6027  20
   2 -12  -1 381.052 33.3913   7
  -2 -12   1 414.313 48.1127  12
  -2 -12   1 386.275 14.8991  15
   2 -12  -1 398.559 15.9253  15
  -2 -12   1 246.552 65.6967  14
   2  12   1 380.504 34.1468   2
  -4 -12  -1 485.851 84.8986  11
  -4  12   1 297.978 30.8822   3
   4 -12   1 323.583 33.3215   2
   4 -12   1 328.101 15.1963  15
   4  12  -1 324.234 34.1254   1
  -4 -12  -1 296.085 13.1198  24
  -4 -12  -1 333.709 12.6357  26
   4 -12   1 353.490 35.9690   1
  -4 -12  -1 319.835 30.4261   2
  -4 -12  -1 371.989 70.8748  14
   4 -12   1 297.920 14.1002  26
  -4  12   1 336.647 80.9522   9
   4  12  -1 298.537 56.1776  14
   4  12  -1 347.388 18.6250  18
  -4 -12  -1 327.073 8.24821  19
   4 -12   1 283.559 30.4634   4
   4 -12   1 298.731 33.5111   5
   4 -12   1 269.497 64.7796  14
   4  12  -1 373.228 37.3921   1
   4 -12   1 327.246 14.4495  25
  -4 -12  -1 299.437 15.4402  17
  -4 -12  -1 331.062 12.9709  27
  -4 -12  -1 336.171 24.1379   3
   4 -12   1 314.842 84.6070  12
  -4  12   1 315.637 37.6290   1
  -4 -12  -1 272.449 69.7084  10
  -4 -12  -1 331.364 29.5462   5
  -4 -12  -1 248.354 50.6155   9
  -4  12   1 329.995 36.8434   6
   4  12  -1 376.517 30.6282   5
  -4  12   1 324.383 15.6231  16
   4 -12   1 348.459 34.8689   7
  -4 -12  -1 354.905 20.0223   8
  -4 -12  -1 332.243 12.5551  20
   4  12  -1 245.398 29.6631   2
   4 -12   1 313.195 14.7159  22
   4  12  -1 246.570 77.5573  13
  -4 -12  -1 336.493 13.5951  15
   4 -12   1 325.829 13.6447  17
   4 -12   1 317.544 13.9390  20
   4 -12   1 355.604 73.4037  10
   4  12  -1 375.693 78.5710   9
   4 -12   1 341.118 15.5228  27
  -4  12   1 239.511 71.0610  13
  -4 -12  -1 308.050 13.8286  23
   4  12  -1 302.935 33.6718   6
   4 -12  -1 335.899 15.3433  27
  -4  12  -1 294.746 65.7300   9
  -4 -12   1 411.942 64.5076   9
   4 -12  -1 341.595 14.3051  25
  -4  12  -1 334.918 15.8677  16
   4  12   1 323.041 35.2344   6
  -4 -12   1 331.826 13.8141  24
  -4 -12   1 337.654 12.6225  26
  -4 -12   1 368.709 13.2945  27
   4 -12  -1 340.705 15.5631  15
  -4 -12   1 310.526 13.9523  23
   4  12   1 340.543 18.2938  18
   4  12   1 354.473 33.3106   2
   4  12   1 311.593 60.6423  14
   4  12   1 291.351 79.1453   9
   4 -12  -1 321.055 21.7080   8
  -4  12  -1 364.382 33.8684   3
   4 -12  -1 250.838 63.3104  10
   4  12   1 319.466 72.4321  13
  -4  12  -1 370.099 40.2584   1
  -4 -12   1 378.756 31.9020   2
  -4  12  -1 219.891 66.3410  13
   4 -12  -1 320.656 14.9142  22
   4 -12  -1 280.435 83.1811  12
  -4 -12   1 313.520 15.8762  17
   4  12   1 396.464 37.9984   1
   4 -12  -1 301.275 33.0914   7
  -4 -12   1 267.197 69.2766  14
   4 -12  -1 371.510 37.2058   5
  -4 -12   1 353.181 22.7097   3
   4 -12  -1 301.309 33.1075   1
   4 -12  -1 341.280 14.5703  20
   4 -12  -1 361.695 13.8724  17
  -4 -12   1 360.146 12.5895  20
  -4 -12   1 362.320 13.9170  15
   4  12   1 406.365 40.8350   1
  -4 -12   1 233.629 57.0408  11
   4  12   1 377.891 32.1885   5
  -4 -12   1 301.617 18.4695   8
  -4 -12   1 360.523 29.5461   5
  -4 -12   1 245.998 68.9032  10
   4 -12  -1 338.638 14.7377  26
   4 -12  -1 322.840 33.0219   2
  -4  12  -1 347.056 37.5774   6
   6 -12   1 32.5642 13.8162   2
   6 -12   1 18.6623 5.03350  25
  -6  12   1 1.46576 10.5263   6
   6  12  -1 4.09674 11.5820   1
  -6 -12  -1 17.0690 4.27196  24
   6  12  -1 13.7024 9.78460   1
   6 -12   1 -1.6340 10.8721   5
   6 -12   1 18.9170 5.47304  22
   6 -12   1 22.1849 4.20172  17
[truncated: 7,648,946 more chars]
