# Supplementary material for: Crystal structure and Hirshfeld surface analysis of di­bromido­bis({(S)-2-[1-(di­methyl­amino)­eth­yl]phen­yl}di­phenyl­silanol-κO)zinc(II)
Source: Acta Crystallogr E Crystallogr Commun. 2025 Oct 24;81(Pt 11):1050–4. doi: 10.1107/S2056989025008989 (PMC12589839; doi:10.1107/S2056989025008989)
Supplement: Supplementary file 2 [file e-81-01050-Isup2.hkl]

data_I                                                                          
_shelx_title ' mo_b3260_0m_a.res in C222(1)'                                    
_shelx_refln_list_code          4                                               
_shelx_F_calc_maximum      453.81                                               
_exptl_crystal_F_000      1888.00                                               
_reflns_d_resolution_high  0.5993                                               
                                                                                
loop_                                                                           
 _space_group_symop_operation_xyz                                               
 'x, y, z'                                                                      
 '-x, -y, z+1/2'                                                                
 '-x, y, -z+1/2'                                                                
 'x, -y, -z'                                                                    
 'x+1/2, y+1/2, z'                                                              
 '-x+1/2, -y+1/2, z+1/2'                                                        
 '-x+1/2, y+1/2, -z+1/2'                                                        
 'x+1/2, -y+1/2, -z'                                                            
                                                                                
_cell_length_a     9.3111                                                       
_cell_length_b    17.5025                                                       
_cell_length_c    26.0142                                                       
_cell_angle_alpha  90.000                                                       
_cell_angle_beta   90.000                                                       
_cell_angle_gamma  90.000                                                       
                                                                                
_shelx_F_squared_multiplier     1.000                                           
                                                                                
loop_                                                                           
 _refln_index_h                                                                 
 _refln_index_k                                                                 
 _refln_index_l                                                                 
 _refln_F_squared_calc                                                          
 _refln_F_squared_meas                                                          
 _refln_F_squared_sigma                                                         
 _refln_observed_status                                                         
   2   0   0     154953.20     151355.02       800.25 o                         
   4   0   0       2692.67       2303.96        38.70 o                         
   6   0   0      28042.80      27563.09       180.39 o                         
   8   0   0      24767.57      25484.81       219.79 o                         
  10   0   0       5272.80       5399.85        96.66 o                         
  12   0   0       2449.81       2581.80       101.05 o                         
  14   0   0       6325.21       6403.40       165.97 o                         
   1   1   0      88920.20      89200.83       449.49 o                         
   3   1   0        158.54        213.77        14.05 o                         
   5   1   0       2175.66       2345.92        37.29 o                         
   7   1   0        739.16        835.42        35.09 o                         
   9   1   0        681.34        735.01        28.31 o                         
  11   1   0       2946.94       3079.21        62.62 o                         
  13   1   0        252.65        299.35        32.79 o                         
  15   1   0       3416.97       3739.16       108.84 o                         
   0   2   0      70691.12      71849.98       670.14 o                         
   2   2   0       9725.91      10675.16        47.02 o                         
   4   2   0       6723.24       7544.12        45.85 o                         
   6   2   0       5811.52       5492.99        76.08 o                         
   8   2   0        192.06        183.85        33.46 o                         
  10   2   0       1269.95       1165.70        35.23 o                         
  12   2   0         52.63          8.18        27.19 o                         
  14   2   0       2060.83       1917.03        70.82 o                         
   1   3   0       9535.62      10252.19        46.81 o                         
   3   3   0       5511.85       6527.36        35.57 o                         
   5   3   0       7463.42       7246.01        54.97 o                         
   7   3   0        464.38        402.93        22.92 o                         
   9   3   0       1578.90       1607.84        34.88 o                         
  11   3   0         19.65         55.80        35.50 o                         
  13   3   0       2162.13       2032.01        65.38 o                         
  15   3   0         43.41         70.12        39.15 o                         
   0   4   0       1046.88       1081.76        20.36 o                         
   2   4   0      79289.80      78535.22       282.23 o                         
   4   4   0      20219.04      19309.07        92.57 o                         
   6   4   0      12639.97      11823.04        72.24 o                         
   8   4   0      16830.92      16257.01       140.10 o                         
  10   4   0      16291.26      16154.68       127.61 o                         
  12   4   0       7365.03       7339.26       106.34 o                         
  14   4   0         82.20        109.52        37.06 o                         
   1   5   0      55920.89      56596.23       227.12 o                         
   3   5   0        137.37        172.18        15.72 o                         
   5   5   0      22498.96      22663.33       117.49 o                         
   7   5   0       2875.98       2946.17        48.74 o                         
   9   5   0        435.09        451.55        21.45 o                         
  11   5   0        363.02        334.50        35.08 o                         
  13   5   0       3510.84       3462.08        86.18 o                         
  15   5   0          1.15         14.34        49.81 o                         
   0   6   0        125.04        322.32        32.07 o                         
   2   6   0      22689.53      22056.80       110.59 o                         
   4   6   0      33875.27      33331.46       151.17 o                         
   6   6   0        268.94        246.60        25.39 o                         
   8   6   0       4789.96       4627.17        51.30 o                         
  10   6   0       7129.59       6921.53        94.56 o                         
  12   6   0       2327.13       2345.93        66.21 o                         
  14   6   0        598.82        566.42        50.05 o                         
   1   7   0      10015.96      10045.86        72.60 o                         
   3   7   0       5218.75       5674.01        53.60 o                         
   5   7   0       5379.68       5041.71        68.04 o                         
   7   7   0       2252.40       2275.97        60.72 o                         
   9   7   0        787.22        819.28        28.67 o                         
  11   7   0        306.29        337.67        27.34 o                         
  13   7   0        735.52        720.70        51.44 o                         
  15   7   0        291.45        268.29        55.44 o                         
   0   8   0      27843.19      27299.92       191.79 o                         
   2   8   0        381.01        290.62        22.17 o                         
   4   8   0        306.25        465.63        32.10 o                         
   6   8   0       6842.52       6373.03        93.58 o                         
   8   8   0       3163.08       3090.35        46.54 o                         
  10   8   0          5.44         14.08        21.21 o                         
  12   8   0        915.65        919.81        51.93 o                         
  14   8   0        402.33        420.77        49.01 o                         
   1   9   0       2197.44       2135.42        32.12 o                         
   3   9   0        230.32        218.58        23.79 o                         
   5   9   0       2639.78       2816.58        65.16 o                         
   7   9   0        138.87        126.04        16.38 o                         
   9   9   0       1317.21       1285.01        38.92 o                         
  11   9   0       1025.01       1039.43        52.14 o                         
  13   9   0        419.60        465.86        46.15 o                         
   0  10   0      68365.33      66027.78       428.52 o                         
   2  10   0      40258.61      39875.84       190.47 o                         
   4  10   0        737.80        761.17        36.20 o                         
   6  10   0      16913.50      17045.12       129.37 o                         
   8  10   0      14173.26      13993.90       118.78 o                         
  10  10   0       2122.33       2071.55        50.37 o                         
  12  10   0       4035.21       4276.20        93.08 o                         
  14  10   0       3540.09       3781.54       125.92 o                         
   1  11   0        431.10        399.66        26.87 o                         
   3  11   0      12600.70      12509.86       110.04 o                         
   5  11   0       2690.83       3037.09        62.22 o                         
   7  11   0       3893.85       3919.71        53.18 o                         
   9  11   0       7312.28       7183.37        96.98 o                         
  11  11   0        295.27        300.55        32.83 o                         
  13  11   0         68.53         50.73        34.80 o                         
   0  12   0        127.05        195.40        47.37 o                         
   2  12   0       8570.13       9127.86        96.73 o                         
   4  12   0         81.02        180.11        29.40 o                         
   6  12   0       4241.21       4408.81        61.16 o                         
   8  12   0       2173.57       2332.90        52.04 o                         
  10  12   0       2085.60       2061.55        58.14 o                         
  12  12   0        124.13        144.61        37.17 o                         
  14  12   0        546.20        543.02        57.51 o                         
   1  13   0        487.19        573.40        45.40 o                         
   3  13   0         33.46         54.72        38.28 o                         
   5  13   0       7588.16       7786.27        93.37 o                         
   7  13   0       1047.45       1077.10        40.26 o                         
   9  13   0       1197.77       1238.98        45.18 o                         
  11  13   0       5542.80       5512.04        97.42 o                         
  13  13   0        113.16        113.59        41.07 o                         
   0  14   0      47994.21      46308.17       337.52 o                         
   2  14   0      15274.71      14856.62       130.97 o                         
   4  14   0      27314.34      26530.97       189.41 o                         
   6  14   0       6849.76       6867.84       102.07 o                         
   8  14   0       5183.57       5426.64        80.92 o                         
  10  14   0      16867.49      16712.66       187.55 o                         
  12  14   0        991.55        943.88        57.69 o                         
   1  15   0        274.14        281.06        30.00 o                         
   3  15   0       4513.89       4696.13        52.44 o                         
   5  15   0       6581.69       6449.81        77.26 o                         
   7  15   0        436.64        432.60        36.75 o                         
   9  15   0        409.24        350.36        34.51 o                         
  11  15   0       2862.62       2979.74        76.99 o                         
  13  15   0         65.19         28.99        46.60 o                         
   0  16   0        701.86        650.00        35.34 o                         
   2  16   0        221.98        261.03        18.81 o                         
   4  16   0      21124.31      20932.48       152.03 o                         
   6  16   0       1368.17       1274.45        42.33 o                         
   8  16   0        235.86        242.27        27.32 o                         
  10  16   0       6721.31       6826.13       112.64 o                         
  12  16   0        105.28         78.99        40.13 o                         
   1  17   0        211.94        200.00        18.66 o                         
   3  17   0       2940.91       3139.85        54.68 o                         
   5  17   0       2372.52       2339.28        45.78 o                         
   7  17   0        681.99        656.49        36.34 o                         
   9  17   0       3708.10       3700.68        80.67 o                         
  11  17   0        574.43        505.51        58.02 o                         
   0  18   0      21046.05      20421.67       208.24 o                         
   2  18   0      16811.51      16701.97       141.74 o                         
   4  18   0        809.36        855.20        32.19 o                         
   6  18   0       3362.57       3416.50        66.00 o                         
   8  18   0       5686.38       5675.44       102.98 o                         
  10  18   0        114.82        101.33        36.68 o                         
  12  18   0       3315.51       3512.43       103.22 o                         
   1  19   0        344.59        353.15        24.12 o                         
   3  19   0       2749.65       2809.44        48.19 o                         
   5  19   0        173.80        119.95        21.76 o                         
   7  19   0         12.27         61.04        28.03 o                         
   9  19   0       2083.39       2265.67        78.69 o                         
  11  19   0         51.21        119.05        43.61 o                         
   0  20   0       1543.99       1603.99        68.83 o                         
   2  20   0       6213.46       6354.42        75.67 o                         
   4  20   0        343.23        272.28        30.39 o                         
   6  20   0       2208.36       2275.91        62.79 o                         
   8  20   0       2604.32       2685.47        75.64 o                         
  10  20   0         25.49        -16.80        36.45 o                         
   1  21   0         24.20         42.72        30.03 o                         
   3  21   0          5.03          3.01        27.54 o                         
   5  21   0       2156.07       2107.84        63.11 o                         
   7  21   0       1312.91       1257.92        54.75 o                         
   9  21   0        779.16        747.83        55.01 o                         
   0  22   0        675.14        647.64        46.17 o                         
   2  22   0        291.53        332.55        27.51 o                         
   4  22   0        923.33        906.60        44.03 o                         
   6  22   0          6.60         57.35        30.50 o                         
   8  22   0         80.86         66.60        42.65 o                         
  10  22   0       4764.95       4655.96       120.87 o                         
   1  23   0        331.68        325.93        30.57 o                         
   3  23   0         14.26         13.59        25.97 o                         
   5  23   0       1165.34       1124.51        54.48 o                         
   7  23   0         51.47         34.01        36.12 o                         
   9  23   0       1179.00       1246.75        76.60 o                         
   0  24   0       2443.55       2342.99        90.58 o                         
   2  24   0       6944.94       6990.25        95.58 o                         
   4  24   0       7858.92       7652.06       136.80 o                         
   6  24   0         82.08         85.18        37.05 o                         
   8  24   0        133.30         94.83        45.37 o                         
   1  25   0        628.00        626.74        40.75 o                         
   3  25   0         18.17         25.65        30.27 o                         
   5  25   0        336.17        431.61        44.86 o                         
   7  25   0        114.49        129.83        41.47 o                         
   0  26   0       2288.79       2319.52       105.34 o                         
   2  26   0        767.44        803.28        49.23 o                         
   4  26   0       1537.17       1489.03        69.02 o                         
   6  26   0        735.32        663.59        63.31 o                         
   1  27   0       1187.10       1159.63        57.44 o                         
   3  27   0        119.43        130.83        40.45 o                         
   5  27   0          3.45        -11.85        41.86 o                         
   0  28   0       5808.04       5820.77       157.81 o                         
   2  28   0       1246.92       1267.99        66.67 o                         
   4  28   0        900.94        924.51        64.24 o                         
   1  29   0       1219.22       1207.46        65.80 o                         
   2   0   1         68.41         91.86         6.74 o                         
   4   0   1      15193.88      15966.96        76.48 o                         
   6   0   1       1227.92       1116.89        28.71 o                         
   8   0   1      13974.57      13755.59       134.45 o                         
  10   0   1        629.41        577.53        27.93 o                         
  12   0   1         63.41         71.92        23.30 o                         
  14   0   1        717.35        687.04        47.58 o                         
 -15   1   1        853.51        837.96        55.99 o                         
 -13   1   1       3652.61       3756.37        76.20 o                         
 -11   1   1        342.46        307.06        27.68 o                         
  -9   1   1       1422.14       1375.32        34.27 o                         
  -7   1   1      54017.62      52614.81       252.30 o                         
  -5   1   1       7377.73       7383.90        47.40 o                         
  -3   1   1      29595.65      29614.65       110.69 o                         
  -1   1   1      12695.84      12973.50        61.13 o                         
   1   1   1      13888.37      14113.78        56.13 o                         
   3   1   1      29209.06      29302.98       116.76 o                         
   5   1   1       8140.89       8218.65        61.35 o                         
   7   1   1      53672.83      51837.90       236.18 o                         
   9   1   1       1469.88       1397.63        36.23 o                         
  11   1   1        555.98        565.18        41.48 o                         
  13   1   1       3892.71       3879.61        78.54 o                         
  15   1   1       1026.35       1061.09        60.59 o                         
 -14   2   1        647.18        482.58        42.26 o                         
 -12   2   1       1590.72       1595.06        53.33 o                         
 -10   2   1       1049.97       1023.22        45.01 o                         
  -8   2   1       9010.87       8538.41        88.84 o                         
  -6   2   1      15086.44      14987.21        97.51 o                         
  -4   2   1        567.99        635.13        14.27 o                         
  -2   2   1      13401.01      13223.41        51.82 o                         
   0   2   1       7674.23       7855.49        36.93 o                         
   2   2   1      11497.85      11250.36        51.59 o                         
   4   2   1        301.11        390.10        22.10 o                         
   6   2   1      16531.17      16387.92       101.74 o                         
   8   2   1       7919.57       7620.84        86.99 o                         
  10   2   1        693.67        651.71        27.41 o                         
  12   2   1       1617.48       1631.60        52.95 o                         
  14   2   1        663.29        667.29        48.69 o                         
 -15   3   1         15.33        -11.81        35.85 o                         
 -13   3   1        843.29        918.69        48.30 o                         
 -11   3   1       4063.89       3963.37        66.44 o                         
  -9   3   1       3576.04       3529.47        48.86 o                         
  -7   3   1       9356.70       9416.24       101.11 o                         
  -5   3   1      27418.31      27895.93       119.84 o                         
  -3   3   1      28461.74      27830.28       110.24 o                         
  -1   3   1      40540.06      40948.97       143.24 o                         
   1   3   1      39954.85      40243.70       144.11 o                         
   3   3   1      25234.89      24453.39        99.45 o                         
   5   3   1      25432.12      25928.55       126.26 o                         
   7   3   1       9566.11       9627.74        88.66 o                         
   9   3   1       3773.96       3712.56        51.07 o                         
  11   3   1       3336.54       3334.78        83.52 o                         
  13   3   1        942.85        986.63        49.28 o                         
  15   3   1         26.05        -26.28        35.92 o                         
 -14   4   1         60.61         40.37        34.08 o                         
 -12   4   1       3735.34       3665.88        98.74 o                         
 -10   4   1        659.46        687.70        29.76 o                         
  -8   4   1       3098.67       3074.82        49.33 o                         
  -6   4   1      14271.46      14197.88        82.20 o                         
  -4   4   1       7203.65       7805.35        48.27 o                         
  -2   4   1      24349.27      25350.31       110.31 o                         
   0   4   1       2717.80       2735.27        24.03 o                         
   2   4   1      25523.63      26671.54       117.37 o                         
   4   4   1       5696.51       6153.42        45.81 o                         
   6   4   1      14366.94      14348.38       100.40 o                         
   8   4   1       2810.30       2917.17        48.08 o                         
  10   4   1        924.66        908.14        31.82 o                         
  12   4   1       3643.80       3637.17        75.51 o                         
  14   4   1        157.32         72.51        38.23 o                         
 -15   5   1       2068.21       2162.95        85.50 o                         
 -13   5   1        546.90        584.63        42.63 o                         
 -11   5   1       7220.28       7125.67        92.85 o                         
  -9   5   1      16700.56      16346.76       132.28 o                         
  -7   5   1       5698.71       5730.58        60.65 o                         
  -5   5   1      61132.81      61950.44       247.63 o                         
  -3   5   1      97053.26      98243.13       354.24 o                         
  -1   5   1      56122.39      55122.15       269.67 o                         
   1   5   1      55824.09      54158.41       210.99 o                         
   3   5   1     106567.89     108917.56       390.38 o                         
   5   5   1      61625.20      62343.77       269.56 o                         
   7   5   1       5546.33       5452.35        61.77 o                         
   9   5   1      18106.43      17992.71       122.52 o                         
  11   5   1       6813.56       6769.95        85.86 o                         
  13   5   1        919.18        983.77        54.07 o                         
  15   5   1       2290.00       2465.95        95.13 o                         
 -14   6   1        137.94         72.32        37.97 o                         
 -12   6   1       3067.45       3151.54        74.37 o                         
 -10   6   1        706.43        698.84        32.64 o                         
  -8   6   1        599.66        644.46        23.54 o                         
  -6   6   1      21144.06      20554.21       144.28 o                         
  -4   6   1       7565.61       7516.77        64.15 o                         
  -2   6   1       5199.49       5954.81        47.08 o                         
   0   6   1       8585.34       9142.75        69.32 o                         
   2   6   1       6729.29       7597.43        59.32 o                         
   4   6   1       8261.57       8142.66        75.49 o                         
   6   6   1      22440.65      22298.59       129.29 o                         
   8   6   1        413.10        409.01        21.84 o                         
  10   6   1        496.23        484.79        27.93 o                         
  12   6   1       2339.66       2564.82        70.70 o                         
  14   6   1        204.35        214.13        42.77 o                         
 -15   7   1         67.45         23.06        42.96 o                         
 -13   7   1        593.98        705.38        49.42 o                         
 -11   7   1       4581.60       4413.57        73.30 o                         
  -9   7   1       2237.05       2167.03        40.08 o                         
  -7   7   1       4374.57       4553.04        63.06 o                         
  -5   7   1       6314.74       6154.97        71.69 o                         
  -3   7   1       4300.72       4086.06        43.24 o                         
  -1   7   1       3841.93       3916.42        49.93 o                         
   1   7   1       3997.63       4046.02        34.20 o                         
   3   7   1       4595.25       4489.43        53.58 o                         
   5   7   1       5978.40       5953.01        84.80 o                         
   7   7   1       5182.00       5358.78        66.29 o                         
   9   7   1       2164.05       2120.48        42.11 o                         
  11   7   1       4027.53       3966.61        80.38 o                         
  13   7   1        434.94        460.07        43.49 o                         
  15   7   1         64.45         24.66        43.85 o                         
 -14   8   1       1019.73        882.43        58.23 o                         
 -12   8   1        353.92        331.05        38.55 o                         
 -10   8   1       4137.85       4069.16        69.94 o                         
  -8   8   1       4200.48       4283.22        58.75 o                         
  -6   8   1       7913.02       7911.32        79.23 o                         
  -4   8   1       2452.76       2357.87        41.15 o                         
  -2   8   1      25726.15      27163.95       135.43 o                         
   0   8   1       2952.71       2899.80        43.06 o                         
   2   8   1      28472.54      30137.48       147.07 o                         
   4   8   1       2323.21       2181.43        45.46 o                         
   6   8   1       7567.28       7518.29        75.61 o                         
   8   8   1       4465.14       4530.27        75.58 o                         
  10   8   1       4119.79       4216.42        64.03 o                         
  12   8   1        235.47        183.21        35.57 o                         
  14   8   1        850.99        835.08        64.68 o                         
 -13   9   1       5725.42       5889.41       112.03 o                         
 -11   9   1       1094.00       1070.38        47.06 o                         
  -9   9   1       6975.56       6813.73        97.85 o                         
  -7   9   1      28473.02      28475.36       181.52 o                         
  -5   9   1      25464.21      25633.59       169.36 o                         
  -3   9   1      12607.10      12432.45        85.50 o                         
  -1   9   1      64997.35      64494.51       273.79 o                         
   1   9   1      68781.97      69167.16       282.49 o                         
   3   9   1      11482.99      11346.19        75.00 o                         
   5   9   1      24233.20      24305.05       171.13 o                         
   7   9   1      25915.17      25881.35       169.54 o                         
   9   9   1       5763.92       5766.71        74.59 o                         
  11   9   1       1800.40       1851.74        57.44 o                         
  13   9   1       5039.20       5197.21       105.15 o                         
 -14  10   1       1356.54       1421.21        73.02 o                         
 -12  10   1        309.82        254.49        39.19 o                         
 -10  10   1       1504.92       1480.06        50.03 o                         
  -8  10   1       3690.93       3682.65        62.49 o                         
  -6  10   1       4025.09       4094.31        94.01 o                         
  -4  10   1       2143.56       2146.02        55.81 o                         
  -2  10   1       9901.53       9780.96        77.67 o                         
   0  10   1       1256.08       1403.96        34.97 o                         
   2  10   1      10650.00      10395.95       112.33 o                         
   4  10   1       2243.86       2276.98        57.21 o                         
   6  10   1       3867.50       4046.43        90.66 o                         
   8  10   1       4985.33       4895.01        63.25 o                         
  10  10   1       1115.78       1114.10        40.84 o                         
  12  10   1        313.43        273.23        38.92 o                         
  14  10   1       1424.00       1400.56        76.83 o                         
 -13  11   1       1601.81       1648.23        76.50 o                         
 -11  11   1        274.10        248.94        32.85 o                         
  -9  11   1       2349.74       2284.28        49.92 o                         
  -7  11   1       5070.11       5005.98        87.65 o                         
  -5  11   1       8188.22       8420.02        96.67 o                         
  -3  11   1        124.69        188.80        29.31 o                         
  -1  11   1      21377.49      21282.83       122.79 o                         
   1  11   1      24260.74      24066.29       138.78 o                         
   3  11   1        182.41        219.78        26.52 o                         
   5  11   1       7953.85       8217.83       102.04 o                         
   7  11   1       4194.75       4194.36        60.51 o                         
   9  11   1       1803.64       1774.50        54.32 o                         
  11  11   1        515.17        523.65        38.46 o                         
  13  11   1       1372.63       1375.35        64.94 o                         
 -14  12   1        181.17        159.34        44.73 o                         
 -12  12   1       1374.88       1279.38        62.46 o                         
 -10  12   1        510.91        578.28        36.52 o                         
  -8  12   1        243.33        206.96        29.84 o                         
  -6  12   1        325.63        324.80        24.79 o                         
  -4  12   1       6839.81       6811.15        88.66 o                         
  -2  12   1       7745.62       7954.38        89.72 o                         
   0  12   1         10.52         29.13        20.02 o                         
   2  12   1       7829.36       8029.23        92.38 o                         
   4  12   1       7221.61       7173.93       107.00 o                         
   6  12   1        141.41        115.70        22.16 o                         
   8  12   1        395.53        344.53        25.38 o                         
  10  12   1        586.29        613.49        40.66 o                         
  12  12   1       1208.15       1172.88        62.77 o                         
  14  12   1        112.12        169.99        46.22 o                         
 -13  13   1         44.25         82.53        40.98 o                         
 -11  13   1       2521.05       2478.68        73.59 o                         
  -9  13   1        938.69        954.19        53.18 o                         
  -7  13   1       2183.78       2154.20        48.77 o                         
  -5  13   1       5420.51       5383.07        62.87 o                         
  -3  13   1      38575.49      38030.80       211.52 o                         
  -1  13   1       2221.59       2291.69        48.72 o                         
   1  13   1       1074.59       1145.91        46.34 o                         
   3  13   1      38687.12      38319.08       206.39 o                         
   5  13   1       5581.31       5532.51        75.54 o                         
   7  13   1       1813.33       1789.23        45.09 o                         
   9  13   1       1135.50       1167.82        43.31 o                         
  11  13   1       2111.97       2276.43        69.84 o                         
  13  13   1         13.62         -8.71        37.63 o                         
 -12  14   1       2972.44       2901.62        87.24 o                         
 -10  14   1        220.11        246.18        32.36 o                         
  -8  14   1        141.90        144.03        33.63 o                         
  -6  14   1        245.35        274.76        25.43 o                         
  -4  14   1       6438.89       6458.56        98.05 o                         
  -2  14   1       7819.57       7978.89        96.48 o                         
   0  14   1       7145.73       7026.46       108.57 o                         
   2  14   1       7328.34       7445.36       114.69 o                         
   4  14   1       6788.26       6868.21        93.53 o                         
   6  14   1        465.06        486.32        26.49 o                         
   8  14   1        129.10        175.69        32.56 o                         
  10  14   1         82.07         63.01        32.45 o                         
  12  14   1       2558.60       2500.97        85.22 o                         
 -13  15   1        318.41        291.62        48.80 o                         
 -11  15   1       4511.54       4604.44       128.76 o                         
  -9  15   1       3194.18       3296.48        75.63 o                         
  -7  15   1       4479.85       4355.60        73.62 o                         
  -5  15   1       1576.56       1620.16        42.73 o                         
  -3  15   1      25862.39      25927.18       152.44 o                         
  -1  15   1       2921.85       2855.23        89.84 o                         
   1  15   1       2985.92       2938.49        69.41 o                         
   3  15   1      28874.58      29265.48       171.52 o                         
   5  15   1       2548.68       2633.94        59.12 o                         
   7  15   1       4014.56       3917.72        64.81 o                         
   9  15   1       3211.16       3242.43        70.14 o                         
  11  15   1       4426.83       4331.17        90.94 o                         
  13  15   1        212.89        105.53        43.58 o                         
 -12  16   1        793.90        722.37        54.58 o                         
 -10  16   1        304.49        296.97        39.20 o                         
  -8  16   1        292.82        297.24        28.61 o                         
  -6  16   1        667.81        642.59        38.06 o                         
  -4  16   1       3756.43       3938.96        46.38 o                         
  -2  16   1       2380.33       2360.85        40.81 o                         
   0  16   1       1174.72       1096.67        30.45 o                         
   2  16   1       3142.25       3285.05        50.62 o                         
   4  16   1       3238.99       3415.31        51.29 o                         
   6  16   1       1127.19       1171.28        39.90 o                         
   8  16   1        227.04        195.68        26.19 o                         
  10  16   1        326.74        257.51        38.13 o                         
  12  16   1        639.94        661.12        55.23 o                         
 -11  17   1        283.20        239.95        41.77 o                         
  -9  17   1        207.15        185.39        32.80 o                         
  -7  17   1        252.55        208.16        28.17 o                         
  -5  17   1       2982.67       2942.59        52.03 o                         
  -3  17   1       2888.12       2979.33        59.35 o                         
  -1  17   1        425.37        444.95        26.76 o                         
   1  17   1        185.36        219.78        20.05 o                         
   3  17   1       2946.59       3064.63        45.98 o                         
   5  17   1       2903.70       2781.95        51.66 o                         
   7  17   1        694.15        655.16        36.12 o                         
   9  17   1        233.94        195.06        34.36 o                         
  11  17   1        304.08        308.24        42.02 o                         
 -12  18   1         80.48         93.48        42.87 o                         
 -10  18   1        684.47        653.28        49.86 o                         
  -8  18   1       1485.50       1437.16        54.73 o                         
  -6  18   1        646.55        634.23        40.50 o                         
  -4  18   1       3321.11       3233.65        52.93 o                         
  -2  18   1       8054.32       7995.11        91.88 o                         
   0  18   1         21.82         80.35        17.94 o                         
   2  18   1       7679.11       7618.64        79.03 o                         
   4  18   1       3150.77       3076.23        53.54 o                         
   6  18   1        759.84        741.96        33.95 o                         
   8  18   1       1271.99       1359.94        50.60 o                         
  10  18   1        662.18        631.49        48.54 o                         
  12  18   1         41.72         75.62        48.51 o                         
 -11  19   1        236.45        200.10        57.88 o                         
  -9  19   1       1403.69       1378.07        63.00 o                         
  -7  19   1       9093.68       9110.47       123.19 o                         
  -5  19   1      13199.25      13288.48       129.41 o                         
  -3  19   1        831.37        841.64        37.41 o                         
  -1  19   1      20215.88      20357.14       149.96 o                         
   1  19   1      20359.14      20073.97       148.01 o                         
   3  19   1       1462.33       1400.11        37.32 o                         
   5  19   1      13020.80      12980.18       118.86 o                         
   7  19   1       8847.44       8890.74       116.35 o                         
   9  19   1       1955.35       1971.43        74.90 o                         
  11  19   1        281.66        304.01        46.36 o                         
 -10  20   1        202.55        268.68        45.93 o                         
  -8  20   1       1248.79       1246.37        57.87 o                         
  -6  20   1        391.37        391.80        31.85 o                         
  -4  20   1       2016.69       1966.98        48.12 o                         
  -2  20   1       3617.65       3652.72        56.67 o                         
   0  20   1       1386.07       1286.58        42.16 o                         
   2  20   1       3324.17       3293.51        61.79 o                         
   4  20   1       2122.71       2028.45        54.24 o                         
   6  20   1        270.42        252.41        35.97 o                         
   8  20   1       1265.57       1352.46        58.56 o                         
  10  20   1        133.04        122.91        42.01 o                         
  -9  21   1        175.69        224.39        42.97 o                         
  -7  21   1       2689.30       2832.59        77.23 o                         
  -5  21   1       1312.08       1306.57        54.59 o                         
  -3  21   1        842.14        885.93        38.00 o                         
  -1  21   1       4487.67       4276.81        65.15 o                         
   1  21   1       4013.61       3954.65        65.09 o                         
   3  21   1        816.17        846.41        33.82 o                         
   5  21   1       1279.68       1268.35        49.08 o                         
   7  21   1       2993.78       2964.07        77.53 o                         
   9  21   1        233.63        393.69        47.25 o                         
 -10  22   1       1328.38       1360.97        76.33 o                         
  -8  22   1         35.01         -9.92        33.94 o                         
  -6  22   1        190.28        185.20        34.88 o                         
  -4  22   1        929.26        956.90        48.21 o                         
  -2  22   1       1696.39       1690.32        47.53 o                         
   0  22   1       5168.38       5038.39        71.33 o                         
   2  22   1       1845.07       1792.37        47.55 o                         
   4  22   1        922.55        954.35        44.99 o                         
   6  22   1        379.81        384.47        38.96 o                         
   8  22   1         46.49         23.87        38.10 o                         
  10  22   1       1257.10       1183.81        69.53 o                         
  -9  23   1       2473.11       2380.28       112.41 o                         
  -7  23   1       1785.08       1907.43        76.38 o                         
  -5  23   1       5605.52       5707.95       104.32 o                         
  -3  23   1       9375.77       9243.78       112.07 o                         
  -1  23   1       1558.84       1497.28        45.93 o                         
   1  23   1       2497.69       2465.14        58.52 o                         
   3  23   1      10338.23      10516.78       124.59 o                         
   5  23   1       5620.86       5551.44        96.84 o                         
   7  23   1       1629.55       1626.59        70.78 o                         
   9  23   1       2054.37       1996.44        87.94 o                         
  -8  24   1        115.31        169.09        49.50 o                         
  -6  24   1       1617.07       1775.29        71.28 o                         
  -4  24   1        796.92        757.48        49.16 o                         
  -2  24   1        689.51        673.95        36.04 o                         
   0  24   1       1211.35       1193.10        50.37 o                         
   2  24   1        611.63        606.78        38.20 o                         
   4  24   1        925.56        874.61        49.82 o                         
   6  24   1       1921.65       1987.12        72.58 o                         
   8  24   1         91.87         72.61        46.48 o                         
  -7  25   1        319.83        404.63        70.00 o                         
  -5  25   1       2495.63       2379.54        79.19 o                         
  -3  25   1       4228.58       4360.14        96.54 o                         
  -1  25   1        616.03        619.05        40.17 o                         
   1  25   1       1250.50       1333.30        56.04 o                         
   3  25   1       3835.72       3778.83        95.47 o                         
   5  25   1       1989.32       2035.77        74.61 o                         
   7  25   1        119.78        128.55        43.40 o                         
  -6  26   1        418.29        437.44        62.55 o                         
  -4  26   1        226.39        193.91        42.25 o                         
  -2  26   1       2006.68       2046.07        69.97 o                         
   0  26   1        145.58        131.93        34.18 o                         
   2  26   1       1909.42       2064.64        69.32 o                         
   4  26   1        263.10        257.72        42.67 o                         
   6  26   1        314.41        302.53        56.32 o                         
  -5  27   1        480.88        464.91        54.13 o                         
  -3  27   1        108.02         72.55        40.26 o                         
  -1  27   1       2422.51       2403.06        76.12 o                         
   1  27   1       1956.67       1950.32        73.75 o                         
   3  27   1         78.88        115.34        40.18 o                         
   5  27   1        403.94        440.31        53.63 o                         
  -4  28   1         22.24         -9.44        43.27 o                         
  -2  28   1        690.57        639.67        55.64 o                         
   0  28   1         87.27        121.62        40.86 o                         
   2  28   1        694.32        647.87        52.12 o                         
   4  28   1         21.39         61.06        43.53 o                         
  -1  29   1       3490.76       3208.88       133.63 o                         
   1  29   1       3510.97       3493.21        99.56 o                         
   2   0   2        634.77        586.49        12.93 o                         
   4   0   2      21560.96      22558.67        98.11 o                         
   6   0   2      45520.85      45766.56       198.92 o                         
   8   0   2      34547.20      33729.28       176.77 o                         
  10   0   2       2996.02       2777.74        55.74 o                         
  12   0   2       3153.73       3231.22        64.24 o                         
  14   0   2       5645.94       5657.28       104.75 o                         
 -15   1   2       1260.96       1302.11        69.61 o                         
 -13   1   2        624.24        635.56        42.60 o                         
 -11   1   2        582.87        560.96        38.76 o                         
  -9   1   2      10503.95      10257.11        89.69 o                         
  -7   1   2       3741.18       3696.35        61.21 o                         
  -5   1   2      13900.59      14691.49        76.96 o                         
  -3   1   2      20792.27      21854.88        90.33 o                         
  -1   1   2      37205.95      37458.68       130.16 o                         
   1   1   2      35811.33      36146.87       119.58 o                         
   3   1   2      23186.70      24546.32       104.87 o                         
   5   1   2      13641.79      14291.38        78.11 o                         
   7   1   2       3221.79       3156.38        54.77 o                         
   9   1   2      10475.58      10311.91        88.07 o                         
  11   1   2        736.52        757.77        34.52 o                         
  13   1   2        853.85        908.72        45.75 o                         
  15   1   2       1034.43       1090.75        64.35 o                         
 -14   2   2        840.04        799.55        49.21 o                         
 -12   2   2        101.08         89.60        25.12 o                         
 -10   2   2        664.61        643.16        29.06 o                         
  -8   2   2        618.53        579.03        41.60 o                         
  -6   2   2       7407.97       7368.72        52.22 o                         
  -4   2   2        932.24        979.47        20.28 o                         
  -2   2   2      13309.01      13503.63        57.25 o                         
   0   2   2       3942.60       4351.88        22.51 o                         
   2   2   2      12219.90      12419.52        56.95 o                         
   4   2   2       1041.52       1102.85        25.55 o                         
   6   2   2       7226.52       7081.70        62.65 o                         
   8   2   2        820.63        878.85        45.63 o                         
  10   2   2        762.88        692.05        27.72 o                         
  12   2   2         25.06         16.98        23.42 o                         
  14   2   2       1072.61       1035.28        57.31 o                         
 -15   3   2        485.84        466.07        49.12 o                         
 -13   3   2        794.40        789.50        46.44 o                         
 -11   3   2       3909.62       3961.97        66.95 o                         
  -9   3   2       3322.00       3247.56        46.13 o                         
  -7   3   2        913.31        879.19        24.26 o                         
  -5   3   2       7114.09       6872.69        65.26 o                         
  -3   3   2        791.26        749.17        18.22 o                         
  -1   3   2      13270.29      14500.40        58.75 o                         
   1   3   2       9757.57      10823.90        51.01 o                         
   3   3   2        588.23        534.62        18.21 o                         
   5   3   2       6219.99       5905.35        66.62 o                         
   7   3   2        648.15        688.26        33.75 o                         
   9   3   2       3605.83       3485.47        44.40 o                         
  11   3   2       3381.68       3464.98        70.25 o                         
  13   3   2        721.12        777.69        48.40 o                         
  15   3   2        415.11        461.17        61.98 o                         
 -14   4   2        728.48        705.39        52.38 o                         
 -12   4   2       2753.41       2755.43        64.34 o                         
 -10   4   2      11213.92      11021.72       102.40 o                         
  -8   4   2       3138.57       3154.21        58.22 o                         
  -6   4   2       6779.39       6683.08        66.26 o                         
  -4   4   2      43403.05      42926.56       161.88 o                         
  -2   4   2     105563.27     106130.00       374.86 o                         
   0   4   2      18804.27      19125.28        93.66 o                         
   2   4   2     109738.12     110103.18       393.57 o                         
   4   4   2      38795.44      38250.65       171.82 o                         
   6   4   2       8330.75       8132.80        65.77 o                         
   8   4   2       2251.47       2266.05        39.32 o                         
  10   4   2      10601.20      10474.71        93.47 o                         
  12   4   2       2169.44       2332.59        64.05 o                         
  14   4   2        465.25        528.14        48.75 o                         
 -15   5   2         99.56         42.59        47.72 o                         
 -13   5   2       1872.40       1766.73        68.06 o                         
 -11   5   2       2675.72       2801.11        58.45 o                         
  -9   5   2       1013.05       1062.86        31.28 o                         
  -7   5   2       5697.85       5536.74        64.55 o                         
  -5   5   2      16904.98      17383.89        86.35 o                         
  -3   5   2       7976.16       8197.49        50.63 o                         
  -1   5   2      41835.75      42635.65       169.87 o                         
   1   5   2      41256.95      42399.00       169.91 o                         
   3   5   2       8102.07       8280.75        54.06 o                         
   5   5   2      14547.19      14949.62        90.93 o                         
   7   5   2       6288.66       6038.29        71.75 o                         
   9   5   2       1022.73        988.79        28.02 o                         
  11   5   2       3104.08       3261.54        64.37 o                         
  13   5   2       2079.75       2113.30        72.12 o                         
  15   5   2         85.47         28.54        46.63 o                         
 -14   6   2        412.47        321.59        47.28 o                         
 -12   6   2       2832.27       2861.38        66.91 o                         
 -10   6   2       8532.95       8490.69        92.46 o                         
  -8   6   2        496.70        557.59        22.07 o                         
  -6   6   2       4961.40       4564.34        59.39 o                         
  -4   6   2      59221.96      60286.41       252.79 o                         
  -2   6   2      32579.45      33653.99       152.22 o                         
   0   6   2       1649.06       1684.92        23.17 o                         
   2   6   2      31789.95      32802.84       149.35 o                         
   4   6   2      53257.41      53709.16       232.18 o                         
   6   6   2       7019.26       6599.09        88.95 o                         
   8   6   2        348.49        319.90        21.92 o                         
  10   6   2       7992.67       7998.66        84.31 o                         
  12   6   2       2599.37       2682.38        74.51 o                         
  14   6   2        242.57        187.03        41.14 o                         
 -15   7   2        421.69        391.48        50.35 o                         
 -13   7   2       1252.56       1360.15        65.74 o                         
 -11   7   2       1192.87       1174.45        46.18 o                         
  -9   7   2       1178.59       1198.17        31.83 o                         
  -7   7   2       1353.51       1338.11        41.12 o                         
  -5   7   2      14928.84      15467.69        95.55 o                         
  -3   7   2      15168.41      14494.76        82.32 o                         
  -1   7   2      14174.08      14722.92        85.55 o                         
   1   7   2      12986.24      13564.10        74.77 o                         
   3   7   2      14986.40      14260.74        93.77 o                         
   5   7   2      11440.86      11916.64        87.60 o                         
   7   7   2       1964.18       1959.92        41.17 o                         
   9   7   2       1715.90       1681.31        41.32 o                         
  11   7   2       1166.28       1149.47        44.27 o                         
  13   7   2       1084.73       1107.25        57.17 o                         
  15   7   2        775.17        692.91        66.78 o                         
 -14   8   2        749.76        844.74        58.22 o                         
 -12   8   2       1067.19       1114.30        55.68 o                         
 -10   8   2         16.48         57.00        19.97 o                         
  -8   8   2       3614.01       3594.41        59.40 o                         
  -6   8   2      21749.14      21968.28       131.45 o                         
  -4   8   2       3448.93       3362.16        51.98 o                         
  -2   8   2       4090.66       3864.82        40.41 o                         
   0   8   2      15463.63      14788.81       124.72 o                         
   2   8   2       3123.81       3028.31        37.97 o                         
   4   8   2       4106.70       3999.80        60.02 o                         
   6   8   2      17069.41      16991.61       119.25 o                         
   8   8   2       3540.72       3485.89        51.54 o                         
  10   8   2         41.99         63.15        34.62 o                         
  12   8   2        923.48        995.64        53.10 o                         
  14   8   2        847.20        776.74        64.75 o                         
 -13   9   2        612.77        693.34        53.24 o                         
 -11   9   2          8.47        -22.84        23.49 o                         
  -9   9   2       7559.61       7363.33        80.47 o                         
  -7   9   2      13517.63      13712.12       106.47 o                         
  -5   9   2        732.20        729.72        37.26 o                         
  -3   9   2       1969.69       1548.96        41.22 o                         
  -1   9   2       2189.90       2284.83        39.88 o                         
   1   9   2       3316.00       3350.35        40.68 o                         
   3   9   2       1706.36       1367.04        36.61 o                         
   5   9   2        486.09        526.94        38.51 o                         
   7   9   2      12641.35      12859.91       117.95 o                         
   9   9   2       8444.80       8469.30        88.45 o                         
  11   9   2         45.16         61.62        24.99 o                         
  13   9   2        469.67        455.92        45.19 o                         
 -14  10   2       2607.02       2534.41       129.54 o                         
 -12  10   2       2633.67       2708.88        80.26 o                         
 -10  10   2        743.89        790.93        37.35 o                         
  -8  10   2      18112.24      17792.24       146.50 o                         
  -6  10   2      36237.34      36230.52       215.59 o                         
  -4  10   2       4506.23       4203.30        62.36 o                         
  -2  10   2      17344.32      16257.46       119.16 o                         
   0  10   2      47182.65      46434.57       211.69 o                         
   2  10   2      16202.59      15351.81        97.20 o                         
   4  10   2       6904.01       6640.80        87.59 o                         
   6  10   2      34779.85      34287.08       204.04 o                         
   8  10   2      21753.16      21384.14       155.84 o                         
  10  10   2        917.95        927.13        40.51 o                         
  12  10   2       2096.06       2195.71        73.82 o                         
  14  10   2       2508.78       2542.20       134.96 o                         
 -13  11   2        363.53        294.42        46.25 o                         
 -11  11   2       2485.23       2430.07        73.69 o                         
  -9  11   2       4279.59       4387.62        67.22 o                         
  -7  11   2       1789.91       1819.74        38.69 o                         
  -5  11   2      12698.25      12611.31       132.05 o                         
  -3  11   2       4752.88       4915.51        55.80 o                         
  -1  11   2       6730.77       7137.69        70.51 o                         
   1  11   2       7094.00       7346.36        73.21 o                         
   3  11   2       3648.79       3863.93        64.84 o                         
   5  11   2      13863.17      13551.45       138.66 o                         
   7  11   2       1383.00       1481.33        52.43 o                         
   9  11   2       4520.06       4630.98        90.96 o                         
  11  11   2       2363.59       2298.60        65.56 o                         
  13  11   2        551.26        551.63        53.13 o                         
 -14  12   2        875.39        826.00        62.62 o                         
 -12  12   2       1023.13       1044.48        57.87 o                         
 -10  12   2       1566.37       1533.90        54.59 o                         
  -8  12   2       1378.61       1384.87        44.99 o                         
  -6  12   2       6947.36       7154.21        90.25 o                         
  -4  12   2       8073.26       8009.72        86.93 o                         
  -2  12   2       4319.54       4036.16        88.05 o                         
   0  12   2       2657.17       2577.75        53.80 o                         
   2  12   2       4727.12       4490.46        72.61 o                         
   4  12   2       7764.98       7738.16       108.57 o                         
   6  12   2       6648.05       6901.40        73.00 o                         
   8  12   2       1642.21       1625.14        42.48 o                         
  10  12   2       1474.31       1463.96        55.09 o                         
  12  12   2       1101.88       1122.41        59.47 o                         
  14  12   2        895.26        808.65        66.92 o                         
 -13  13   2        468.60        441.95        51.15 o                         
 -11  13   2       2584.13       2588.63        74.34 o                         
  -9  13   2        731.66        722.01        45.58 o                         
  -7  13   2        774.11        739.00        32.98 o                         
  -5  13   2       9743.27       9736.85        92.17 o                         
  -3  13   2       3183.99       3182.14        62.41 o                         
  -1  13   2      13899.95      13379.57       142.88 o                         
   1  13   2      14604.87      14273.06       112.56 o                         
   3  13   2       2385.19       2412.35        53.32 o                         
   5  13   2       8266.57       8470.60        87.93 o                         
   7  13   2        918.84       1005.89        37.97 o                         
   9  13   2        624.65        612.03        37.09 o                         
  11  13   2       2366.27       2350.39        68.06 o                         
  13  13   2        310.24        318.26        47.30 o                         
 -12  14   2       1526.61       1479.26        68.23 o                         
 -10  14   2       9218.13       8871.06       133.44 o                         
  -8  14   2       4860.72       4978.09        79.04 o                         
  -6  14   2       3765.68       3688.67        71.12 o                         
  -4  14   2      28921.16      28292.99       168.54 o                         
  -2  14   2      15592.04      15573.32       125.34 o                         
   0  14   2      10702.16      10618.63       123.06 o                         
   2  14   2      16385.04      16428.26       128.53 o                         
   4  14   2      25842.43      25496.17       162.92 o                         
   6  14   2       3419.65       3358.44        53.45 o                         
   8  14   2       3895.90       4034.20        67.48 o                         
  10  14   2       8795.49       8740.78       118.35 o                         
  12  14   2       2062.62       2142.33        82.54 o                         
 -13  15   2        668.02        532.96        62.61 o                         
 -11  15   2        666.45        686.54        49.75 o                         
  -9  15   2       2346.78       2468.85        71.42 o                         
  -7  15   2       1761.83       1839.42        73.15 o                         
  -5  15   2       5266.85       5308.74        85.80 o                         
  -3  15   2       4029.92       3883.14        47.37 o                         
  -1  15   2        391.03        414.69        46.83 o                         
   1  15   2        297.12        349.86        57.18 o                         
   3  15   2       4208.19       4047.34        52.65 o                         
   5  15   2       5155.04       5280.23        65.77 o                         
   7  15   2       1990.94       1948.06        69.49 o                         
   9  15   2       2171.76       2159.94        59.99 o                         
  11  15   2        815.84        871.54        50.56 o                         
  13  15   2        656.40        677.90        56.76 o                         
 -12  16   2        589.57        603.04        51.13 o                         
 -10  16   2       3706.09       3753.09       106.43 o                         
  -8  16   2        540.45        581.74        35.39 o                         
  -6  16   2        233.79        258.39        29.46 o                         
  -4  16   2      11514.36      11609.85        94.25 o                         
  -2  16   2       4206.88       4040.21        70.12 o                         
   0  16   2        902.03        886.74        27.81 o                         
   2  16   2       3848.06       3855.82        51.93 o                         
   4  16   2      11557.28      11769.05        99.34 o                         
   6  16   2        121.89         95.33        20.89 o                         
   8  16   2        263.16        250.65        25.59 o                         
  10  16   2       3456.92       3403.36        81.25 o                         
  12  16   2        704.29        630.84        62.92 o                         
 -11  17   2        781.21        843.80        54.55 o                         
  -9  17   2       5073.55       5208.46        99.15 o                         
  -7  17   2       1116.99       1087.53        44.19 o                         
  -5  17   2       2894.92       2929.65        61.43 o                         
  -3  17   2       2670.29       2737.56        46.35 o                         
  -1  17   2       8967.42       8938.55        97.16 o                         
   1  17   2       8515.03       8396.07        93.28 o                         
   3  17   2       2622.71       2634.25        46.25 o                         
   5  17   2       2535.72       2477.77        47.58 o                         
   7  17   2       1356.98       1299.17        62.16 o                         
   9  17   2       5495.24       5312.19        97.97 o                         
  11  17   2        523.80        438.09        45.37 o                         
 -12  18   2       1138.15       1107.48        66.78 o                         
 -10  18   2         44.78         46.16        36.29 o                         
  -8  18   2       5757.88       5812.53        94.88 o                         
  -6  18   2       7197.46       7093.90        94.43 o                         
  -4  18   2       1051.52       1058.05        38.32 o                         
  -2  18   2       3571.71       3598.35        53.36 o                         
   0  18   2      13584.39      13305.45       122.02 o                         
   2  18   2       3563.82       3672.03        54.24 o                         
   4  18   2        739.92        725.59        29.19 o                         
   6  18   2       8183.61       8158.25        86.01 o                         
   8  18   2       5986.35       6132.81        91.72 o                         
  10  18   2         77.39        110.38        36.14 o                         
  12  18   2       1037.92       1050.35        66.41 o                         
 -11  19   2         56.46         35.12        39.71 o                         
  -9  19   2       1939.93       1794.42        63.02 o                         
  -7  19   2        954.92        968.42        46.56 o                         
  -5  19   2       1505.01       1500.08        42.61 o                         
  -3  19   2        942.17        934.89        40.46 o                         
  -1  19   2       1385.26       1412.75        42.91 o                         
   1  19   2       2021.84       2197.27        44.41 o                         
   3  19   2       1290.41       1314.12        40.90 o                         
   5  19   2       1683.51       1724.67        50.14 o                         
   7  19   2       1111.76       1150.04        51.51 o                         
   9  19   2       2129.43       2231.32        75.56 o                         
  11  19   2         81.67         84.43        41.42 o                         
 -10  20   2        221.21        181.10        43.19 o                         
  -8  20   2       4520.05       4581.14        95.89 o                         
  -6  20   2       5667.97       5842.98        88.79 o                         
  -4  20   2       2710.20       2643.51        52.94 o                         
  -2  20   2       5022.55       4841.79        64.85 o                         
   0  20   2      10513.93      10313.18        98.74 o                         
   2  20   2       4575.09       4455.51        60.01 o                         
   4  20   2       1762.30       1782.91        48.44 o                         
   6  20   2       6248.21       6314.01        96.20 o                         
   8  20   2       3782.89       3666.82        78.71 o                         
  10  20   2        213.68        276.22        45.09 o                         
  -9  21   2       1261.65       1268.18        64.53 o                         
  -7  21   2       2162.95       2138.54        65.58 o                         
  -5  21   2        541.56        571.60        36.53 o                         
  -3  21   2       1358.65       1339.96        47.80 o                         
  -1  21   2       2725.00       2747.19        52.69 o                         
   1  21   2       2107.51       2160.46        51.75 o                         
   3  21   2        985.98       1028.37        38.03 o                         
   5  21   2       1191.89       1140.78        46.76 o                         
   7  21   2       2201.02       2137.01        71.84 o                         
   9  21   2       1074.92       1070.97        58.44 o                         
 -10  22   2       1204.95       1213.62        70.15 o                         
  -8  22   2        795.34        835.35        52.65 o                         
  -6  22   2        174.34        192.97        35.39 o                         
  -4  22   2       2216.09       2216.60        69.84 o                         
  -2  22   2       3056.81       2915.81        53.94 o                         
   0  22   2        120.34        138.42        22.20 o                         
   2  22   2       2643.80       2612.13        55.00 o                         
   4  22   2       2592.70       2539.27        65.38 o                         
   6  22   2        173.79        158.05        34.32 o                         
   8  22   2        941.55        977.77        57.07 o                         
  10  22   2        859.13        854.96        63.18 o                         
  -9  23   2         15.28        -19.68        49.94 o                         
  -7  23   2       3263.64       3265.27        92.28 o                         
  -5  23   2       2229.57       2255.28        72.67 o                         
  -3  23   2       1214.90       1191.80        46.91 o                         
  -1  23   2       1385.18       1406.26        47.00 o                         
   1  23   2       1081.65       1098.48        47.51 o                         
   3  23   2       1126.60       1088.49        48.32 o                         
   5  23   2       2454.44       2435.97        69.01 o                         
   7  23   2       3031.82       2981.44       114.42 o                         
   9  23   2          0.10          2.45        42.05 o                         
  -8  24   2       1479.86       1515.32        82.37 o                         
  -6  24   2       1436.39       1513.46        66.92 o                         
  -4  24   2       5936.57       5968.84       106.14 o                         
  -2  24   2       4632.40       4637.89        77.94 o                         
   0  24   2       1351.79       1346.83        48.19 o                         
   2  24   2       4275.92       4286.93        77.32 o                         
   4  24   2       7607.94       7703.34       112.75 o                         
   6  24   2       1143.94       1208.72        61.65 o                         
   8  24   2       2162.48       2103.70        94.57 o                         
  -7  25   2        169.26        143.68        47.98 o                         
  -5  25   2       1069.95       1116.69        59.23 o                         
  -3  25   2        145.84        184.68        40.05 o                         
  -1  25   2        986.19       1084.54        47.97 o                         
   1  25   2       1041.73        998.15        49.18 o                         
   3  25   2        230.53        254.00        37.92 o                         
   5  25   2       1357.30       1400.81        61.98 o                         
   7  25   2        214.57        199.45        47.51 o                         
  -6  26   2        984.57       1012.18        66.28 o                         
  -4  26   2        660.05        607.91        52.69 o                         
  -2  26   2       1391.57       1354.22        59.80 o                         
   0  26   2        151.50        138.39        33.83 o                         
   2  26   2       1369.75       1378.77        58.98 o                         
   4  26   2       1091.12       1018.59        53.85 o                         
   6  26   2       1063.00       1098.52        72.55 o                         
  -5  27   2       2319.14       2418.11       101.13 o                         
  -3  27   2         46.18         31.25        39.27 o                         
  -1  27   2       1731.49       1709.76        66.12 o                         
   1  27   2       1757.09       1732.61        66.45 o                         
   3  27   2         60.63         65.14        39.75 o                         
   5  27   2       2467.79       2639.67        98.86 o                         
  -4  28   2        626.25        587.90        59.48 o                         
  -2  28   2       1430.21       1581.68        72.30 o                         
   0  28   2       6600.35       6659.55       118.94 o                         
   2  28   2       1274.09       1294.22        77.25 o                         
   4  28   2        352.33        394.73        51.73 o                         
  -1  29   2        779.41        820.20        60.58 o                         
   1  29   2        877.27        962.46        64.44 o                         
   2   0   3      21946.30      23195.21        86.99 o                         
   4   0   3       3494.47       3277.36        35.40 o                         
   6   0   3        975.34       1145.32        29.42 o                         
   8   0   3       1367.04       1483.00        41.46 o                         
  10   0   3         24.12         10.52        17.05 o                         
  12   0   3       1048.00       1036.43        41.90 o                         
  14   0   3       1857.26       1876.31        68.12 o                         
 -15   1   3        979.68       1145.70        61.27 o                         
 -13   1   3       2245.49       2338.39        66.03 o                         
 -11   1   3       1651.08       1671.39        47.46 o                         
  -9   1   3        808.45        793.73        26.57 o                         
  -7   1   3      11435.57      11569.46        84.47 o                         
  -5   1   3      13466.50      12649.72        75.43 o                         
  -3   1   3      11256.15      11511.95        55.50 o                         
  -1   1   3      48367.64      47757.25       139.96 o                         
   1   1   3      51770.66      51248.23       178.76 o                         
   3   1   3       9320.11       9545.92        48.46 o                         
   5   1   3      14163.16      13498.60        76.31 o                         
   7   1   3      11568.16      11557.22        86.47 o                         
   9   1   3       1055.04       1081.63        26.47 o                         
  11   1   3       1657.82       1604.64        45.71 o                         
  13   1   3       2263.54       2369.58        68.57 o                         
  15   1   3       1125.66       1285.50        64.40 o                         
 -14   2   3        175.98        157.70        34.52 o                         
 -12   2   3       1689.12       1647.62        54.10 o                         
 -10   2   3        570.14        576.38        28.48 o                         
  -8   2   3       7361.27       7603.96        63.45 o                         
  -6   2   3       5098.79       4740.06        44.76 o                         
  -4   2   3       5356.81       4958.22        47.91 o                         
  -2   2   3      62599.90      61742.45       202.95 o                         
   0   2   3       2101.68       2110.33        16.81 o                         
   2   2   3      56867.84      55845.83       198.32 o                         
   4   2   3       7050.85       6660.61        44.74 o                         
   6   2   3       5442.76       5312.16        63.55 o                         
   8   2   3       6136.18       6304.17        80.86 o                         
  10   2   3        279.80        308.47        24.49 o                         
  12   2   3       1974.31       2029.99        60.83 o                         
  14   2   3        347.30        426.83        40.78 o                         
 -15   3   3        175.52        144.16        42.48 o                         
 -13   3   3       1226.24       1326.82        56.37 o                         
 -11   3   3       2841.14       2991.38        69.75 o                         
  -9   3   3       1497.76       1635.90        34.27 o                         
  -7   3   3       1776.33       1754.30        36.63 o                         
  -5   3   3        355.49        278.97        17.00 o                         
  -3   3   3      38502.64      38567.66       149.90 o                         
  -1   3   3      25368.10      28074.70       103.39 o                         
   1   3   3      25033.26      27607.54       100.86 o                         
   3   3   3      38809.52      38885.61       160.73 o                         
   5   3   3        414.53        338.25        22.82 o                         
   7   3   3       2074.84       2008.77        40.98 o                         
   9   3   3       1805.87       1883.70        48.24 o                         
  11   3   3       2343.04       2404.41        71.82 o                         
  13   3   3       1132.47       1183.75        51.85 o                         
  15   3   3        312.69        276.48        58.18 o                         
 -14   4   3        956.44        899.85        56.20 o                         
 -12   4   3       7038.16       6898.82        98.12 o                         
 -10   4   3         96.41         68.41        18.29 o                         
  -8   4   3       5539.47       5491.80        57.89 o                         
  -6   4   3       5590.84       5775.71        58.14 o                         
  -4   4   3      23614.57      24137.50       104.35 o                         
  -2   4   3      13770.97      14613.82        74.85 o                         
   0   4   3         58.08         59.42         7.23 o                         
   2   4   3      16691.09      17995.38        82.22 o                         
   4   4   3      25872.13      26611.42       131.15 o                         
   6   4   3       5334.52       5396.97        54.28 o                         
   8   4   3       4967.03       4975.44        64.72 o                         
  10   4   3        286.40        308.09        32.66 o                         
  12   4   3       6432.92       6467.71        98.51 o                         
  14   4   3       1088.67       1112.02        61.20 o                         
 -15   5   3        260.95        210.62        43.95 o                         
 -13   5   3       1284.59       1312.49        60.78 o                         
 -11   5   3       6687.04       6676.10        88.74 o                         
  -9   5   3      10069.52       9807.39        94.99 o                         
  -7   5   3       6899.32       6654.42        73.00 o                         
  -5   5   3      12209.22      11372.96        76.00 o                         
  -3   5   3      32706.19      30945.93       135.08 o                         
  -1   5   3      39021.46      39796.80       162.91 o                         
   1   5   3      32698.65      33381.31       135.68 o                         
   3   5   3      38187.25      36549.09       165.06 o                         
   5   5   3       9909.02       8938.07        63.66 o                         
   7   5   3       6410.88       6334.84        55.90 o                         
   9   5   3      10670.15      10636.40        91.51 o                         
  11   5   3       6073.16       5902.41        87.47 o                         
  13   5   3       1456.99       1474.96        61.14 o                         
  15   5   3        289.10        252.35        48.13 o                         
 -14   6   3        652.07        676.11        52.64 o                         
 -12   6   3       1577.34       1502.97        54.11 o                         
 -10   6   3       2502.40       2498.12        50.04 o                         
  -8   6   3       5914.58       5851.35        59.18 o                         
  -6   6   3       5257.03       5159.71        57.18 o                         
  -4   6   3      17389.58      17382.45        95.75 o                         
  -2   6   3        139.99        257.93        15.41 o                         
   0   6   3      32006.71      34366.42       145.28 o                         
   2   6   3        696.81        831.98        15.02 o                         
   4   6   3      18353.12      18505.16       101.16 o                         
   6   6   3       7604.63       7711.39        87.47 o                         
   8   6   3       7074.34       7035.37        65.33 o                         
  10   6   3       2774.04       2739.94        57.27 o                         
  12   6   3       1206.81       1313.92        60.61 o                         
  14   6   3        684.78        649.51        53.83 o                         
 -15   7   3        401.48        353.59        51.06 o                         
 -13   7   3        308.89        316.24        41.18 o                         
 -11   7   3       3001.77       3135.02        66.87 o                         
  -9   7   3        131.25        163.42        18.91 o                         
  -7   7   3      11048.13      10695.14       103.31 o                         
  -5   7   3        133.54         84.47        23.61 o                         
  -3   7   3      22492.40      23776.80       120.62 o                         
  -1   7   3      11465.15      12274.13        70.21 o                         
   1   7   3      12221.62      13080.23        78.83 o                         
   3   7   3      23594.65      24910.54       129.13 o                         
   5   7   3         58.19         48.74        30.25 o                         
   7   7   3      10555.14      10524.32        88.64 o                         
   9   7   3        312.94        343.20        20.72 o                         
  11   7   3       2673.22       2740.89        72.69 o                         
  13   7   3        146.86        131.74        38.50 o                         
  15   7   3        385.71        488.40        56.30 o                         
 -14   8   3       1594.37       1483.92        69.97 o                         
 -12   8   3        757.78        775.83        48.54 o                         
 -10   8   3       6080.40       5947.40        84.36 o                         
  -8   8   3       3370.68       3279.02        47.97 o                         
  -6   8   3       9873.59       9749.35        99.33 o                         
  -4   8   3      11552.35      12082.83       100.82 o                         
  -2   8   3      15606.96      15634.02        96.23 o                         
   0   8   3      24433.95      24748.36       125.58 o                         
   2   8   3      19156.08      19313.79       101.88 o                         
   4   8   3      10755.62      11389.88        87.14 o                         
   6   8   3       9306.97       9091.31       120.63 o                         
   8   8   3       4053.71       4058.80        67.40 o                         
  10   8   3       5506.38       5493.99        77.81 o                         
  12   8   3        361.27        344.33        39.07 o                         
  14   8   3       1343.49       1478.40        76.18 o                         
 -13   9   3       4369.32       4293.50       102.75 o                         
 -11   9   3        496.67        498.31        37.45 o                         
  -9   9   3       3423.80       3310.58        54.77 o                         
  -7   9   3      35375.32      35198.48       198.02 o                         
  -5   9   3      13482.75      13466.25       134.15 o                         
  -3   9   3       2302.83       2630.02        48.68 o                         
  -1   9   3      49764.61      49341.29       222.41 o                         
   1   9   3      56408.20      55737.64       238.09 o                         
   3   9   3        950.77       1134.54        33.58 o                         
   5   9   3      13549.83      13504.35       117.88 o                         
   7   9   3      35073.46      34719.86       218.83 o                         
   9   9   3       2708.11       2659.50        47.03 o                         
  11   9   3        976.93        952.84        45.04 o                         
  13   9   3       3704.15       3960.91        94.67 o                         
 -14  10   3        358.61        261.24        47.03 o                         
 -12  10   3        947.86       1074.24        56.89 o                         
 -10  10   3       1399.67       1362.13        45.91 o                         
  -8  10   3       4998.71       4923.88        67.63 o                         
  -6  10   3       4248.38       4278.98        76.94 o                         
  -4  10   3        537.00        502.23        35.85 o                         
  -2  10   3      19049.11      19192.23       112.74 o                         
   0  10   3       1843.38       1882.13        49.53 o                         
   2  10   3      20323.37      20503.77       130.03 o                         
   4  10   3        321.70        299.18        42.12 o                         
   6  10   3       3982.11       4090.35        91.99 o                         
   8  10   3       6151.52       6008.56        71.38 o                         
  10  10   3       1121.70       1113.93        43.71 o                         
  12  10   3        887.41        941.48        52.00 o                         
  14  10   3        525.00        491.57        55.30 o                         
 -13  11   3       3497.48       3588.93       110.71 o                         
 -11  11   3        117.36        117.93        28.98 o                         
  -9  11   3       3349.24       3257.75        60.84 o                         
  -7  11   3       7446.93       7465.01        75.47 o                         
  -5  11   3       3759.80       3815.88        80.98 o                         
  -3  11   3       2439.10       2421.47        52.91 o                         
  -1  11   3       5258.51       5068.61        57.10 o                         
   1  11   3       7417.14       7332.24        87.35 o                         
   3  11   3       1987.38       1979.94        42.51 o                         
   5  11   3       3710.87       3742.47        91.74 o                         
   7  11   3       7713.34       7844.81        82.48 o                         
   9  11   3       2777.92       2917.93        53.53 o                         
  11  11   3        265.93        241.54        31.96 o                         
  13  11   3       3306.32       3391.29        98.45 o                         
 -14  12   3        370.96        421.30        52.59 o                         
 -12  12   3       3248.73       3447.53       103.40 o                         
 -10  12   3       1286.41       1336.10        57.64 o                         
  -8  12   3       7452.12       7416.23        87.70 o                         
  -6  12   3       4684.52       4645.52        67.96 o                         
  -4  12   3       7747.51       7281.11        78.85 o                         
  -2  12   3       9308.56       9130.98        84.89 o                         
   0  12   3        560.97        559.69        28.10 o                         
   2  12   3       9828.18       9616.11        89.73 o                         
   4  12   3       7765.08       7357.96        88.65 o                         
   6  12   3       5265.04       5336.97        64.05 o                         
   8  12   3       7115.60       7063.39        79.65 o                         
  10  12   3        573.35        545.23        37.36 o                         
  12  12   3       3487.59       3786.89        92.03 o                         
  14  12   3        677.90        682.46        65.85 o                         
 -13  13   3         99.63        128.10        44.85 o                         
 -11  13   3       6385.67       6393.75       111.82 o                         
  -9  13   3       3051.40       2863.93        70.92 o                         
  -7  13   3        724.13        736.46        39.30 o                         
  -5  13   3       3373.61       3520.21        71.54 o                         
  -3  13   3      16073.38      16646.93       109.16 o                         
  -1  13   3       6456.79       6383.57       103.32 o                         
   1  13   3       5659.95       5599.74        68.76 o                         
   3  13   3      16459.68      16898.57       119.00 o                         
   5  13   3       3936.89       4096.90        64.25 o                         
   7  13   3        859.08        877.72        38.78 o                         
   9  13   3       3601.92       3523.91        63.99 o                         
  11  13   3       5741.72       5689.75        96.51 o                         
  13  13   3         75.41         80.87        39.72 o                         
 -12  14   3       4499.92       4520.31       102.55 o                         
 -10  14   3        123.68        115.76        36.96 o                         
  -8  14   3       1299.12       1280.22        57.85 o                         
  -6  14   3       6937.60       7136.47        96.48 o                         
  -4  14   3       3090.71       2928.62        42.99 o                         
  -2  14   3       2647.51       2757.50        70.16 o                         
   0  14   3       4406.94       4444.62        76.65 o                         
   2  14   3       2643.37       2709.24        69.58 o                         
   4  14   3       3283.25       3191.29        53.06 o                         
   6  14   3       7349.15       7312.32        82.15 o                         
   8  14   3       1075.06       1146.25        45.80 o                         
  10  14   3         37.25        -20.70        26.83 o                         
  12  14   3       4637.42       4770.34       105.19 o                         
 -13  15   3        501.81        461.85        56.06 o                         
 -11  15   3       5079.15       5251.52       105.91 o                         
  -9  15   3       3142.38       3253.74        75.20 o                         
  -7  15   3        233.80        220.36        29.34 o                         
  -5  15   3      15852.97      15439.70       119.64 o                         
  -3  15   3      29474.06      28812.87       166.43 o                         
  -1  15   3       4516.39       4691.19        77.06 o                         
   1  15   3       4057.35       4052.94        87.74 o                         
   3  15   3      29565.55      29003.82       207.92 o                         
   5  15   3      15843.19      15717.22       127.04 o                         
   7  15   3         65.87         21.94        23.37 o                         
   9  15   3       3802.90       3916.95        81.15 o                         
  11  15   3       4648.26       4466.05        94.82 o                         
  13  15   3        233.74        270.85        49.43 o                         
 -12  16   3        576.76        644.76        51.47 o                         
 -10  16   3        809.84        845.74        56.25 o                         
  -8  16   3        549.72        540.94        35.54 o                         
  -6  16   3       4943.25       5150.12        73.60 o                         
  -4  16   3       1755.73       1758.71        39.34 o                         
  -2  16   3       7637.70       7581.59        71.23 o                         
   0  16   3       2266.16       2290.14        41.30 o                         
   2  16   3       8025.73       7956.87        88.23 o                         
   4  16   3       2153.77       2188.55        49.61 o                         
   6  16   3       4502.48       4427.21        76.01 o                         
   8  16   3        897.78        816.09        41.44 o                         
  10  16   3        742.33        787.28        47.37 o                         
  12  16   3        398.91        351.73        47.20 o                         
 -11  17   3        783.58        758.88        54.88 o                         
  -9  17   3          0.52        -35.54        35.54 o                         
  -7  17   3       3426.29       3433.74        68.06 o                         
  -5  17   3        715.24        706.62        34.23 o                         
  -3  17   3        563.23        622.67        25.91 o                         
  -1  17   3       9927.67       9897.57        94.68 o                         
   1  17   3       9411.76       9497.68        85.06 o                         
   3  17   3        445.31        495.39        26.48 o                         
   5  17   3        891.53        883.68        32.42 o                         
   7  17   3       3458.44       3527.52        82.83 o                         
   9  17   3         10.03         72.71        31.29 o                         
  11  17   3        863.44        835.27        53.43 o                         
 -12  18   3        865.01        898.67        63.80 o                         
 -10  18   3       1302.29       1360.84        83.96 o                         
  -8  18   3       2870.75       2899.64        70.81 o                         
  -6  18   3       3439.31       3626.41        78.18 o                         
  -4  18   3       2169.16       2140.01        48.64 o                         
  -2  18   3       6412.47       6641.79        72.68 o                         
   0  18   3       1290.91       1336.90        42.56 o                         
   2  18   3       6528.46       6798.87        89.51 o                         
   4  18   3       2621.58       2516.51        57.92 o                         
   6  18   3       2882.20       2981.16        55.81 o                         
   8  18   3       2569.54       2480.74        60.90 o                         
  10  18   3       1512.83       1499.03        68.14 o                         
  12  18   3       1052.12       1044.55        62.92 o                         
 -11  19   3        488.72        404.81        49.83 o                         
  -9  19   3       3146.55       3140.23        86.54 o                         
  -7  19   3      13830.02      13793.93       150.45 o                         
  -5  19   3       2278.29       2230.57        57.07 o                         
  -3  19   3       1942.64       1936.45        45.40 o                         
  -1  19   3       9740.21       9750.54       108.79 o                         
   1  19   3       9114.88       9215.08        89.19 o                         
   3  19   3       2217.71       2188.08        52.11 o                         
   5  19   3       1961.16       1754.47        58.15 o                         
   7  19   3      13709.93      13825.72       148.36 o                         
   9  19   3       3602.22       3727.80        89.45 o                         
  11  19   3        299.69        240.82        41.41 o                         
 -10  20   3        620.77        596.57        55.76 o                         
  -8  20   3       1773.73       1790.12        65.20 o                         
  -6  20   3       1599.32       1570.99        54.38 o                         
  -4  20   3       1817.73       1887.20        45.53 o                         
  -2  20   3       2501.00       2478.49        47.24 o                         
   0  20   3       2930.52       3037.26        58.32 o                         
   2  20   3       1800.90       1838.54        46.71 o                         
   4  20   3       1560.91       1505.00        47.73 o                         
   6  20   3       2011.02       1931.85        61.66 o                         
   8  20   3       1597.16       1689.99        60.34 o                         
  10  20   3        590.89        594.40        52.04 o                         
  -9  21   3        148.70        121.07        39.18 o                         
  -7  21   3       2046.16       1906.06        64.81 o                         
  -5  21   3        254.56        269.84        31.60 o                         
  -3  21   3        532.08        553.65        40.15 o                         
  -1  21   3       4011.56       3962.53        63.38 o                         
   1  21   3       3177.43       3172.73        59.40 o                         
   3  21   3        570.42        624.50        33.68 o                         
   5  21   3        161.35        135.40        28.09 o                         
   7  21   3       2288.80       2128.85        72.58 o                         
   9  21   3         64.52         52.25        38.54 o                         
 -10  22   3       1791.35       1884.82        81.46 o                         
  -8  22   3       2310.78       2268.89        82.45 o                         
  -6  22   3       3666.05       3698.76       113.81 o                         
  -4  22   3       4024.70       4104.57        79.42 o                         
  -2  22   3       1419.36       1427.72        45.52 o                         
   0  22   3       8088.94       8138.66        98.63 o                         
   2  22   3       1749.14       1744.37        52.12 o                         
   4  22   3       4260.50       4215.76        78.35 o                         
   6  22   3       3912.62       4036.58        86.02 o                         
   8  22   3       1702.95       1687.25        75.39 o                         
  10  22   3       1530.32       1460.35        75.31 o                         
  -9  23   3       1724.51       1770.50        84.91 o                         
  -7  23   3         94.40         78.79        38.37 o                         
  -5  23   3       2137.41       2135.67        71.51 o                         
  -3  23   3       6501.30       6505.90        95.08 o                         
  -1  23   3       3483.38       3683.32        65.55 o                         
   1  23   3       3928.25       3999.14        72.23 o                         
   3  23   3       6153.79       6334.49        96.31 o                         
   5  23   3       2018.54       2037.29        65.26 o                         
   7  23   3        228.76        213.46        40.96 o                         
   9  23   3       1451.08       1379.06        84.03 o                         
  -8  24   3       1363.52       1455.22        75.27 o                         
  -6  24   3        506.36        483.43        51.21 o                         
  -4  24   3        208.62        191.10        35.94 o                         
  -2  24   3       1665.66       1670.72        53.31 o                         
   0  24   3        425.88        439.63        34.59 o                         
   2  24   3       1428.33       1389.84        51.46 o                         
   4  24   3        165.21        235.76        35.43 o                         
   6  24   3        662.93        603.52        53.03 o                         
   8  24   3       1304.20       1291.97        76.98 o                         
  -7  25   3        206.18        305.58        53.63 o                         
  -5  25   3       1358.49       1309.11        67.99 o                         
  -3  25   3       6083.84       6346.79       118.02 o                         
  -1  25   3        972.30        931.44        45.34 o                         
   1  25   3       1392.27       1312.17        51.02 o                         
   3  25   3       5269.56       5342.33        95.22 o                         
   5  25   3       1482.27       1463.10        65.65 o                         
   7  25   3        105.91         56.67        43.07 o                         
  -6  26   3       1149.79       1138.42        68.38 o                         
  -4  26   3       1008.88        990.84        60.24 o                         
  -2  26   3       3473.62       3379.67        88.97 o                         
   0  26   3         94.14        107.05        33.72 o                         
   2  26   3       3402.87       3381.47        89.00 o                         
   4  26   3        979.34       1021.65        57.40 o                         
   6  26   3        744.34        740.23        57.83 o                         
  -5  27   3        143.54         75.49        42.84 o                         
  -3  27   3         21.24         53.33        45.88 o                         
  -1  27   3       1144.64       1210.69        59.23 o                         
   1  27   3        818.37        883.90        51.91 o                         
   3  27   3         35.93         31.95        41.50 o                         
   5  27   3        293.81        273.84        50.13 o                         
  -4  28   3        121.67        104.16        44.25 o                         
  -2  28   3       1116.37       1135.85        64.43 o                         
   0  28   3         13.91         12.89        38.51 o                         
   2  28   3       1000.33       1001.19        64.09 o                         
   4  28   3        215.28        171.25        48.17 o                         
  -1  29   3       1414.05       1433.34        72.32 o                         
   1  29   3       1122.38       1175.33        67.79 o                         
   0   0   4        632.10        861.34         9.45 o                         
   2   0   4       9143.42       8546.30        48.69 o                         
   4   0   4       4406.36       4827.37        35.92 o                         
   6   0   4      23975.40      23482.54       125.94 o                         
   8   0   4      20928.72      20201.38       137.20 o                         
  10   0   4        991.80       1039.85        41.27 o                         
  12   0   4       3339.89       3389.87        69.27 o                         
  14   0   4       2759.99       2736.85        83.18 o                         
 -15   1   4        839.27        777.22        57.64 o                         
 -13   1   4       2541.17       2558.33        68.90 o                         
 -11   1   4       3543.13       3582.65        74.77 o                         
  -9   1   4      16992.34      16660.62       112.20 o                         
  -7   1   4       4969.33       4821.67        58.40 o                         
  -5   1   4      12890.01      12726.45        71.74 o                         
  -3   1   4       4006.49       3612.86        31.43 o                         
  -1   1   4      25012.00      25161.97        73.83 o                         
   1   1   4      27716.35      28032.92        87.13 o                         
   3   1   4       3072.51       2774.64        26.56 o                         
   5   1   4      14081.71      14092.15        75.75 o                         
   7   1   4       5485.21       5344.35        59.54 o                         
   9   1   4      15791.04      15402.91       105.61 o                         
  11   1   4       4368.67       4372.52        65.68 o                         
  13   1   4       2928.03       3063.96        75.07 o                         
  15   1   4       1101.49       1075.79        60.16 o                         
 -14   2   4       1020.31       1047.39        53.26 o                         
 -12   2   4       1159.68       1220.81        50.83 o                         
 -10   2   4       5107.14       5023.75       104.19 o                         
  -8   2   4       3605.03       3558.66        61.96 o                         
  -6   2   4       5990.83       6106.01        71.09 o                         
  -4   2   4       1715.27       1787.41        26.10 o                         
  -2   2   4      12288.77      12713.55        54.37 o                         
   0   2   4        228.91        281.18         7.03 o                         
   2   2   4      13347.42      13866.73        61.51 o                         
   4   2   4       1377.84       1453.33        30.19 o                         
   6   2   4       5155.36       5185.42        56.54 o                         
   8   2   4       3397.16       3293.92        57.07 o                         
  10   2   4       4497.53       4435.83        73.35 o                         
  12   2   4       1582.63       1535.15        54.28 o                         
  14   2   4       1124.96       1101.24        54.69 o                         
 -15   3   4       1145.94       1172.56        61.44 o                         
 -13   3   4        895.36        794.14        45.58 o                         
 -11   3   4       3293.10       3240.00        58.48 o                         
  -9   3   4       6324.47       6139.01        64.64 o                         
  -7   3   4       8575.35       8686.39        65.18 o                         
  -5   3   4      23967.83      23359.17       109.01 o                         
  -3   3   4       7440.37       6974.25        46.56 o                         
  -1   3   4      53881.63      52966.50       181.51 o                         
   1   3   4      59742.05      59208.37       204.32 o                         
   3   3   4       7244.04       6921.28        49.58 o                         
   5   3   4      23358.39      22644.61       128.07 o                         
   7   3   4       9088.38       9164.30        84.35 o                         
   9   3   4       5725.70       5602.92        56.34 o                         
  11   3   4       4555.27       4538.17        70.80 o                         
  13   3   4        402.91        446.95        38.83 o                         
  15   3   4        844.60        848.00        62.10 o                         
 -14   4   4         17.33        -30.70        32.08 o                         
 -12   4   4        200.41        236.91        30.94 o                         
 -10   4   4      15258.01      15293.60       124.84 o                         
  -8   4   4        620.00        606.21        34.86 o                         
  -6   4   4       3342.43       3497.66        59.69 o                         
  -4   4   4      39172.70      39404.86       155.24 o                         
  -2   4   4      20458.79      20527.50        86.31 o                         
   0   4   4        271.73        233.66        10.23 o                         
   2   4   4      18672.48      18834.46        87.89 o                         
   4   4   4      37764.55      37863.53       165.34 o                         
   6   4   4       4388.83       4536.92        53.04 o                         
   8   4   4        163.84        161.81        23.52 o                         
  10   4   4      15862.87      15688.57       131.52 o                         
  12   4   4        426.83        414.90        35.04 o                         
  14   4   4         10.18         33.52        33.97 o                         
 -15   5   4        481.90        562.00        49.71 o                         
 -13   5   4        139.36         88.27        33.47 o                         
 -11   5   4       3867.25       3818.92        66.63 o                         
  -9   5   4       1768.39       1797.47        40.94 o                         
  -7   5   4       2656.28       2703.77        52.33 o                         
  -5   5   4       7404.73       7834.51        66.68 o                         
  -3   5   4      13188.60      14240.54        73.40 o                         
  -1   5   4       7312.47       7325.33        47.85 o                         
   1   5   4       7118.43       7248.33        41.66 o                         
   3   5   4      13408.29      14579.49        80.91 o                         
   5   5   4       7056.23       7491.02        53.68 o                         
   7   5   4       2797.79       2835.38        56.70 o                         
   9   5   4       2051.01       2007.35        31.98 o                         
  11   5   4       3996.54       4011.61        75.71 o                         
  13   5   4        260.09        270.09        40.49 o                         
  15   5   4        492.71        405.25        52.43 o                         
 -14   6   4        195.20        193.54        40.01 o                         
 -12   6   4       1050.53       1095.30        47.74 o                         
 -10   6   4      10171.97      10292.29       101.54 o                         
  -8   6   4       5783.94       5787.80        63.76 o                         
  -6   6   4        330.71        331.49        30.54 o                         
  -4   6   4      31243.39      31003.88       137.99 o                         
  -2   6   4       2838.86       2850.71        37.62 o                         
   0   6   4       7012.48       7599.43        48.22 o                         
   2   6   4       4653.89       4921.19        50.10 o                         
   4   6   4      32463.91      32251.89       189.19 o                         
   6   6   4        524.03        553.32        41.79 o                         
   8   6   4       4560.35       4484.65        50.32 o                         
  10   6   4      11394.58      11596.82       130.89 o                         
  12   6   4       1348.22       1343.61        57.25 o                         
  14   6   4        125.62        177.40        44.24 o                         
 -15   7   4       1290.94       1075.56       181.35 o                         
 -13   7   4        221.09        234.06        40.22 o                         
 -11   7   4       2305.80       2276.75        59.71 o                         
  -9   7   4       4374.36       4213.08        63.76 o                         
  -7   7   4      12048.42      11733.42        89.74 o                         
  -5   7   4      12985.53      12642.75        92.65 o                         
  -3   7   4      17595.23      17211.34        98.32 o                         
  -1   7   4       2876.54       2347.41        32.97 o                         
   1   7   4       3383.04       2859.57        38.73 o                         
   3   7   4      17677.31      17156.53       112.69 o                         
   5   7   4      10905.15      10779.31        86.63 o                         
   7   7   4      11258.16      11089.38        90.22 o                         
   9   7   4       5034.49       5132.67        75.22 o                         
  11   7   4       2226.49       2150.69        58.01 o                         
  13   7   4        405.94        375.02        42.20 o                         
  15   7   4       1762.91       1762.06       234.02 o                         
 -14   8   4       1143.04       1130.02        62.22 o                         
 -12   8   4       1099.25       1084.46        51.27 o                         
 -10   8   4         78.57        128.27        28.20 o                         
  -8   8   4       4196.27       4311.00        72.52 o                         
  -6   8   4       2333.35       2413.49        62.11 o                         
  -4   8   4       3097.13       3411.58        60.44 o                         
  -2   8   4      16382.86      17804.61        98.22 o                         
   0   8   4      24796.23      25380.17       144.48 o                         
   2   8   4      15205.73      16505.48        98.70 o                         
   4   8   4       3297.09       3558.87        53.42 o                         
   6   8   4       2738.76       2764.51        71.02 o                         
   8   8   4       5355.87       5469.85        67.11 o                         
  10   8   4         19.96          9.85        29.66 o                         
  12   8   4        925.24        977.55        52.09 o                         
  14   8   4       1271.08       1212.47        70.94 o                         
 -13   9   4        317.11        350.83        44.86 o                         
 -11   9   4       1446.17       1479.22        56.04 o                         
  -9   9   4       4301.98       4387.25        61.47 o                         
  -7   9   4       1222.98       1334.24        30.78 o                         
  -5   9   4       3320.26       3088.82        58.79 o                         
  -3   9   4      13299.04      13719.81       115.11 o                         
  -1   9   4      10244.39      10317.24        68.21 o                         
   1   9   4       9784.16       9847.16        64.82 o                         
   3   9   4      12166.09      12547.52        94.40 o                         
   5   9   4       2407.52       2258.78        61.44 o                         
   7   9   4       1189.23       1258.37        46.06 o                         
   9   9   4       4886.33       4807.93        87.80 o                         
  11   9   4       1545.08       1591.83        54.50 o                         
  13   9   4        341.62        289.95        44.70 o                         
 -14  10   4       1724.15       1961.59        81.17 o                         
 -12  10   4        523.97        523.61        44.58 o                         
 -10  10   4       1265.74       1224.16        50.48 o                         
  -8  10   4       6814.82       6786.12        94.01 o                         
  -6  10   4      20169.69      20231.89       167.10 o                         
  -4  10   4       1143.32       1016.57        39.23 o                         
  -2  10   4      10067.31       9803.50        99.11 o                         
   0  10   4      53973.18      53668.18       264.44 o                         
   2  10   4      10261.58      10236.25        74.60 o                         
   4  10   4       1559.68       1457.58        53.02 o                         
   6  10   4      17478.66      17287.83       139.40 o                         
   8  10   4       6345.66       6138.54        81.86 o                         
  10  10   4        938.89        868.15        40.03 o                         
  12  10   4        539.35        490.94        41.36 o                         
  14  10   4       2214.35       2184.90        91.04 o                         
 -13  11   4        535.01        447.48        50.09 o                         
 -11  11   4        596.10        699.00        42.95 o                         
  -9  11   4       2796.30       2708.15        71.96 o                         
  -7  11   4       1952.60       1873.15        43.11 o                         
  -5  11   4      20590.52      20228.55       130.31 o                         
  -3  11   4       5893.24       5795.55        61.23 o                         
  -1  11   4      22736.04      21987.33       126.15 o                         
   1  11   4      20116.07      19371.53       112.11 o                         
   3  11   4       5224.62       4953.21        73.15 o                         
   5  11   4      22736.01      22557.03       200.07 o                         
   7  11   4       2404.28       2423.54        50.60 o                         
   9  11   4       2736.99       2616.10        54.20 o                         
  11  11   4        501.70        553.77        36.99 o                         
  13  11   4        784.80        649.06        67.84 o                         
 -14  12   4        722.11        719.43        56.64 o                         
 -12  12   4        313.38        287.73        44.00 o                         
 -10  12   4       1841.48       1965.24        68.78 o                         
  -8  12   4        729.81        777.73        40.10 o                         
  -6  12   4       1730.43       1808.88        51.81 o                         
  -4  12   4       9018.01       8464.73        76.14 o                         
  -2  12   4       3240.87       3264.81        73.55 o                         
   0  12   4      17092.75      16878.49       106.55 o                         
   2  12   4       2926.24       2979.87        68.59 o                         
   4  12   4       7862.67       7318.88        70.25 o                         
   6  12   4       1756.84       1785.65        41.55 o                         
   8  12   4        474.56        472.41        34.58 o                         
  10  12   4       1679.81       1786.21        57.98 o                         
  12  12   4        191.82        213.04        40.76 o                         
  14  12   4        955.86        921.94        65.09 o                         
 -13  13   4       1156.67       1161.82        68.76 o                         
 -11  13   4       1812.74       1621.92        64.23 o                         
  -9  13   4       3759.04       3860.82        75.24 o                         
  -7  13   4       4065.19       4085.72        85.63 o                         
  -5  13   4      10116.56       9961.64       101.07 o                         
  -3  13   4       5171.36       5061.40        69.81 o                         
  -1  13   4      17519.54      18049.85       118.95 o                         
   1  13   4      15405.41      15880.05       118.93 o                         
   3  13   4       4832.59       4850.64        74.06 o                         
   5  13   4      10472.46      10233.16        87.34 o                         
   7  13   4       4209.97       4262.58        55.29 o                         
   9  13   4       4561.65       4748.02        78.87 o                         
  11  13   4       1512.25       1583.15        56.99 o                         
  13  13   4       1117.82       1242.15        65.61 o                         
 -12  14   4       1849.40       1944.15        79.43 o                         
 -10  14   4       2316.13       2311.68        70.63 o                         
  -8  14   4       3853.48       3980.40        74.37 o                         
  -6  14   4       1491.85       1429.57        42.02 o                         
  -4  14   4      15055.57      14577.20       110.21 o                         
  -2  14   4      18080.71      17836.56       116.06 o                         
   0  14   4         46.88         52.50        40.84 o                         
   2  14   4      19357.37      19341.54       149.36 o                         
   4  14   4      15394.88      15128.97       111.52 o                         
   6  14   4       1644.56       1580.04        49.45 o                         
   8  14   4       4148.86       4133.73        63.52 o                         
  10  14   4       2754.46       2824.34        68.15 o                         
  12  14   4       1843.96       1912.03        75.07 o                         
 -13  15   4       1890.81       1917.12        82.53 o                         
 -11  15   4         83.41         46.17        40.69 o                         
  -9  15   4        133.84         47.01        30.81 o                         
  -7  15   4        552.33        543.50        33.46 o                         
  -5  15   4       5304.55       5624.35        88.81 o                         
  -3  15   4       1204.45       1269.31        37.01 o                         
  -1  15   4       9868.16      10103.24       121.13 o                         
   1  15   4      10161.95      10394.25       134.25 o                         
   3  15   4       1039.70       1103.02        25.30 o                         
   5  15   4       4988.39       5294.91        64.50 o                         
   7  15   4        660.79        636.73        30.45 o                         
   9  15   4         47.83         37.98        28.23 o                         
  11  15   4        305.51        346.00        41.77 o                         
  13  15   4       2132.98       2047.69        89.54 o                         
 -12  16   4       1765.17       1816.31        76.82 o                         
 -10  16   4       2026.81       1999.83        74.55 o                         
  -8  16   4        626.76        595.89        37.13 o                         
  -6  16   4       1337.97       1319.08        48.50 o                         
  -4  16   4       4249.58       4523.63        60.43 o                         
  -2  16   4       6891.29       7034.25        75.56 o                         
   0  16   4       1553.53       1645.91        35.50 o                         
   2  16   4       7138.61       7403.81        77.64 o                         
   4  16   4       4378.12       4493.92        60.29 o                         
   6  16   4       1018.14       1036.07        42.91 o                         
   8  16   4        552.74        553.97        34.89 o                         
  10  16   4       1395.26       1467.40        58.97 o                         
  12  16   4       2268.97       2398.53        85.62 o                         
 -11  17   4        637.38        730.34        53.80 o                         
  -9  17   4       5415.17       5493.48        96.85 o                         
  -7  17   4       5325.19       5345.10        84.55 o                         
  -5  17   4       7049.55       6954.08        89.86 o                         
  -3  17   4       4438.10       4509.96        62.47 o                         
  -1  17   4      12806.74      12806.21       105.11 o                         
   1  17   4      15067.53      14734.39       120.09 o                         
   3  17   4       3909.97       3825.83        52.62 o                         
   5  17   4       6705.70       6695.07        95.65 o                         
   7  17   4       6414.92       6491.99        90.24 o                         
   9  17   4       5394.07       5441.21       109.87 o                         
  11  17   4        755.46        741.19        51.93 o                         
 -12  18   4         36.47         49.72        43.60 o                         
 -10  18   4        366.61        455.21        50.18 o                         
  -8  18   4       2849.35       2770.50        75.07 o                         
  -6  18   4       7397.15       7452.23        98.28 o                         
  -4  18   4        484.43        482.52        24.94 o                         
  -2  18   4        104.46        100.15        17.69 o                         
   0  18   4      20716.13      20660.16       151.36 o                         
   2  18   4        229.46        225.57        22.07 o                         
   4  18   4        553.42        582.29        30.78 o                         
   6  18   4       7319.49       7294.48        92.15 o                         
   8  18   4       1887.23       1909.33        61.52 o                         
  10  18   4        353.64        401.43        49.34 o                         
  12  18   4        131.20        157.61        42.56 o                         
 -11  19   4         75.54         58.46        45.15 o                         
  -9  19   4        698.24        718.04        48.55 o                         
  -7  19   4       2714.51       2876.14        71.01 o                         
  -5  19   4       1233.18       1226.45        47.85 o                         
  -3  19   4        156.20        150.85        19.76 o                         
  -1  19   4       4005.86       4135.21        59.18 o                         
   1  19   4       3874.12       3979.62        69.42 o                         
   3  19   4         83.96        110.68        27.08 o                         
   5  19   4       1050.49       1039.10        42.30 o                         
   7  19   4       3210.90       3273.79        70.64 o                         
   9  19   4        663.64        716.24        49.51 o                         
  11  19   4        114.17         72.14        38.16 o                         
 -10  20   4        399.15        384.04        51.35 o                         
  -8  20   4       3226.95       3327.54        88.92 o                         
  -6  20   4       7459.87       7531.40       102.77 o                         
  -4  20   4        425.48        357.48        43.96 o                         
  -2  20   4        784.36        759.98        31.14 o                         
   0  20   4      19829.89      19484.36       148.02 o                         
   2  20   4       1436.03       1361.21        42.55 o                         
   4  20   4        547.72        575.84        35.25 o                         
   6  20   4       8196.12       8292.42       113.38 o                         
   8  20   4       2521.74       2508.12        79.60 o                         
  10  20   4        515.78        554.55        51.01 o                         
  -9  21   4        409.92        366.62        43.57 o                         
  -7  21   4       1734.73       1786.95        61.02 o                         
  -5  21   4       2322.81       2342.37        61.88 o                         
  -3  21   4       5733.10       5693.94        76.90 o                         
  -1  21   4       6301.16       6330.29        77.38 o                         
   1  21   4       4617.33       4821.03        76.57 o                         
   3  21   4       5759.56       5517.64        79.73 o                         
   5  21   4       2548.47       2530.60        62.59 o                         
   7  21   4       1353.21       1436.45        62.15 o                         
   9  21   4        302.35        341.96        48.90 o                         
 -10  22   4        493.90        488.14        63.50 o                         
  -8  22   4        290.83        305.16        47.00 o                         
  -6  22   4        227.92        119.47        37.79 o                         
  -4  22   4       2293.69       2359.06        62.12 o                         
  -2  22   4       2344.14       2497.74        51.37 o                         
   0  22   4       2216.40       2159.53        56.04 o                         
   2  22   4       2075.84       2109.52        55.56 o                         
   4  22   4       2719.13       2776.28        65.87 o                         
   6  22   4        294.65        216.60        36.57 o                         
   8  22   4        307.57        237.53        46.61 o                         
  10  22   4        519.18        565.08        57.64 o                         
  -9  23   4        261.30        201.26        47.45 o                         
  -7  23   4        954.52       1114.32        63.55 o                         
  -5  23   4       1946.75       1896.09        73.45 o                         
  -3  23   4       1727.23       1731.07        54.03 o                         
  -1  23   4       2982.99       3106.06        62.00 o                         
   1  23   4       2381.27       2377.38        59.43 o                         
   3  23   4       1589.58       1618.72        55.98 o                         
   5  23   4       2493.70       2473.00        71.92 o                         
   7  23   4       1198.52       1236.74        61.96 o                         
   9  23   4        452.66        482.98        57.92 o                         
  -8  24   4       1807.03       1703.95        83.79 o                         
  -6  24   4       2281.80       2273.53        85.04 o                         
  -4  24   4       4697.03       4702.93       103.25 o                         
  -2  24   4       2605.42       2585.12        64.07 o                         
   0  24   4         30.53          6.43        24.58 o                         
   2  24   4       2688.10       2752.81        70.92 o                         
   4  24   4       4885.08       4809.69        86.91 o                         
   6  24   4       1989.75       2095.64        79.35 o                         
   8  24   4       1978.05       1807.39        84.34 o                         
  -7  25   4         85.08        149.10        51.02 o                         
  -5  25   4       1823.03       1785.36        77.20 o                         
  -3  25   4        606.98        649.81        51.13 o                         
  -1  25   4       1377.94       1349.60        53.72 o                         
   1  25   4       1571.61       1550.75        60.44 o                         
   3  25   4        525.00        525.03        42.17 o                         
   5  25   4       1494.55       1465.98        63.63 o                         
   7  25   4          2.41        -20.29        44.48 o                         
  -6  26   4         82.45        141.00        53.41 o                         
  -4  26   4        660.37        636.05        53.32 o                         
  -2  26   4        504.18        470.83        46.98 o                         
   0  26   4        364.95        300.45        37.34 o                         
   2  26   4        441.41        459.37        40.80 o                         
   4  26   4        785.42        786.47        53.45 o                         
   6  26   4         62.29         49.98        41.68 o                         
  -5  27   4       1768.68       1727.78        75.86 o                         
  -3  27   4       1326.11       1301.17        66.68 o                         
  -1  27   4       3204.79       3128.94        82.89 o                         
   1  27   4       3080.30       3227.67        85.95 o                         
   3  27   4       1202.02       1284.68        68.75 o                         
   5  27   4       1448.62       1380.72        72.19 o                         
  -4  28   4          8.89         54.69        42.22 o                         
  -2  28   4       1469.97       1500.31        73.69 o                         
   0  28   4       5092.17       5313.82       109.83 o                         
   2  28   4       1940.64       1832.02        85.27 o                         
   4  28   4          9.61          6.48        45.13 o                         
  -1  29   4        123.53        141.44        57.47 o                         
   1  29   4        139.73        131.50        62.38 o                         
   2   0   5       6218.97       6497.96        33.53 o                         
   4   0   5       5825.37       6022.83        42.31 o                         
   6   0   5        646.56        689.64        32.64 o                         
   8   0   5         57.76         93.77        26.73 o                         
  10   0   5        250.22        245.10        24.76 o                         
  12   0   5        196.64        170.83        27.26 o                         
  14   0   5        129.99         75.53        30.69 o                         
 -15   1   5       1587.60       1549.00        66.84 o                         
 -13   1   5       1602.58       1480.69        56.58 o                         
 -11   1   5       1413.28       1423.73        42.20 o                         
  -9   1   5         96.15        153.82        20.14 o                         
  -7   1   5       4005.64       4204.05        72.94 o                         
  -5   1   5      12264.06      11637.29        68.35 o                         
  -3   1   5       8565.05       9183.57        48.03 o                         
  -1   1   5      58279.69      59376.28       178.07 o                         
   1   1   5      61267.20      62492.38       184.15 o                         
   3   1   5       7655.48       8261.88        60.80 o                         
   5   1   5      12917.50      12395.87        88.21 o                         
   7   1   5       4268.77       4558.80        57.43 o                         
   9   1   5        311.62        378.63        18.69 o                         
  11   1   5       1273.27       1299.49        44.90 o                         
  13   1   5       1657.53       1692.81        59.84 o                         
  15   1   5       1614.84       1538.54        67.45 o                         
 -14   2   5        258.79        289.03        38.35 o                         
 -12   2   5        939.62        888.24        42.84 o                         
 -10   2   5       8480.13       8203.15        95.76 o                         
  -8   2   5       8701.68       8413.40        96.42 o                         
  -6   2   5      16907.28      16375.54        91.89 o                         
  -4   2   5      32707.00      32262.59       129.65 o                         
  -2   2   5      61884.90      61265.39       203.28 o                         
   0   2   5       1560.06       1614.87        14.33 o                         
   2   2   5      57029.01      56605.11       202.99 o                         
   4   2   5      37455.39      36886.95       158.07 o                         
   6   2   5      17577.72      17118.71        92.04 o                         
   8   2   5      10686.18      10195.83        81.72 o                         
  10   2   5       8669.08       8210.76        89.98 o                         
  12   2   5       1014.34       1036.12        45.89 o                         
  14   2   5        465.63        446.10        41.92 o                         
 -15   3   5        218.90        160.52        41.64 o                         
 -13   3   5        703.45        684.71        42.87 o                         
 -11   3   5       2958.99       2910.73        66.60 o                         
  -9   3   5       3015.25       2926.93        43.86 o                         
  -7   3   5       1632.27       1527.23        41.48 o                         
  -5   3   5       8200.19       8801.47        70.86 o                         
  -3   3   5      54356.81      55048.23       202.98 o                         
  -1   3   5      39384.27      40525.54       149.05 o                         
   1   3   5      39957.25      41110.68       152.57 o                         
   3   3   5      55399.37      56731.58       211.71 o                         
   5   3   5       8849.47       9281.77        78.34 o                         
   7   3   5       1221.61       1116.03        46.78 o                         
   9   3   5       2882.52       2665.80        52.91 o                         
  11   3   5       2854.56       2839.39        82.81 o                         
  13   3   5        649.69        626.45        46.60 o                         
  15   3   5        383.58        387.66        48.76 o                         
 -14   4   5        720.41        696.16        49.14 o                         
 -12   4   5       2115.39       2170.12        61.02 o                         
 -10   4   5       2299.19       2270.81        47.01 o                         
  -8   4   5       4256.44       4015.24        43.69 o                         
  -6   4   5      10211.29       9910.20        81.69 o                         
  -4   4   5       9721.43       9213.15        53.55 o                         
  -2   4   5      37716.90      38506.47       150.34 o                         
   0   4   5      42534.31      42385.96       171.55 o                         
   2   4   5      36370.27      37776.85       148.48 o                         
   4   4   5      11214.90      10771.66        65.39 o                         
   6   4   5       9082.40       8903.78        77.68 o                         
   8   4   5       4618.75       4482.96        51.42 o                         
  10   4   5       2179.50       2175.51        44.54 o                         
  12   4   5       1769.52       1801.83        56.54 o                         
  14   4   5        739.53        785.91        57.61 o                         
 -15   5   5        135.21        137.71        40.78 o                         
 -13   5   5        584.80        599.76        43.67 o                         
 -11   5   5       1712.91       1783.23        56.51 o                         
  -9   5   5       3278.54       3237.26        46.93 o                         
  -7   5   5       2937.18       2867.23        55.18 o                         
  -5   5   5       7262.49       7298.63        66.81 o                         
  -3   5   5      33890.57      33025.39       133.89 o                         
  -1   5   5       3573.69       4041.50        39.42 o                         
   1   5   5       2194.02       2586.31        30.24 o                         
   3   5   5      34660.42      33958.23       159.72 o                         
   5   5   5       5576.32       5582.56        52.28 o                         
   7   5   5       3610.34       3557.72        53.45 o                         
   9   5   5       3058.99       2865.67        51.02 o                         
  11   5   5       1779.01       1797.72        52.04 o                         
  13   5   5        457.95        398.79        44.66 o                         
  15   5   5         75.23        109.42        43.18 o                         
 -14   6   5        592.77        693.36        53.02 o                         
 -12   6   5       3535.33       3530.90        76.01 o                         
 -10   6   5       2403.32       2404.75        50.84 o                         
  -8   6   5       3767.39       3729.58        46.45 o                         
  -6   6   5       1209.22       1196.08        36.97 o                         
  -4   6   5      31253.76      31583.01       143.26 o                         
  -2   6   5      29298.41      28324.92       130.63 o                         
   0   6   5      20189.66      20354.84       100.97 o                         
   2   6   5      29466.11      28827.34       125.81 o                         
   4   6   5      30434.49      31003.85       159.34 o                         
   6   6   5        424.82        482.86        33.62 o                         
   8   6   5       3756.68       3770.46        67.30 o                         
  10   6   5       2291.47       2350.51        66.17 o                         
  12   6   5       4227.61       4136.36        83.80 o                         
  14   6   5        726.55        745.09        57.76 o                         
 -13   7   5       1313.72       1310.59        64.25 o                         
 -11   7   5       1139.23       1054.07        45.98 o                         
  -9   7   5        674.83        657.36        30.12 o                         
  -7   7   5       1834.52       1853.42        54.71 o                         
  -5   7   5        656.65        647.86        26.83 o                         
  -3   7   5       6582.88       6445.90        62.89 o                         
  -1   7   5      11324.20      11957.87        72.76 o                         
   1   7   5      11269.07      11986.83        83.01 o                         
   3   7   5       6145.97       6030.04        58.89 o                         
   5   7   5        505.23        463.17        36.36 o                         
   7   7   5       1256.57       1264.29        54.26 o                         
   9   7   5        824.45        874.38        39.47 o                         
  11   7   5       1368.75       1390.65        49.54 o                         
  13   7   5       1385.19       1341.08        69.89 o                         
 -14   8   5       1619.29       1604.93        72.71 o                         
 -12   8   5       2486.51       2529.32        93.62 o                         
 -10   8   5       2905.24       2746.13        48.14 o                         
  -8   8   5      11370.59      11178.56        98.22 o                         
  -6   8   5      10965.92      10725.50        90.03 o                         
  -4   8   5      19067.60      19227.98       113.66 o                         
  -2   8   5      45931.52      46958.55       210.54 o                         
   0   8   5      29199.78      30082.29       149.97 o                         
   2   8   5      48569.63      49482.39       219.53 o                         
   4   8   5      18085.16      17850.49       122.01 o                         
   6   8   5      10282.29      10042.13       111.71 o                         
   8   8   5      12240.39      12210.96       107.23 o                         
  10   8   5       3106.01       3013.60        68.63 o                         
  12   8   5       2113.28       2172.05        67.58 o                         
  14   8   5       1567.26       1641.96        79.61 o                         
 -13   9   5       2039.03       1966.98        76.28 o                         
 -11   9   5        456.93        462.72        37.54 o                         
  -9   9   5        586.52        543.22        30.37 o                         
  -7   9   5      11695.32      11610.11        92.79 o                         
  -5   9   5       3962.20       3755.27        72.44 o                         
  -3   9   5       1545.17       1645.10        44.59 o                         
  -1   9   5      15344.67      15127.31        91.07 o                         
   1   9   5      15375.59      14885.15       101.66 o                         
   3   9   5       1014.13       1078.53        40.71 o                         
   5   9   5       5103.39       4821.28        61.32 o                         
   7   9   5      12486.34      12502.32       108.12 o                         
   9   9   5        975.11       1001.29        38.24 o                         
  11   9   5        310.90        355.62        32.51 o                         
  13   9   5       2276.68       2501.40        95.79 o                         
 -14  10   5        573.47        527.09        53.23 o                         
 -12  10   5        632.43        639.01        50.51 o                         
 -10  10   5       1092.44       1134.04        42.59 o                         
  -8  10   5       3712.34       3721.05        63.94 o                         
  -6  10   5       2680.72       2597.75        65.13 o                         
  -4  10   5       1117.14       1122.21        49.69 o                         
  -2  10   5      15939.04      16630.18       101.21 o                         
   0  10   5       4727.97       5387.73        52.29 o                         
   2  10   5      17225.96      18065.19       108.56 o                         
   4  10   5       1331.19       1294.65        47.54 o                         
   6  10   5       3119.27       3140.72        78.58 o                         
   8  10   5       2754.20       2791.57        65.19 o                         
  10  10   5       1420.53       1452.75        49.87 o                         
  12  10   5        796.60        819.61        51.23 o                         
  14  10   5        601.98        525.30        55.29 o                         
 -13  11   5       1373.42       1261.71        71.73 o                         
 -11  11   5       1667.61       1815.17        63.58 o                         
  -9  11   5        297.56        307.93        30.60 o                         
  -7  11   5       5406.97       5520.34        65.14 o                         
  -5  11   5        189.39        213.86        52.87 o                         
  -3  11   5       4009.25       4073.28        86.95 o                         
  -1  11   5      10626.66      10983.31       103.24 o                         
   1  11   5       8867.96       9237.81        72.47 o                         
   3  11   5       4072.88       4209.62        83.21 o                         
   5  11   5        462.80        453.28        32.23 o                         
   7  11   5       6740.76       6858.32        76.72 o                         
   9  11   5        294.52        255.46        29.70 o                         
  11  11   5       1663.44       1666.66        56.75 o                         
  13  11   5       1441.60       1514.29        78.40 o                         
 -14  12   5        592.43        582.92        54.59 o                         
 -12  12   5       1977.67       2127.66        80.06 o                         
 -10  12   5       4154.67       4119.03        80.12 o                         
  -8  12   5       9092.13       9209.37       121.84 o                         
  -6  12   5      10580.16      10417.69       114.40 o                         
  -4  12   5      10349.62      10126.58       112.79 o                         
  -2  12   5       9901.14       9831.04        91.67 o                         
   0  12   5      19098.42      18595.17       153.01 o                         
   2  12   5       8113.19       8075.09        93.65 o                         
   4  12   5       9746.63       9672.88       114.03 o                         
   6  12   5      12792.06      12715.06       104.39 o                         
   8  12   5       8562.45       8426.40        90.74 o                         
  10  12   5       4253.95       4442.37        80.08 o                         
  12  12   5       2400.88       2592.35        81.31 o                         
  14  12   5        249.94        159.49        46.62 o                         
 -13  13   5        803.11        939.47        61.73 o                         
 -11  13   5       1842.17       1866.21        68.58 o                         
  -9  13   5       2427.56       2393.05        74.27 o                         
  -7  13   5         85.85         90.92        24.49 o                         
  -5  13   5      12877.31      13033.21       108.65 o                         
  -3  13   5       7211.29       7359.29        91.15 o                         
  -1  13   5        428.04        456.52        38.85 o                         
   1  13   5        698.20        724.55        43.65 o                         
   3  13   5       6738.03       6785.73       116.19 o                         
   5  13   5      12418.44      12620.80        99.84 o                         
   7  13   5        143.78        173.00        24.11 o                         
   9  13   5       1831.37       1738.78        51.72 o                         
  11  13   5       1946.54       2030.27        67.77 o                         
  13  13   5        873.66        880.90        62.97 o                         
 -12  14   5       2446.83       2352.87        85.82 o                         
 -10  14   5        241.58        262.58        38.06 o                         
  -8  14   5       1440.11       1456.67        49.04 o                         
  -6  14   5       8848.59       9124.04        91.76 o                         
  -4  14   5        144.58        181.20        19.68 o                         
  -2  14   5       5242.70       5254.14        89.81 o                         
   0  14   5      10643.95      10448.66       129.21 o                         
   2  14   5       5500.07       5468.54        86.96 o                         
   4  14   5        216.30        228.96        15.07 o                         
   6  14   5       9523.05       9587.44        92.15 o                         
   8  14   5       1024.85       1071.89        37.65 o                         
  10  14   5        276.78        252.06        32.01 o                         
  12  14   5       2921.77       2823.62        87.97 o                         
 -13  15   5        182.17        177.98        45.19 o                         
 -11  15   5       3316.26       3406.18        98.69 o                         
  -9  15   5       4320.11       4527.60        92.08 o                         
  -7  15   5        121.82        116.07        29.51 o                         
  -5  15   5      11735.52      11720.05       105.10 o                         
  -3  15   5       8480.03       8437.64        75.60 o                         
  -1  15   5        552.98        540.87        47.59 o                         
   1  15   5        457.19        456.25        32.93 o                         
   3  15   5       6839.05       6743.90        66.49 o                         
   5  15   5      11850.38      12071.96       101.61 o                         
   7  15   5        152.50        130.38        19.89 o                         
   9  15   5       4661.11       4724.67        84.07 o                         
  11  15   5       3507.12       3502.25        86.75 o                         
  13  15   5         77.31        -27.64        54.39 o                         
 -12  16   5       1592.96       1555.59        76.27 o                         
 -10  16   5       1633.11       1633.11        70.01 o                         
  -8  16   5       1595.98       1583.47        57.90 o                         
  -6  16   5       8282.07       8030.12       109.42 o                         
  -4  16   5       4108.48       4075.24        62.82 o                         
  -2  16   5      11496.99      11284.07        93.91 o                         
   0  16   5       1682.98       1727.91        39.50 o                         
   2  16   5      10422.42      10317.03        94.56 o                         
   4  16   5       4835.85       4915.74        66.65 o                         
   6  16   5       6636.52       6341.91        89.60 o                         
   8  16   5       2582.15       2559.50        60.24 o                         
  10  16   5       1540.98       1562.73        63.02 o                         
  12  16   5       1365.47       1349.80        70.10 o                         
 -11  17   5        449.03        438.12        51.63 o                         
  -9  17   5        144.28        144.73        32.92 o                         
  -7  17   5       4209.15       4364.87       102.06 o                         
  -5  17   5        489.81        449.48        26.50 o                         
  -3  17   5       1287.75       1229.73        33.71 o                         
  -1  17   5       1740.90       1841.40        43.30 o                         
   1  17   5       1545.19       1590.44        42.38 o                         
   3  17   5        922.44        928.78        35.48 o                         
   5  17   5        679.95        671.69        45.50 o                         
   7  17   5       4006.48       4080.13        72.09 o                         
   9  17   5        306.96        264.45        35.56 o                         
  11  17   5        512.23        514.42        46.87 o                         
 -12  18   5       1457.29       1332.26        73.73 o                         
 -10  18   5        972.08        999.36        57.71 o                         
  -8  18   5       4306.23       4269.64        87.25 o                         
  -6  18   5       6094.95       5984.00        95.14 o                         
  -4  18   5        946.65        966.40        34.20 o                         
  -2  18   5       4959.82       4854.77        76.50 o                         
   0  18   5      10127.14       9910.22        92.80 o                         
   2  18   5       4918.12       4908.17        71.71 o                         
   4  18   5       1739.48       1769.86        45.11 o                         
   6  18   5       5027.41       5092.20        77.51 o                         
   8  18   5       4377.35       4593.09        89.00 o                         
  10  18   5       1205.95       1298.04        63.63 o                         
  12  18   5       1510.37       1330.06        69.35 o                         
 -11  19   5        264.25        235.32        48.42 o                         
  -9  19   5         31.39         -0.59        32.52 o                         
  -7  19   5       7018.40       6940.45       109.63 o                         
  -5  19   5        337.23        276.74        27.82 o                         
  -3  19   5       1841.26       1873.62        44.23 o                         
  -1  19   5      11337.33      11260.84       103.79 o                         
   1  19   5      11423.42      11530.74       107.80 o                         
   3  19   5       1826.54       1892.76        40.22 o                         
   5  19   5         86.96         74.16        27.42 o                         
   7  19   5       7580.31       7585.37       102.73 o                         
   9  19   5        125.65        139.45        39.68 o                         
  11  19   5        147.19        137.68        39.41 o                         
 -10  20   5        414.01        344.75        50.00 o                         
  -8  20   5       1498.38       1554.70        67.14 o                         
  -6  20   5       2555.54       2464.99        66.76 o                         
  -4  20   5       3664.03       3568.73        85.27 o                         
  -2  20   5       1912.99       1976.09        45.17 o                         
   0  20   5       1179.34       1229.05        50.05 o                         
   2  20   5       1645.85       1669.79        45.60 o                         
   4  20   5       3172.30       3244.52        72.11 o                         
   6  20   5       3456.50       3534.45        75.58 o                         
   8  20   5       1210.01       1237.38        57.80 o                         
  10  20   5        311.05        315.45        50.20 o                         
  -9  21   5       1019.30        972.05        57.34 o                         
  -7  21   5       2513.26       2424.10        69.63 o                         
  -5  21   5       1035.34       1059.78        53.09 o                         
  -3  21   5        196.34        221.44        24.33 o                         
  -1  21   5       2084.58       2087.09        50.58 o                         
   1  21   5       1629.03       1512.09        45.45 o                         
   3  21   5        195.16        191.68        27.34 o                         
   5  21   5        755.47        794.93        42.39 o                         
   7  21   5       2648.48       2561.45        74.44 o                         
   9  21   5        897.87        931.97        65.52 o                         
 -10  22   5        362.60        349.16        53.00 o                         
  -8  22   5       3398.71       3530.82       117.98 o                         
  -6  22   5       7706.33       7907.13       122.68 o                         
  -4  22   5       4150.47       3931.46        93.66 o                         
  -2  22   5       2902.85       2829.79        64.37 o                         
   0  22   5       2957.46       2973.91        62.22 o                         
   2  22   5       2890.46       2884.54        60.91 o                         
   4  22   5       3603.95       3583.83        81.43 o                         
   6  22   5       7770.04       7791.39       115.51 o                         
   8  22   5       3295.27       3405.52       131.73 o                         
  10  22   5        319.09        291.83        50.29 o                         
  -9  23   5        842.25        885.63        61.29 o                         
  -7  23   5        178.48        204.85        44.02 o                         
  -5  23   5       1818.22       1793.69        75.62 o                         
  -3  23   5       2691.48       2762.76        60.73 o                         
  -1  23   5        755.28        738.61        37.09 o                         
   1  23   5        448.53        532.00        35.36 o                         
   3  23   5       2131.47       2081.09        59.22 o                         
   5  23   5       1736.05       1777.99        63.98 o                         
   7  23   5        214.99        223.69        50.90 o                         
   9  23   5        782.34        731.30        63.06 o                         
  -8  24   5        337.11        260.45        52.20 o                         
  -6  24   5        786.95        783.76        57.95 o                         
  -4  24   5        252.41        263.21        43.32 o                         
  -2  24   5        618.56        584.44        45.04 o                         
   0  24   5       1730.79       1580.10        52.22 o                         
   2  24   5        434.23        482.10        36.76 o                         
   4  24   5        195.54        188.33        33.87 o                         
   6  24   5        893.55        969.76        59.94 o                         
   8  24   5        293.47        328.60        52.45 o                         
  -7  25   5        117.45         30.32        44.27 o                         
  -5  25   5        716.45        697.40        56.72 o                         
  -3  25   5       3711.59       3664.71        93.87 o                         
  -1  25   5        812.00        802.91        44.14 o                         
   1  25   5        653.14        681.93        42.10 o                         
   3  25   5       3227.00       3129.27        79.19 o                         
   5  25   5       1228.49       1160.73        58.04 o                         
   7  25   5         44.62         -8.57        42.98 o                         
  -6  26   5       1896.23       1888.26        89.18 o                         
  -4  26   5       1554.52       1637.48        72.00 o                         
  -2  26   5       1424.39       1385.29        73.27 o                         
   0  26   5       3234.38       3429.26        80.29 o                         
   2  26   5       1812.25       1765.14        67.17 o                         
   4  26   5       1275.29       1342.24        69.21 o                         
   6  26   5       1921.20       1921.34        78.63 o                         
  -5  27   5        524.97        496.15        52.82 o                         
  -3  27   5        275.40        341.77        47.80 o                         
  -1  27   5        466.00        442.92        48.90 o                         
   1  27   5        720.55        663.71        53.39 o                         
   3  27   5        329.60        307.25        49.92 o                         
   5  27   5        618.40        579.54        60.22 o                         
  -4  28   5        753.08        903.24       103.61 o                         
  -2  28   5        688.30        685.37        57.96 o                         
   0  28   5        582.12        637.13        60.61 o                         
   2  28   5       1009.74       1016.13        65.58 o                         
   4  28   5        661.35        769.31       102.51 o                         
   0   0   6     205943.08     201217.94      1178.30 o                         
   2   0   6      16300.44      17309.33        70.63 o                         
   4   0   6      40882.57      44972.98       191.23 o                         
   6   0   6       3935.82       3653.86        68.70 o                         
   8   0   6       6705.25       7005.83       109.91 o                         
  10   0   6       1212.48       1170.08        35.32 o                         
  12   0   6        841.66        869.12        43.90 o                         
  14   0   6       1634.29       1682.67        60.12 o                         
 -15   1   6        927.48        923.75        61.86 o                         
 -13   1   6       1775.65       1848.04        61.54 o                         
 -11   1   6       2104.57       2079.78        55.93 o                         
  -9   1   6       6444.99       6322.45        61.98 o                         
  -7   1   6       8115.20       7630.05        73.40 o                         
  -5   1   6      14385.11      14384.58        77.44 o                         
  -3   1   6      25867.40      26180.06       109.56 o                         
  -1   1   6      74084.13      73849.28       216.31 o                         
   1   1   6      76511.62      76191.01       230.51 o                         
   3   1   6      22743.43      23153.77       108.18 o                         
   5   1   6      15901.93      15809.40        85.75 o                         
   7   1   6       9111.47       8800.06        96.94 o                         
   9   1   6       6356.34       6222.10        64.09 o                         
  11   1   6       2540.64       2592.96        61.02 o                         
  13   1   6       1524.69       1568.79        58.02 o                         
  15   1   6        800.93        839.84        56.82 o                         
 -14   2   6       2139.12       2132.73        68.77 o                         
 -12   2   6        549.90        587.59        38.32 o                         
 -10   2   6       2134.10       2175.90        44.81 o                         
  -8   2   6       8763.58       8887.31        69.28 o                         
  -6   2   6       4853.99       4704.30        49.36 o                         
  -4   2   6       5417.07       5809.32        43.17 o                         
  -2   2   6         75.17         69.49        10.43 o                         
   0   2   6       7556.89       7633.67        32.38 o                         
   2   2   6        103.46        125.95        10.01 o                         
   4   2   6       4749.35       5125.10        52.74 o                         
   6   2   6       5264.27       5085.46        63.27 o                         
   8   2   6       9123.59       8943.07       107.76 o                         
  10   2   6       1919.20       1874.75        39.49 o                         
  12   2   6        866.80        935.12        43.83 o                         
  14   2   6       1802.59       1803.56        67.07 o                         
 -15   3   6        519.66        476.63        53.02 o                         
 -13   3   6       2090.94       2031.35        64.42 o                         
 -11   3   6       3358.83       3379.77        57.83 o                         
  -9   3   6      14502.10      14126.51       101.18 o                         
  -7   3   6      15531.92      15112.26       126.27 o                         
  -5   3   6       7966.17       7587.91        53.96 o                         
  -3   3   6      34631.07      35037.68       136.44 o                         
  -1   3   6     116572.09     116569.84       411.36 o                         
   1   3   6     120396.00     119506.08       427.69 o                         
   3   3   6      30433.55      30537.67       131.66 o                         
   5   3   6       8350.13       7739.91        73.68 o                         
   7   3   6      15656.38      15182.40       113.32 o                         
   9   3   6      13516.83      13004.70       101.13 o                         
  11   3   6       3620.83       3674.62        67.17 o                         
  13   3   6       2055.84       2039.93        70.36 o                         
  15   3   6        472.53        453.51        49.24 o                         
 -14   4   6       1561.80       1548.92        69.58 o                         
 -12   4   6        614.62        586.83        39.07 o                         
 -10   4   6       6770.68       6730.78        94.54 o                         
  -8   4   6        242.29        278.17        18.05 o                         
  -6   4   6        369.33        402.90        33.57 o                         
  -4   4   6      11682.66      11023.79        64.28 o                         
  -2   4   6         36.36         46.82        13.66 o                         
   0   4   6       1319.62       1423.35        23.10 o                         
   2   4   6        356.17        400.63        15.97 o                         
   4   4   6      12059.51      11310.90        63.40 o                         
   6   4   6        304.96        352.55        23.70 o                         
   8   4   6        281.42        291.96        19.39 o                         
  10   4   6       7205.56       7016.25        86.03 o                         
  12   4   6        685.75        636.50        37.28 o                         
  14   4   6       1501.98       1552.42        71.95 o                         
 -15   5   6        589.11        573.61        55.78 o                         
 -13   5   6       1162.89       1174.99        54.68 o                         
 -11   5   6       1150.17       1165.54        49.64 o                         
  -9   5   6       2455.52       2524.62        44.00 o                         
  -7   5   6       2220.72       2264.48        43.29 o                         
  -5   5   6      18565.41      18521.46        92.21 o                         
  -3   5   6       8000.42       8506.39        59.45 o                         
  -1   5   6       5157.13       5086.33        43.02 o                         
   1   5   6       5902.47       5993.36        44.02 o                         
   3   5   6       8992.14       9523.62        82.67 o                         
   5   5   6      18841.03      18908.66       110.69 o                         
   7   5   6       2060.83       2079.75        42.92 o                         
   9   5   6       2883.91       2872.96        44.82 o                         
  11   5   6       1277.24       1199.21        46.62 o                         
  13   5   6       1081.08       1010.87        56.80 o                         
  15   5   6        468.96        463.33        50.27 o                         
 -14   6   6        847.54        942.37        61.50 o                         
 -12   6   6       1085.78       1016.60        49.16 o                         
 -10   6   6       5240.55       5139.75        69.21 o                         
  -8   6   6       1337.24       1370.94        34.56 o                         
  -6   6   6       6626.28       6412.87        67.31 o                         
  -4   6   6      19893.61      20221.10       107.57 o                         
  -2   6   6      11026.63      11613.46        66.19 o                         
   0   6   6          1.93         26.26        14.88 o                         
   2   6   6      12033.39      12865.79        80.43 o                         
   4   6   6      21266.25      21748.97       130.67 o                         
   6   6   6       6684.13       6641.22        90.56 o                         
   8   6   6       1229.13       1241.26        37.72 o                         
  10   6   6       5984.20       5853.99        83.76 o                         
  12   6   6        820.10        838.89        45.66 o                         
  14   6   6        516.00        481.72        51.29 o                         
 -13   7   6        780.10        833.78        52.55 o                         
 -11   7   6       6812.41       6780.85        98.53 o                         
  -9   7   6       9811.81       9847.67        87.01 o                         
  -7   7   6      11187.03      10993.70       113.20 o                         
  -5   7   6      34058.61      33453.36       165.47 o                         
  -3   7   6      11221.60      11463.62        86.87 o                         
  -1   7   6      40166.55      38145.86       169.88 o                         
   1   7   6      44281.13      43035.40       189.71 o                         
   3   7   6      13977.54      14357.09        85.89 o                         
   5   7   6      34256.96      33211.48       241.97 o                         
   7   7   6      11420.34      11391.74       111.35 o                         
   9   7   6      10745.75      10896.05       104.19 o                         
  11   7   6       6281.26       6376.18        93.38 o                         
  13   7   6        506.83        593.00        52.49 o                         
 -14   8   6        773.57        863.70        57.40 o                         
 -12   8   6       1713.24       1701.21        64.30 o                         
 -10   8   6        223.04        254.07        26.55 o                         
  -8   8   6       3883.77       3876.03        55.16 o                         
  -6   8   6      15700.23      15495.65        99.38 o                         
  -4   8   6        250.90        233.72        24.89 o                         
  -2   8   6       2291.63       2701.89        49.33 o                         
   0   8   6      20787.46      21701.87       114.18 o                         
   2   8   6       1859.64       2184.37        45.32 o                         
   4   8   6        370.61        405.85        31.30 o                         
   6   8   6      17155.24      17030.42       162.83 o                         
   8   8   6       3704.05       3689.20        62.95 o                         
  10   8   6        316.00        286.30        40.38 o                         
  12   8   6       1810.12       1784.04        60.71 o                         
  14   8   6        508.01        513.84        57.21 o                         
 -13   9   6         40.80         68.67        35.21 o                         
 -11   9   6       2227.16       2236.40        65.55 o                         
  -9   9   6       1851.14       1890.06        58.37 o                         
  -7   9   6        970.42        930.54        33.52 o                         
  -5   9   6      12143.45      12028.02       118.57 o                         
  -3   9   6       4658.43       4822.37        60.91 o                         
  -1   9   6      13008.06      13126.33        94.86 o                         
   1   9   6      13219.41      13278.41        88.77 o                         
   3   9   6       4974.56       5187.79        68.59 o                         
   5   9   6      12729.21      12556.77       100.83 o                         
   7   9   6       1291.59       1280.86        34.13 o                         
   9   9   6       1798.58       1773.17        52.51 o                         
  11   9   6       2207.22       2162.44        60.23 o                         
  13   9   6         67.94         14.64        35.61 o                         
 -14  10   6       2104.25       2123.46        81.95 o                         
 -12  10   6        462.88        507.55        42.43 o                         
 -10  10   6        319.10        353.84        32.34 o                         
  -8  10   6       3443.67       3521.04        55.66 o                         
  -6  10   6       2444.82       2385.75        59.58 o                         
  -4  10   6       2592.06       2518.93        60.49 o                         
  -2  10   6       1618.70       1588.55        40.74 o                         
   0  10   6      32451.84      32379.55       165.45 o                         
   2  10   6       2126.14       2052.98        46.34 o                         
   4  10   6       2231.04       2190.83        55.65 o                         
   6  10   6       3265.17       3309.00        79.96 o                         
   8  10   6       3339.86       3381.08        56.03 o                         
  10  10   6        358.69        357.73        32.12 o                         
  12  10   6        746.97        742.99        50.30 o                         
  14  10   6       2054.73       2019.17        86.08 o                         
 -13  11   6       2009.41       2090.62        80.18 o                         
 -11  11   6       1696.78       1797.94        66.52 o                         
  -9  11   6       4673.38       4747.17        91.56 o                         
  -7  11   6       8790.52       8948.55        85.93 o                         
  -5  11   6       3948.12       4101.86        87.17 o                         
  -3  11   6      14135.82      13515.86        96.20 o                         
  -1  11   6      19738.31      19285.54       137.42 o                         
   1  11   6      16937.03      16521.69       104.34 o                         
   3  11   6      14258.64      13495.03       129.70 o                         
   5  11   6       5001.56       5238.21        67.40 o                         
   7  11   6       8606.69       8688.08        85.61 o                         
   9  11   6       4264.74       4142.17        68.25 o                         
  11  11   6       2154.08       2280.86        66.45 o                         
  13  11   6       2256.08       2386.49        98.75 o                         
 -12  12   6        296.06        261.99        42.98 o                         
 -10  12   6       1302.34       1323.27        55.88 o                         
  -8  12   6       2912.79       2938.10        60.20 o                         
  -6  12   6        523.18        560.56        26.06 o                         
  -4  12   6       3646.90       3776.68        55.86 o                         
  -2  12   6       3291.02       3251.21        58.95 o                         
   0  12   6       1461.34       1579.72        47.37 o                         
   2  12   6       2921.23       2975.53        57.89 o                         
   4  12   6       4205.63       4350.19        71.98 o                         
   6  12   6        618.89        658.33        31.02 o                         
   8  12   6       2601.26       2703.20        55.93 o                         
  10  12   6       1256.61       1257.89        48.76 o                         
  12  12   6        103.47        128.28        36.55 o                         
 -13  13   6       2604.60       2700.80        91.86 o                         
 -11  13   6       1501.56       1556.93        67.03 o                         
  -9  13   6       3663.76       3587.13        71.07 o                         
  -7  13   6      12681.24      12624.57       116.05 o                         
  -5  13   6       6908.59       6814.30        88.80 o                         
  -3  13   6      13338.52      12799.03       125.46 o                         
  -1  13   6      12911.29      12814.13       140.13 o                         
   1  13   6      12065.71      11931.58       149.07 o                         
   3  13   6      14604.03      14324.66       154.65 o                         
   5  13   6       7859.14       7784.66        85.20 o                         
   7  13   6      11854.16      11802.04       116.51 o                         
   9  13   6       3794.50       3837.29        75.51 o                         
  11  13   6       1810.69       1851.56        66.21 o                         
  13  13   6       2781.09       2873.86        94.68 o                         
 -12  14   6        997.13        976.57        63.34 o                         
 -10  14   6       1567.03       1561.17        84.22 o                         
  -8  14   6        350.83        331.89        33.36 o                         
  -6  14   6        749.36        906.92        38.65 o                         
  -4  14   6       2399.92       2313.74        43.04 o                         
  -2  14   6       5612.89       5506.77        82.99 o                         
   0  14   6        145.81        124.19        31.67 o                         
   2  14   6       5401.60       5374.92        78.21 o                         
   4  14   6       3614.94       3585.51        50.11 o                         
   6  14   6        572.40        688.52        34.03 o                         
   8  14   6        449.94        510.13        40.61 o                         
  10  14   6       1755.40       1771.88        64.04 o                         
  12  14   6        781.47        751.76        53.49 o                         
 -13  15   6        313.58        253.24        46.38 o                         
 -11  15   6        573.00        632.38        51.35 o                         
  -9  15   6        906.28        999.28        46.73 o                         
  -7  15   6        320.97        335.51        38.15 o                         
  -5  15   6       3015.63       2915.21        64.12 o                         
  -3  15   6        721.32        780.59        34.17 o                         
  -1  15   6      12166.13      12108.20       118.27 o                         
   1  15   6      12991.18      12609.71       185.65 o                         
   3  15   6        902.98        944.89        37.16 o                         
   5  15   6       3313.99       3312.76        53.56 o                         
   7  15   6        637.26        743.64        33.87 o                         
   9  15   6        969.54       1004.81        46.41 o                         
  11  15   6        583.34        563.17        46.21 o                         
  13  15   6        346.56        238.45        49.69 o                         
 -12  16   6         28.75         52.77        48.23 o                         
 -10  16   6       1824.83       1811.22        77.47 o                         
  -8  16   6        581.35        635.05        44.01 o                         
  -6  16   6        315.36        380.28        29.77 o                         
  -4  16   6       4395.55       4260.65        63.97 o                         
  -2  16   6       2388.26       2391.30        50.59 o                         
   0  16   6      10172.63      10528.91        93.01 o                         
   2  16   6       2341.93       2386.69        46.84 o                         
   4  16   6       5409.45       5182.80        65.46 o                         
   6  16   6        354.52        358.40        26.81 o                         
   8  16   6        773.54        755.47        42.77 o                         
  10  16   6       1679.92       1713.56        66.47 o                         
  12  16   6         15.92        -41.45        41.45 o                         
 -11  17   6       1171.57       1179.43        71.36 o                         
  -9  17   6       5088.47       5138.57        93.55 o                         
  -7  17   6       3668.48       3901.99        85.52 o                         
  -5  17   6      10501.43      10262.05       117.80 o                         
  -3  17   6       7192.38       7180.05        76.82 o                         
  -1  17   6      10350.34      10267.24        97.99 o                         
   1  17   6      12313.82      12329.36       106.97 o                         
   3  17   6       7014.40       6740.69        76.74 o                         
   5  17   6       9163.23       8810.25       144.03 o                         
   7  17   6       3514.37       3552.43        63.55 o                         
   9  17   6       4193.22       4234.74       113.12 o                         
  11  17   6       1101.80       1092.86        58.70 o                         
 -12  18   6         91.05        177.14        45.58 o                         
 -10  18   6        261.72        242.56        44.10 o                         
  -8  18   6        245.34        152.76        39.13 o                         
  -6  18   6       2243.43       2245.60        70.23 o                         
  -4  18   6        156.73        206.32        20.95 o                         
  -2  18   6         96.21        101.45        26.76 o                         
   0  18   6       6911.91       6938.66        81.47 o                         
   2  18   6         27.98         32.22        20.37 o                         
   4  18   6        188.95        189.58        24.32 o                         
   6  18   6       2299.11       2333.18        57.54 o                         
   8  18   6        253.69        252.53        35.79 o                         
  10  18   6        217.93        205.20        49.30 o                         
  12  18   6         67.93         37.71        42.39 o                         
 -11  19   6          4.11         26.80        47.58 o                         
  -9  19   6        576.72        611.50        48.84 o                         
  -7  19   6        221.51        264.57        36.82 o                         
  -5  19   6        256.52        214.54        25.74 o                         
  -3  19   6        956.31        955.44        34.65 o                         
  -1  19   6       2502.01       2498.89        65.51 o                         
   1  19   6       3094.81       3054.68        54.65 o                         
   3  19   6        830.04        829.95        40.15 o                         
   5  19   6        429.09        374.60        32.42 o                         
   7  19   6        315.90        291.67        31.55 o                         
   9  19   6        482.68        528.43        48.05 o                         
  11  19   6         19.63        -33.90        33.90 o                         
 -10  20   6         47.97         63.44        43.78 o                         
  -8  20   6        557.38        569.92        49.86 o                         
  -6  20   6       2010.04       2076.94        68.00 o                         
  -4  20   6        234.26        241.57        33.01 o                         
  -2  20   6        326.48        383.56        36.80 o                         
   0  20   6       6101.23       6109.66        86.13 o                         
   2  20   6        353.27        380.04        27.78 o                         
   4  20   6        344.93        345.40        31.22 o                         
   6  20   6       2222.34       2089.04        61.98 o                         
   8  20   6        731.30        840.77        67.65 o                         
  10  20   6        132.40        125.88        40.65 o                         
  -9  21   6       1212.49       1209.02        62.47 o                         
  -7  21   6        462.30        407.65        41.34 o                         
  -5  21   6       4327.81       4338.24        89.40 o                         
  -3  21   6       4872.43       4862.34        76.46 o                         
  -1  21   6       6949.68       6884.03        83.53 o                         
   1  21   6       6471.24       6516.36        87.38 o                         
   3  21   6       4981.60       4910.10        80.06 o                         
   5  21   6       4968.94       4860.66        88.40 o                         
   7  21   6        330.50        394.42        41.70 o                         
   9  21   6       1137.08       1170.20        67.88 o                         
  -8  22   6        155.54         97.18        43.27 o                         
  -6  22   6        741.79        688.75        48.42 o                         
  -4  22   6       1962.14       1950.02        63.30 o                         
  -2  22   6        523.16        551.68        33.24 o                         
   0  22   6       1058.78       1071.64        42.87 o                         
   2  22   6        432.40        376.72        31.15 o                         
   4  22   6       1705.46       1669.89        56.73 o                         
   6  22   6        762.86        709.12        48.82 o                         
   8  22   6        106.34        110.34        44.59 o                         
  -9  23   6        776.61        682.57        57.15 o                         
  -7  23   6        334.86        228.43        44.51 o                         
  -5  23   6       3456.78       3636.10        91.14 o                         
  -3  23   6       1236.92       1182.43        47.02 o                         
  -1  23   6       3252.65       3377.42        66.19 o                         
   1  23   6       3155.12       3325.52        66.98 o                         
   3  23   6       1367.39       1260.97        49.25 o                         
   5  23   6       3566.56       3535.07        81.32 o                         
   7  23   6         57.95         53.85        44.00 o                         
   9  23   6        573.59        609.95        58.29 o                         
  -8  24   6        447.44        460.96        65.22 o                         
  -6  24   6        305.18        213.57        45.22 o                         
  -4  24   6       3893.35       3861.35        95.23 o                         
  -2  24   6       3082.47       3168.74        65.58 o                         
   0  24   6          3.17         38.82        25.75 o                         
   2  24   6       3681.98       3828.77        75.80 o                         
   4  24   6       3482.99       3515.59        81.70 o                         
   6  24   6        201.37        136.84        39.43 o                         
   8  24   6        296.14        215.37        49.50 o                         
  -7  25   6       1111.13       1113.11        68.94 o                         
  -5  25   6       1009.73       1130.46        65.81 o                         
  -3  25   6       3520.74       3556.40        93.32 o                         
  -1  25   6        919.37        901.58        45.29 o                         
   1  25   6       1293.12       1187.63        53.01 o                         
   3  25   6       3697.54       3851.44        92.35 o                         
   5  25   6        786.01        733.27        53.08 o                         
   7  25   6       1152.19       1182.86        76.52 o                         
  -6  26   6        188.44        176.00        46.71 o                         
  -4  26   6       1549.83       1426.84        73.52 o                         
  -2  26   6        250.79        259.58        42.17 o                         
   0  26   6       2229.18       2158.03        70.35 o                         
   2  26   6        266.09        258.83        40.87 o                         
   4  26   6       1403.68       1395.21        67.50 o                         
   6  26   6         74.12         56.07        44.37 o                         
  -5  27   6       1007.04       1066.82        64.36 o                         
  -3  27   6       3143.29       3114.51        93.97 o                         
  -1  27   6       2071.08       2150.88        76.79 o                         
   1  27   6       2120.50       1998.41        86.51 o                         
   3  27   6       3477.41       3537.38        94.99 o                         
   5  27   6        696.83        668.87        57.01 o                         
  -2  28   6         26.52         38.11        42.30 o                         
   0  28   6        547.78        541.79        52.48 o                         
   2  28   6         29.36         26.61        43.32 o                         
   2   0   7       9826.77       9658.82        45.36 o                         
   4   0   7          6.71         20.08        16.60 o                         
   6   0   7         21.76         31.54        28.67 o                         
   8   0   7       6734.20       6216.26       102.17 o                         
  10   0   7       1552.44       1379.89        36.31 o                         
  12   0   7       3416.53       3523.72        72.65 o                         
  14   0   7         10.68         55.76        30.28 o                         
 -15   1   7        443.61        424.88        53.19 o                         
 -13   1   7        933.08        961.30        47.06 o                         
 -11   1   7       2757.00       2784.59        56.59 o                         
  -9   1   7       1999.13       1845.66        42.90 o                         
  -7   1   7      15978.61      15163.13       127.64 o                         
  -5   1   7       3941.34       4422.93        52.23 o                         
  -3   1   7       6540.55       6945.08        41.11 o                         
  -1   1   7        368.40        361.46         8.01 o                         
   1   1   7         79.98         76.38         6.88 o                         
   3   1   7       7206.77       7694.72        49.78 o                         
   5   1   7       4050.49       4622.58        56.95 o                         
   7   1   7      15669.01      14995.68       100.82 o                         
   9   1   7       2443.76       2356.88        37.63 o                         
  11   1   7       2762.45       2759.51        49.20 o                         
  13   1   7        793.23        870.26        47.05 o                         
  15   1   7        425.24        397.76        59.00 o                         
 -14   2   7       1593.40       1591.72        57.44 o                         
 -12   2   7       3802.48       3867.12        76.58 o                         
 -10   2   7       8713.73       8639.65       100.95 o                         
  -8   2   7      13126.23      12936.67        87.96 o                         
  -6   2   7      28436.34      28288.01       172.88 o                         
  -4   2   7      51297.59      51552.32       210.22 o                         
  -2   2   7      71947.97      71576.35       240.59 o                         
   0   2   7      41979.39      41890.90       132.66 o                         
   2   2   7      68250.98      67733.06       244.79 o                         
   4   2   7      51537.71      51783.52       214.23 o                         
   6   2   7      29255.68      29348.25       155.91 o                         
   8   2   7      11005.32      10813.04       120.20 o                         
  10   2   7       7886.10       8004.37        81.30 o                         
  12   2   7       4982.58       4996.19        88.43 o                         
  14   2   7       1620.02       1652.51        66.90 o                         
 -15   3   7        295.50        260.38        48.92 o                         
 -13   3   7       1134.51       1106.02        50.81 o                         
 -11   3   7       3359.48       3360.49        71.64 o                         
  -9   3   7        621.59        637.33        27.09 o                         
  -7   3   7       7075.71       6963.17        79.11 o                         
  -5   3   7       4059.04       4336.41        40.42 o                         
  -3   3   7      30853.45      33070.24       135.48 o                         
  -1   3   7       5438.93       5536.02        30.56 o                         
   1   3   7       4976.94       5051.27        39.09 o                         
   3   3   7      29820.38      32189.76       137.15 o                         
   5   3   7       3612.06       3850.55        57.93 o                         
   7   3   7       7311.71       7316.19        86.67 o                         
   9   3   7        561.32        535.75        28.75 o                         
  11   3   7       2963.47       2902.21        51.03 o                         
  13   3   7       1267.36       1243.66        59.29 o                         
  15   3   7        300.72        322.50        51.68 o                         
 -14   4   7        693.40        779.70        65.69 o                         
 -12   4   7       2177.52       2151.14        61.67 o                         
 -10   4   7       3665.33       3564.72        59.39 o                         
  -8   4   7       5196.88       5141.02        48.34 o                         
  -6   4   7      16774.19      16250.20        94.87 o                         
  -4   4   7      16183.88      15700.93        81.49 o                         
  -2   4   7      22880.30      23753.25        95.70 o                         
   0   4   7        620.58        483.74        15.73 o                         
   2   4   7      19187.11      19697.08        89.18 o                         
   4   4   7      16008.59      15762.05        90.82 o                         
   6   4   7      16413.99      15761.60       119.47 o                         
   8   4   7       4566.20       4387.81        51.29 o                         
  10   4   7       3598.20       3506.13        70.32 o                         
  12   4   7       2624.20       2772.73        71.44 o                         
  14   4   7        686.82        726.77        54.78 o                         
 -15   5   7         54.61         64.45        42.40 o                         
 -13   5   7       1135.39       1151.29        53.71 o                         
 -11   5   7       1453.21       1479.58        50.14 o                         
  -9   5   7       1826.05       1847.80        33.85 o                         
  -7   5   7       5861.04       5815.51        59.00 o                         
  -5   5   7       2166.14       2292.92        38.89 o                         
  -3   5   7      13518.05      14070.72        71.11 o                         
  -1   5   7       1958.15       1890.91        22.76 o                         
   1   5   7       1900.96       1816.55        32.07 o                         
   3   5   7      14441.25      15105.74        95.45 o                         
   5   5   7       1663.75       1765.70        28.82 o                         
   7   5   7       5289.95       5310.05        76.42 o                         
   9   5   7       1451.07       1462.96        35.33 o                         
  11   5   7       1611.96       1620.67        42.96 o                         
  13   5   7       1173.14       1161.78        64.10 o                         
  15   5   7         83.89         31.12        53.49 o                         
 -14   6   7        742.44        799.73        51.82 o                         
 -12   6   7       3639.44       3766.77        80.83 o                         
 -10   6   7         63.03         25.65        21.21 o                         
  -8   6   7      12654.59      12698.98        93.52 o                         
  -6   6   7      13970.93      13953.69        87.58 o                         
  -4   6   7      19835.83      18601.94       106.39 o                         
  -2   6   7      26892.88      26885.90       120.32 o                         
   0   6   7      10448.77      10659.23        63.14 o                         
   2   6   7      29637.36      29822.86       134.03 o                         
   4   6   7      20750.41      19794.45       110.77 o                         
   6   6   7      13043.07      13221.88       107.15 o                         
   8   6   7      12289.02      12311.84       120.40 o                         
  10   6   7        553.08        564.32        29.83 o                         
  12   6   7       3758.77       3756.29        92.36 o                         
  14   6   7        631.35        717.20        56.77 o                         
 -13   7   7        977.01        921.02        50.64 o                         
 -11   7   7        465.40        422.92        35.72 o                         
  -9   7   7       3265.99       3334.00        44.79 o                         
  -7   7   7       1486.92       1568.40        45.33 o                         
  -5   7   7       1002.02        940.97        39.97 o                         
  -3   7   7       5149.79       5182.18        64.58 o                         
  -1   7   7       3251.61       3161.62        46.29 o                         
   1   7   7       2669.97       2584.05        40.32 o                         
   3   7   7       4814.07       4817.97        51.90 o                         
   5   7   7       1228.23       1141.52        44.69 o                         
   7   7   7        935.12        960.20        35.27 o                         
   9   7   7       3283.71       3465.44        68.55 o                         
  11   7   7        788.81        762.19        38.28 o                         
  13   7   7        911.75       1002.06        60.29 o                         
 -14   8   7       2080.23       2034.95        77.27 o                         
 -12   8   7       4165.85       4171.15        89.43 o                         
 -10   8   7       1122.62       1091.31        37.99 o                         
  -8   8   7      16558.41      16224.31       112.46 o                         
  -6   8   7      20577.30      20682.11       134.98 o                         
  -4   8   7      12051.08      11684.15       102.69 o                         
  -2   8   7      34593.26      33046.42       152.28 o                         
   0   8   7      12029.16      11214.98        72.30 o                         
   2   8   7      36700.47      35911.66       178.42 o                         
   4   8   7      11506.39      11214.91       100.37 o                         
   6   8   7      18202.17      18157.23       146.06 o                         
   8   8   7      16002.29      15882.05       128.71 o                         
  10   8   7       1912.85       1941.63        59.14 o                         
  12   8   7       4016.82       4168.16        97.47 o                         
  14   8   7       1790.14       1687.75        77.77 o                         
 -13   9   7        682.06        658.22        58.19 o                         
 -11   9   7        161.26        146.76        31.67 o                         
  -9   9   7       1842.28       1858.23        49.06 o                         
  -7   9   7       5568.86       5799.88        61.50 o                         
  -5   9   7        323.11        245.83        43.61 o                         
  -3   9   7       3314.64       3441.85        56.52 o                         
  -1   9   7       2911.72       2712.61        50.30 o                         
   1   9   7       2176.52       1926.01        49.99 o                         
   3   9   7       3255.79       3320.09        45.89 o                         
   5   9   7        477.75        410.21        58.00 o                         
   7   9   7       4519.44       4626.61        65.19 o                         
   9   9   7       1935.47       1997.64        47.04 o                         
  11   9   7        193.92        252.56        29.46 o                         
  13   9   7        878.15        771.55        56.08 o                         
 -14  10   7        574.27        592.28        52.29 o                         
 -12  10   7        415.01        350.44        40.66 o                         
 -10  10   7       1287.50       1296.91        45.46 o                         
  -8  10   7       3038.00       3056.83        59.27 o                         
  -6  10   7       6093.01       6124.75        73.30 o                         
  -4  10   7       1128.92       1183.85        46.36 o                         
  -2  10   7       3603.78       3720.62        63.48 o                         
   0  10   7       1100.76        885.93        36.68 o                         
   2  10   7       2324.15       2328.89        48.73 o                         
   4  10   7       1465.09       1488.55        48.64 o                         
   6  10   7       5654.76       5566.47       101.62 o                         
   8  10   7       2254.22       2298.62        46.19 o                         
  10  10   7       1433.70       1473.13        54.58 o                         
  12  10   7        653.65        662.13        49.05 o                         
  14  10   7        622.59        518.88        53.87 o                         
 -13  11   7        400.65        338.46        44.55 o                         
 -11  11   7       1231.41       1257.99        59.85 o                         
  -9  11   7        360.89        347.38        32.80 o                         
  -7  11   7       8383.99       8330.84        92.50 o                         
  -5  11   7        580.84        655.40        49.83 o                         
  -3  11   7       2399.56       2414.46        51.31 o                         
  -1  11   7      10677.71      10201.76       114.52 o                         
   1  11   7       9818.70       9393.35        76.43 o                         
   3  11   7       2145.60       2070.63        63.95 o                         
   5  11   7        875.87        916.52        56.34 o                         
   7  11   7       9237.54       9047.81        85.28 o                         
   9  11   7        198.97        223.47        24.54 o                         
  11  11   7       1278.48       1228.43        53.71 o                         
  13  11   7        531.96        441.68        58.76 o                         
 -12  12   7       1444.81       1521.10        71.31 o                         
 -10  12   7       4474.30       4232.26        84.22 o                         
  -8  12   7       5448.80       5335.25        97.73 o                         
  -6  12   7       9503.95       9538.29        97.97 o                         
  -4  12   7      22038.13      22769.53       184.61 o                         
  -2  12   7      18385.57      18251.90       144.83 o                         
   0  12   7      52788.69      52580.85       259.10 o                         
   2  12   7      17740.85      17962.66       158.61 o                         
   4  12   7      21952.55      22956.18       153.51 o                         
   6  12   7       8567.77       8732.02        81.33 o                         
   8  12   7       3918.66       3865.88        72.86 o                         
  10  12   7       5233.50       5196.01        83.48 o                         
  12  12   7       1485.31       1473.80        65.35 o                         
 -13  13   7        914.97        867.02        59.60 o                         
 -11  13   7       2124.00       2138.02        76.82 o                         
  -9  13   7        911.08        864.03        49.82 o                         
  -7  13   7       3025.79       3014.76        71.94 o                         
  -5  13   7       1689.06       1676.11        39.85 o                         
  -3  13   7       9320.27       9196.55        98.14 o                         
  -1  13   7       2844.35       2914.46        54.86 o                         
   1  13   7       2805.60       2798.24        73.04 o                         
   3  13   7       9042.30       8969.27        85.29 o                         
   5  13   7       1874.23       1840.32        39.05 o                         
   7  13   7       3154.35       3129.59        57.02 o                         
   9  13   7        593.44        674.57        36.33 o                         
  11  13   7       2697.52       2689.52        74.95 o                         
  13  13   7        916.06        828.88        59.56 o                         
 -12  14   7        614.00        608.46        54.59 o                         
 -10  14   7       2130.42       2126.50        78.22 o                         
  -8  14   7       1560.32       1654.75        65.56 o                         
  -6  14   7       1500.25       1534.02        42.66 o                         
  -4  14   7       1844.03       1796.29        44.23 o                         
  -2  14   7       2817.82       2756.81        65.08 o                         
   0  14   7       2900.85       2857.60        90.91 o                         
   2  14   7       2632.06       2594.78        69.66 o                         
   4  14   7       1844.73       1884.31        42.86 o                         
   6  14   7       1274.49       1380.23        36.74 o                         
   8  14   7       1133.26       1152.43        43.48 o                         
  10  14   7       2330.72       2276.00        68.67 o                         
  12  14   7        619.38        562.56        48.74 o                         
 -13  15   7        356.49        364.29        49.76 o                         
 -11  15   7        557.61        577.36        49.44 o                         
  -9  15   7       1825.57       1908.22        69.83 o                         
  -7  15   7       1106.76       1124.64        44.43 o                         
  -5  15   7        339.50        276.48        25.97 o                         
  -3  15   7       4671.28       4666.56        67.44 o                         
  -1  15   7        883.22        925.64        52.39 o                         
   1  15   7        866.52        965.09        51.46 o                         
   3  15   7       4514.32       4570.03        58.64 o                         
   5  15   7        188.69        158.09        26.39 o                         
   7  15   7        964.18        957.69        57.25 o                         
   9  15   7       1737.10       1710.66        56.71 o                         
  11  15   7        647.69        675.56        48.93 o                         
  13  15   7        400.94        349.52        50.92 o                         
 -12  16   7       1459.75       1657.34        80.78 o                         
 -10  16   7       2068.11       2027.90        81.42 o                         
  -8  16   7       4455.95       4546.64       100.12 o                         
  -6  16   7       7003.93       7013.47        85.25 o                         
  -4  16   7      10264.20      10332.23       103.82 o                         
  -2  16   7      14107.28      13781.85       123.96 o                         
   0  16   7        999.04        974.30        31.72 o                         
   2  16   7      14249.22      14045.46       113.43 o                         
   4  16   7      10387.10      10333.69       103.20 o                         
   6  16   7       7763.07       7868.91       100.55 o                         
   8  16   7       5327.24       5324.61        89.23 o                         
  10  16   7       2167.08       2240.75        72.69 o                         
  12  16   7       1097.99       1154.59        63.35 o                         
 -11  17   7        301.06        267.32        49.15 o                         
  -9  17   7        264.26        249.10        38.24 o                         
  -7  17   7       2648.97       2553.83        71.02 o                         
  -5  17   7       2070.73       1973.68        48.88 o                         
  -3  17   7        670.22        679.93        35.97 o                         
  -1  17   7        441.53        449.57        27.60 o                         
   1  17   7        211.03        229.30        20.67 o                         
   3  17   7        544.81        553.38        24.27 o                         
   5  17   7       1718.19       1596.45        47.40 o                         
   7  17   7       2745.23       2779.59        55.61 o                         
   9  17   7        263.14        256.73        38.19 o                         
  11  17   7        236.90        317.27        42.05 o                         
 -10  18   7       1184.74       1174.60        65.32 o                         
  -8  18   7       4159.28       4361.21        94.64 o                         
  -6  18   7       3281.62       3177.23        71.76 o                         
  -4  18   7       4875.75       4727.70        68.48 o                         
  -2  18   7       6106.52       6137.98        84.20 o                         
   0  18   7       4174.65       4273.12        70.34 o                         
   2  18   7       6868.19       6733.62        77.20 o                         
   4  18   7       4457.06       4409.64        70.31 o                         
   6  18   7       3625.31       3607.39        65.92 o                         
   8  18   7       4664.19       4932.29        90.98 o                         
  10  18   7       1141.93       1128.63        58.56 o                         
 -11  19   7        285.50        174.12        45.97 o                         
  -9  19   7        284.86        235.19        38.85 o                         
  -7  19   7       2248.09       2500.68        74.80 o                         
  -5  19   7       1439.23       1343.42        44.30 o                         
  -3  19   7       2007.63       2122.93        65.10 o                         
  -1  19   7        502.87        514.82        29.85 o                         
   1  19   7        841.30        804.65        33.08 o                         
   3  19   7       1945.92       1902.31        41.88 o                         
   5  19   7       1316.47       1224.89        53.79 o                         
   7  19   7       2016.11       2109.34        62.51 o                         
   9  19   7        191.27        200.79        39.63 o                         
  11  19   7        274.57        271.12        46.01 o                         
 -10  20   7         16.87        -15.84        43.16 o                         
  -8  20   7       2976.95       2785.26        87.78 o                         
  -6  20   7       2423.86       2394.46        70.77 o                         
  -4  20   7       5112.98       5117.47        91.06 o                         
  -2  20   7       3198.21       3232.02        57.94 o                         
   0  20   7        691.24        745.15        41.16 o                         
   2  20   7       2889.08       2942.83        55.70 o                         
   4  20   7       5543.63       5477.66        91.58 o                         
   6  20   7       2103.22       2109.14        64.69 o                         
   8  20   7       2851.30       2724.71        91.08 o                         
  10  20   7        115.93         48.03        39.56 o                         
  -9  21   7        615.15        701.30        52.66 o                         
  -7  21   7       1155.80       1144.03        57.14 o                         
  -5  21   7        228.42        145.11        33.41 o                         
  -3  21   7       3171.54       3285.55        64.50 o                         
  -1  21   7        169.97        125.58        24.43 o                         
   1  21   7         95.49         89.10        24.43 o                         
   3  21   7       3076.57       3270.05        67.05 o                         
   5  21   7        325.64        278.60        35.07 o                         
   7  21   7       1725.92       1783.91        93.56 o                         
   9  21   7        673.34        619.48        72.38 o                         
  -8  22   7       3761.78       3817.57       104.49 o                         
  -6  22   7       2063.70       2049.30        73.11 o                         
  -4  22   7       1531.78       1511.74        58.70 o                         
  -2  22   7       7551.25       7609.16        94.84 o                         
   0  22   7       3979.77       3914.63        71.31 o                         
   2  22   7       6954.47       6907.88       114.09 o                         
   4  22   7       1629.36       1686.75        56.49 o                         
   6  22   7       1616.00       1611.31        67.39 o                         
   8  22   7       3949.92       3815.92       106.46 o                         
  -9  23   7         10.89         27.10        40.02 o                         
  -7  23   7        102.67        111.85        42.71 o                         
  -5  23   7        180.41        138.29        40.99 o                         
  -3  23   7       1140.81       1131.64        47.64 o                         
  -1  23   7       1047.45       1133.16        44.70 o                         
   1  23   7       1066.63       1018.56        44.38 o                         
   3  23   7       1623.71       1637.94        56.72 o                         
   5  23   7        183.95        171.50        39.38 o                         
   7  23   7        180.25        186.40        45.18 o                         
   9  23   7         76.74         13.63        40.98 o                         
  -8  24   7         54.35         35.78        44.11 o                         
  -6  24   7        813.75        710.23        56.92 o                         
  -4  24   7        231.50        200.61        41.99 o                         
  -2  24   7       1316.81       1383.22        49.01 o                         
   0  24   7        594.32        623.69        37.94 o                         
   2  24   7       1633.39       1697.77        58.41 o                         
   4  24   7        231.32        194.98        37.51 o                         
   6  24   7        996.71        984.42        58.80 o                         
   8  24   7        138.26         61.02        46.17 o                         
  -7  25   7        276.62        272.13        48.64 o                         
  -5  25   7        160.88        208.00        44.63 o                         
  -3  25   7       1205.65       1205.75        68.76 o                         
  -1  25   7        600.47        544.44        37.30 o                         
   1  25   7        663.98        633.89        43.64 o                         
   3  25   7       1284.44       1325.19        62.10 o                         
   5  25   7        299.87        284.34        44.96 o                         
   7  25   7        372.47        334.35        52.63 o                         
  -6  26   7       2489.55       2447.48        91.78 o                         
  -4  26   7       3684.58       3610.92       100.82 o                         
  -2  26   7       2404.02       2483.45        79.76 o                         
   0  26   7       4964.65       5085.27        89.58 o                         
   2  26   7       3360.30       3351.59        85.57 o                         
   4  26   7       3360.08       3434.19       107.04 o                         
   6  26   7       2271.89       2238.82        82.07 o                         
  -5  27   7        346.68        310.16        48.98 o                         
  -3  27   7        853.72        878.12        60.54 o                         
  -1  27   7        764.25        908.62        61.80 o                         
   1  27   7        889.00        764.16        53.43 o                         
   3  27   7       1088.70       1096.57        62.27 o                         
   5  27   7        353.70        335.65        47.94 o                         
  -2  28   7        724.14        728.69        65.18 o                         
   0  28   7        883.22        813.75        55.86 o                         
   2  28   7       1220.04       1148.03        68.07 o                         
   0   0   8      21275.45      22717.74       116.81 o                         
   2   0   8        136.66        222.81        12.13 o                         
   4   0   8      12351.47      13398.73        76.75 o                         
   6   0   8       7825.30       7893.46        76.74 o                         
   8   0   8          7.47          7.78        17.05 o                         
  10   0   8         80.23         74.39        22.90 o                         
  12   0   8       1624.20       1630.19        51.96 o                         
  14   0   8        386.70        337.63        43.39 o                         
 -15   1   8        939.75        973.95        63.58 o                         
 -13   1   8       1546.02       1583.74        68.05 o                         
 -11   1   8       2499.43       2422.57        51.28 o                         
  -9   1   8       4313.53       4253.30        50.45 o                         
  -7   1   8       8932.84       8657.33       109.87 o                         
  -5   1   8      25061.93      25754.83       157.66 o                         
  -3   1   8      17573.73      17715.26        81.88 o                         
  -1   1   8      17005.92      17104.14        62.79 o                         
   1   1   8      12365.34      12274.54        48.83 o                         
   3   1   8      17542.88      17723.00        90.00 o                         
   5   1   8      27122.74      27968.43       136.74 o                         
   7   1   8       7262.42       6825.73        88.09 o                         
   9   1   8       4390.55       4079.64        54.03 o                         
  11   1   8       1845.91       1736.29        47.88 o                         
  13   1   8       1318.98       1333.74        52.53 o                         
  15   1   8        662.47        637.92        56.90 o                         
 -14   2   8        393.03        249.11        39.54 o                         
 -12   2   8        309.11        334.37        37.91 o                         
 -10   2   8       1023.79       1024.84        31.91 o                         
  -8   2   8       1417.30       1328.15        33.19 o                         
  -6   2   8       2445.93       2399.75        48.10 o                         
  -4   2   8       2339.10       2324.69        34.13 o                         
  -2   2   8        772.99        692.41        15.27 o                         
   0   2   8      38183.19      38826.86       127.38 o                         
   2   2   8        580.25        538.58        19.83 o                         
   4   2   8       2088.59       2105.89        33.88 o                         
   6   2   8       2984.74       3049.61        67.95 o                         
   8   2   8       1395.08       1201.95        40.92 o                         
  10   2   8       1447.21       1353.25        37.95 o                         
  12   2   8         87.38        111.83        26.04 o                         
  14   2   8        519.70        523.45        43.84 o                         
 -15   3   8        498.73        499.53        71.10 o                         
 -13   3   8       3732.63       3762.43       109.54 o                         
 -11   3   8       6136.59       6182.00        79.45 o                         
  -9   3   8       8247.83       8222.88        71.99 o                         
  -7   3   8       9086.62       9089.74        99.22 o                         
  -5   3   8      25737.44      25750.16       126.21 o                         
  -3   3   8      46556.71      46769.20       181.11 o                         
  -1   3   8      52166.48      51194.07       172.49 o                         
   1   3   8      47781.91      46600.19       171.30 o                         
   3   3   8      48331.69      48843.05       202.01 o                         
   5   3   8      29928.00      30153.53       156.52 o                         
   7   3   8       8599.40       8618.29       104.04 o                         
   9   3   8       8674.85       8728.14        84.91 o                         
  11   3   8       5796.98       5769.65        72.15 o                         
  13   3   8       4074.14       4161.46        88.45 o                         
  15   3   8        500.45        506.94        51.76 o                         
 -14   4   8        627.74        613.01        50.63 o                         
 -12   4   8        676.66        777.45        41.62 o                         
 -10   4   8        679.10        691.84        31.42 o                         
  -8   4   8        754.52        771.81        24.76 o                         
  -6   4   8       4781.74       4855.23        48.81 o                         
  -4   4   8       8028.36       8343.50        63.38 o                         
  -2   4   8        841.28        860.39        19.38 o                         
   0   4   8        430.76        357.92        17.46 o                         
   2   4   8        792.71        805.45        18.53 o                         
   4   4   8       8535.64       9000.62        85.02 o                         
   6   4   8       4696.37       4692.44        81.43 o                         
   8   4   8        499.76        604.25        23.12 o                         
  10   4   8       1119.73       1155.39        35.56 o                         
  12   4   8        545.10        580.66        38.23 o                         
  14   4   8        608.88        536.66        49.62 o                         
 -15   5   8        466.29        417.90        54.23 o                         
 -13   5   8       1405.14       1494.16        56.62 o                         
 -11   5   8        335.77        293.30        27.08 o                         
  -9   5   8       3193.70       3150.39        47.84 o                         
  -7   5   8       1548.88       1520.62        45.54 o                         
  -5   5   8       9653.99       9664.19        61.33 o                         
  -3   5   8       1751.89       1993.18        31.37 o                         
  -1   5   8      10958.11      11106.11        59.31 o                         
   1   5   8      11288.27      11341.36        65.07 o                         
   3   5   8       2323.36       2610.61        41.07 o                         
   5   5   8       8765.13       8753.49        71.11 o                         
   7   5   8       1773.34       1751.39        57.97 o                         
   9   5   8       2969.67       2833.37        43.39 o                         
  11   5   8        494.00        534.64        31.60 o                         
  13   5   8       1214.17       1368.62        67.71 o                         
  15   5   8        302.57        287.44        53.16 o                         
 -14   6   8        263.56        294.88        47.01 o                         
 -12   6   8       1325.63       1332.56        54.72 o                         
 -10   6   8       3431.59       3576.93        75.46 o                         
  -8   6   8        831.29        806.25        28.55 o                         
  -6   6   8       4991.85       5094.47        68.09 o                         
  -4   6   8       2387.46       2500.64        47.68 o                         
  -2   6   8      13305.24      14435.12        88.61 o                         
   0   6   8       4893.48       4589.40        44.89 o                         
   2   6   8      13456.68      14586.79        82.38 o                         
   4   6   8       2543.49       2644.61        60.66 o                         
   6   6   8       4508.01       4659.30        77.11 o                         
   8   6   8        704.25        643.70        38.82 o                         
  10   6   8       3471.50       3550.99        79.88 o                         
  12   6   8       1565.04       1756.10        66.70 o                         
  14   6   8         69.50         99.43        39.16 o                         
 -13   7   8       1699.42       1804.42        62.75 o                         
 -11   7   8       7843.23       7954.45       107.28 o                         
  -9   7   8      11544.28      11490.27        93.63 o                         
  -7   7   8       3312.48       3305.66        53.08 o                         
  -5   7   8      20179.43      20219.26       135.65 o                         
  -3   7   8      40602.86      41695.43       188.39 o                         
  -1   7   8      78074.41      79581.80       313.79 o                         
   1   7   8      79046.99      79982.22       334.21 o                         
   3   7   8      37958.46      38842.21       176.37 o                         
   5   7   8      19251.05      18877.95       157.05 o                         
   7   7   8       4219.27       4364.14        81.85 o                         
   9   7   8      12183.50      12338.50       124.13 o                         
  11   7   8       7611.71       7717.23       109.40 o                         
  13   7   8        920.29        973.95        59.64 o                         
 -14   8   8       1352.07       1388.32        73.83 o                         
 -12   8   8       1400.90       1578.93        67.24 o                         
 -10   8   8       2560.13       2510.12        63.63 o                         
  -8   8   8        964.43        994.04        32.94 o                         
  -6   8   8       7013.42       7205.06        84.95 o                         
  -4   8   8       3910.82       3925.03        67.05 o                         
  -2   8   8       7566.62       8367.66        84.78 o                         
   0   8   8       1904.38       1598.77        44.33 o                         
   2   8   8       7681.45       8505.40        76.23 o                         
   4   8   8       4354.58       4381.39        67.87 o                         
   6   8   8       6608.70       6709.98       112.53 o                         
   8   8   8        830.08        794.78        30.21 o                         
  10   8   8       2531.28       2599.02        59.08 o                         
  12   8   8       1387.22       1392.07        58.99 o                         
  14   8   8       1009.94        951.08        64.37 o                         
 -13   9   8       1711.76       1790.76        71.84 o                         
 -11   9   8       1849.95       1831.39        60.80 o                         
  -9   9   8       1565.08       1514.84        51.11 o                         
  -7   9   8       2807.60       2697.46        44.89 o                         
  -5   9   8      10105.31      10201.26       108.05 o                         
  -3   9   8        270.98        136.29        24.61 o                         
  -1   9   8       2662.26       2380.63        60.17 o                         
   1   9   8       2681.34       2423.87        38.45 o                         
   3   9   8        273.55        165.76        34.13 o                         
   5   9   8      10621.43      10648.17       124.10 o                         
   7   9   8       3178.37       3033.00        50.95 o                         
   9   9   8       1589.67       1605.78        42.62 o                         
  11   9   8       1777.64       1700.74        60.32 o                         
  13   9   8       1339.37       1337.52        68.09 o                         
 -14  10   8       1150.90       1203.66        71.92 o                         
 -12  10   8        178.49        126.89        37.96 o                         
 -10  10   8       3315.47       3251.46        73.47 o                         
  -8  10   8       2657.01       2829.80        48.62 o                         
  -6  10   8       4129.53       4088.23        52.27 o                         
  -4  10   8       4124.09       4312.07        80.39 o                         
  -2  10   8       6254.46       6754.44        84.75 o                         
   0  10   8       2765.02       2744.01        62.17 o                         
   2  10   8       5779.67       6146.84        75.36 o                         
   4  10   8       4729.44       4779.24        88.48 o                         
   6  10   8       4216.68       4239.86        56.48 o                         
   8  10   8       2892.68       2960.78        75.10 o                         
  10  10   8       3292.85       3293.00        63.82 o                         
  12  10   8        177.77        167.04        35.63 o                         
  14  10   8       1007.98        934.27        61.70 o                         
 -13  11   8       1617.01       1583.02        71.37 o                         
 -11  11   8       4085.94       4150.84        88.90 o                         
  -9  11   8       9630.74       9826.67       107.65 o                         
  -7  11   8       5234.52       5142.27        62.96 o                         
  -5  11   8       7307.50       6797.58       106.80 o                         
  -3  11   8      26056.88      25173.19       169.79 o                         
  -1  11   8      14750.31      14785.52        99.38 o                         
   1  11   8      13761.01      13906.73       131.92 o                         
   3  11   8      27024.91      25968.38       201.27 o                         
   5  11   8       6558.16       6336.98        87.95 o                         
   7  11   8       5152.14       5190.70        68.33 o                         
   9  11   8       8252.35       8456.32        93.99 o                         
  11  11   8       4156.48       4065.36        82.85 o                         
  13  11   8       1620.62       1673.88        73.25 o                         
 -12  12   8         20.90         -4.63        30.81 o                         
 -10  12   8       2503.95       2520.83        74.56 o                         
  -8  12   8       3392.32       3384.60        60.88 o                         
  -6  12   8       1662.80       1710.74        51.77 o                         
  -4  12   8       2119.42       2426.92        47.10 o                         
  -2  12   8        313.85        332.16        24.43 o                         
   0  12   8       2656.60       2777.92        68.14 o                         
   2  12   8        215.33        243.98        45.90 o                         
   4  12   8       2343.35       2738.12       102.88 o                         
   6  12   8       1968.03       1981.59        45.30 o                         
   8  12   8       3690.07       3743.69        63.08 o                         
  10  12   8       2046.67       2050.93        63.55 o                         
  12  12   8         44.23         22.35        32.80 o                         
 -13  13   8       2499.79       2387.63        87.05 o                         
 -11  13   8       1705.04       1792.98        72.50 o                         
  -9  13   8       5600.84       5342.50        92.50 o                         
  -7  13   8       8723.85       8350.59        94.72 o                         
  -5  13   8       5312.68       5318.43        67.13 o                         
  -3  13   8       8556.86       8540.10       125.57 o                         
  -1  13   8       9439.21       9026.90        84.76 o                         
   1  13   8      10058.68       9747.29        87.42 o                         
   3  13   8       7731.91       7781.14       106.97 o                         
   5  13   8       5742.62       5654.65        75.04 o                         
   7  13   8       8577.06       8454.42        91.19 o                         
   9  13   8       4484.61       4315.59        73.22 o                         
  11  13   8       1765.13       1828.98        66.67 o                         
  13  13   8       2426.99       2485.20        89.95 o                         
 -12  14   8        312.79        234.02        43.68 o                         
 -10  14   8       1515.89       1498.30        64.51 o                         
  -8  14   8       2014.54       1954.36        55.92 o                         
  -6  14   8       2423.12       2467.57        61.81 o                         
  -4  14   8       1030.03        880.78        33.24 o                         
  -2  14   8        205.72        190.75        43.74 o                         
   0  14   8       2755.51       2696.08        87.21 o                         
   2  14   8        216.56        248.12        50.71 o                         
   4  14   8       1042.83       1029.78        39.14 o                         
   6  14   8       2845.20       2833.58        48.32 o                         
   8  14   8       1970.55       1917.25        54.20 o                         
  10  14   8       1550.24       1472.05        58.07 o                         
  12  14   8        271.97        257.47        42.05 o                         
 -13  15   8         65.17         54.54        53.91 o                         
 -11  15   8       1879.53       1873.27        75.74 o                         
  -9  15   8       4420.41       4544.54        84.62 o                         
  -7  15   8       1894.20       1935.15        55.91 o                         
  -5  15   8       3725.53       3562.70        73.46 o                         
  -3  15   8       1063.32        972.83        32.11 o                         
  -1  15   8       2233.70       2227.03        42.15 o                         
   1  15   8       2291.75       2292.74        46.88 o                         
   3  15   8        971.00        919.08        27.79 o                         
   5  15   8       3656.21       3474.60        59.30 o                         
   7  15   8       1386.67       1398.78        45.75 o                         
   9  15   8       4527.14       4588.34        87.60 o                         
  11  15   8       1589.44       1592.91        65.32 o                         
  13  15   8         81.61        109.00        72.87 o                         
 -12  16   8        177.21        133.19        45.59 o                         
 -10  16   8       3102.42       3030.31        94.22 o                         
  -8  16   8       1814.53       1841.05        63.72 o                         
  -6  16   8        604.19        644.14        39.68 o                         
  -4  16   8       1609.94       1609.69        72.62 o                         
  -2  16   8        415.84        437.43        32.24 o                         
   0  16   8       1251.45       1280.79        38.37 o                         
   2  16   8        393.24        404.44        23.71 o                         
   4  16   8       2114.85       2210.25        59.20 o                         
   6  16   8        450.99        442.72        29.67 o                         
   8  16   8       1471.24       1506.49        51.76 o                         
  10  16   8       3746.94       3795.82        87.65 o                         
  12  16   8         32.21         14.45        37.58 o                         
 -11  17   8       2117.48       2151.06        89.05 o                         
  -9  17   8       4360.14       4377.19        88.09 o                         
  -7  17   8       4270.67       4265.46        86.21 o                         
  -5  17   8       7474.35       7408.62        99.65 o                         
  -3  17   8       7117.89       7039.48        80.61 o                         
  -1  17   8      21478.27      21253.78       158.78 o                         
   1  17   8      19894.57      19935.90       146.26 o                         
   3  17   8       8563.37       8588.51        92.96 o                         
   5  17   8       6367.12       6471.28        86.55 o                         
   7  17   8       3937.40       3766.81        72.54 o                         
   9  17   8       5202.29       5121.90        99.29 o                         
  11  17   8       1849.55       1959.42        80.00 o                         
 -10  18   8       1737.48       1554.98        73.79 o                         
  -8  18   8        392.81        329.31        40.20 o                         
  -6  18   8        393.00        413.03        33.12 o                         
  -4  18   8       2361.49       2434.23        58.97 o                         
  -2  18   8        365.66        422.43        33.62 o                         
   0  18   8        258.14        258.96        23.46 o                         
   2  18   8        343.45        384.20        25.44 o                         
   4  18   8       2311.61       2282.97        51.69 o                         
   6  18   8        593.72        668.87        38.47 o                         
   8  18   8        385.97        378.60        39.29 o                         
  10  18   8       1830.03       1859.53        70.86 o                         
 -11  19   8        985.71        981.21        66.87 o                         
  -9  19   8        984.00       1121.45        55.13 o                         
  -7  19   8       1004.67       1015.58        52.93 o                         
  -5  19   8       2574.06       2742.68        71.25 o                         
  -3  19   8        972.11        995.80        37.93 o                         
  -1  19   8        164.99        126.36        21.60 o                         
   1  19   8        291.45        265.28        27.31 o                         
   3  19   8        915.17        890.57        34.23 o                         
   5  19   8       2942.61       3067.66        73.09 o                         
   7  19   8        869.78        874.99        53.75 o                         
   9  19   8       1149.96       1245.33        62.26 o                         
  11  19   8        882.26        745.11        57.29 o                         
 -10  20   8       1414.79       1403.14        77.17 o                         
  -8  20   8       1285.62       1243.73        62.22 o                         
  -6  20   8        270.02        293.78        36.89 o                         
  -4  20   8       1397.34       1385.29        48.81 o                         
  -2  20   8        297.76        271.93        33.51 o                         
   0  20   8         36.71         53.54        22.16 o                         
   2  20   8        411.27        373.66        39.07 o                         
   4  20   8       1236.04       1203.27        46.50 o                         
   6  20   8        125.48        153.58        33.55 o                         
   8  20   8       1439.03       1422.86        72.49 o                         
  10  20   8       1296.30       1400.34        70.13 o                         
  -9  21   8       3559.52       3643.72        92.50 o                         
  -7  21   8       2541.87       2740.99        80.04 o                         
  -5  21   8       5721.02       5929.04       100.65 o                         
  -3  21   8       5223.56       5269.64        89.25 o                         
  -1  21   8       8083.58       7808.39        93.07 o                         
   1  21   8       8979.35       8730.61       135.42 o                         
   3  21   8       4429.84       4497.31        78.51 o                         
   5  21   8       6796.40       6928.50       112.63 o                         
   7  21   8       2881.79       2999.47        91.85 o                         
   9  21   8       3193.22       3243.30        98.42 o                         
  -8  22   8        577.20        552.48        53.07 o                         
  -6  22   8       1599.74       1604.30        66.23 o                         
  -4  22   8       1909.72       1963.55        59.46 o                         
  -2  22   8         25.39         -4.86        23.45 o                         
   0  22   8         40.10         21.46        23.08 o                         
   2  22   8         47.83         65.84        26.40 o                         
   4  22   8       1729.30       1791.29        62.65 o                         
   6  22   8       1425.12       1589.75        66.15 o                         
   8  22   8        565.80        528.96        54.23 o                         
  -9  23   8       2566.64       2463.34        89.07 o                         
  -7  23   8       2188.40       2252.62        93.27 o                         
  -5  23   8       3620.44       3983.34        94.49 o                         
  -3  23   8        972.74       1037.28        46.16 o                         
  -1  23   8       1443.43       1498.31        51.12 o                         
   1  23   8       1563.66       1602.24        59.09 o                         
   3  23   8        612.87        603.49        44.85 o                         
   5  23   8       3542.59       3804.66        90.70 o                         
   7  23   8       1969.28       2052.93        84.81 o                         
   9  23   8       2125.23       2009.24        84.69 o                         
  -8  24   8       1009.53       1048.27        71.56 o                         
  -6  24   8       1059.91       1139.68        67.26 o                         
  -4  24   8        612.21        631.69        50.14 o                         
  -2  24   8        240.23        203.47        30.26 o                         
   0  24   8        643.11        723.15        38.96 o                         
   2  24   8        276.86        257.17        37.22 o                         
   4  24   8        487.70        531.61        43.82 o                         
   6  24   8       1045.31       1129.42        59.86 o                         
   8  24   8        927.66        791.74        62.40 o                         
  -7  25   8       1198.10       1321.80        72.66 o                         
  -5  25   8       1689.61       1662.51        77.71 o                         
  -3  25   8       3131.90       3288.27        87.59 o                         
  -1  25   8       1776.27       1775.29        57.02 o                         
   1  25   8       1604.72       1565.54        63.60 o                         
   3  25   8       3182.13       3372.98        88.59 o                         
   5  25   8       1538.21       1428.99        66.25 o                         
   7  25   8       1471.70       1411.76        77.97 o                         
  -6  26   8       1478.35       1428.88        81.74 o                         
  -4  26   8        592.69        572.88        53.33 o                         
  -2  26   8          8.88         82.31        39.54 o                         
   0  26   8         52.00        -11.26        32.18 o                         
   2  26   8         17.73          3.58        34.55 o                         
   4  26   8        615.30        590.38        52.44 o                         
   6  26   8       1229.31       1332.73        75.30 o                         
  -5  27   8       1542.77       1644.30        76.22 o                         
  -3  27   8       1556.55       1459.85        70.07 o                         
  -1  27   8       2804.02       2896.89        87.70 o                         
   1  27   8       2787.41       2820.56        84.43 o                         
   3  27   8       1879.06       1794.00        72.35 o                         
   5  27   8       1052.44        976.52        78.07 o                         
  -2  28   8        264.35        192.74        53.16 o                         
   0  28   8        393.00        367.37        47.28 o                         
   2  28   8        282.82        324.74        46.72 o                         
   2   0   9       1544.15       1498.70        22.73 o                         
   4   0   9       3095.71       3538.06        63.43 o                         
   6   0   9      12390.01      12700.70       118.18 o                         
   8   0   9       1208.00       1188.28        29.38 o                         
  10   0   9          1.16          8.22        19.75 o                         
  12   0   9       5235.58       4987.41        84.09 o                         
  14   0   9        538.03        605.86        50.64 o                         
 -15   1   9        183.03        206.95        56.27 o                         
 -13   1   9       2536.41       2450.87        60.80 o                         
 -11   1   9       3397.38       3260.52        68.12 o                         
  -9   1   9       1682.81       1707.42        45.38 o                         
  -7   1   9       2654.34       2573.75        52.46 o                         
  -5   1   9       4207.90       4045.18        64.81 o                         
  -3   1   9       4384.92       4048.49        40.39 o                         
  -1   1   9       1369.03       1420.13        20.67 o                         
   1   1   9       1425.59       1508.98        22.02 o                         
   3   1   9       5129.76       4824.35        53.44 o                         
   5   1   9       4057.79       3878.00        62.43 o                         
   7   1   9       3166.80       3013.75        60.55 o                         
   9   1   9       1309.93       1341.77        42.20 o                         
  11   1   9       3394.31       3352.10        58.23 o                         
  13   1   9       2869.43       2800.44        67.32 o                         
  15   1   9         81.86         28.12        40.80 o                         
 -14   2   9       2782.21       2935.15       113.05 o                         
 -12   2   9       5184.53       5330.17        81.87 o                         
 -10   2   9       4041.23       4087.19        56.91 o                         
  -8   2   9      14618.71      15351.65       102.26 o                         
  -6   2   9      21180.48      20817.48       120.86 o                         
  -4   2   9      23234.04      22397.24       113.34 o                         
  -2   2   9      30885.29      30432.42       114.79 o                         
   0   2   9      48773.99      48390.77       158.46 o                         
   2   2   9      31301.67      30990.50       131.77 o                         
   4   2   9      22043.27      21321.88       127.65 o                         
   6   2   9      22904.52      22686.04       146.89 o                         
   8   2   9      11991.74      12395.96       110.70 o                         
  10   2   9       2953.11       2974.42        49.98 o                         
  12   2   9       5833.60       5976.52        85.21 o                         
  14   2   9       2098.51       2067.82        81.81 o                         
 -15   3   9        446.11        365.15        55.95 o                         
 -13   3   9       1996.74       1999.74        55.28 o                         
 -11   3   9       3856.29       3986.90        67.34 o                         
  -9   3   9        474.89        574.88        27.59 o                         
  -7   3   9       8814.80       8753.75        84.18 o                         
  -5   3   9        256.69        279.76        23.23 o                         
  -3   3   9        524.32        597.41        23.25 o                         
  -1   3   9        432.98        401.28        14.22 o                         
   1   3   9        581.77        570.85        16.92 o                         
   3   3   9        894.70        978.92        20.40 o                         
   5   3   9        275.21        335.28        24.58 o                         
   7   3   9       9961.60      10015.32        92.88 o                         
   9   3   9        277.35        326.81        23.08 o                         
  11   3   9       3372.75       3364.94        54.51 o                         
  13   3   9       1855.50       1858.82        68.13 o                         
  15   3   9        208.23        178.13        46.14 o                         
 -14   4   9       1941.41       1961.83        74.15 o                         
 -12   4   9       2730.68       2963.30        63.74 o                         
 -10   4   9       1445.67       1357.95        44.47 o                         
  -8   4   9       4610.72       4663.44        48.92 o                         
  -6   4   9       9521.36       9261.37        88.54 o                         
  -4   4   9       5910.14       5545.77        40.40 o                         
  -2   4   9      10609.68      10261.70        54.41 o                         
   0   4   9       7403.39       7073.76        42.17 o                         
   2   4   9      10647.77      10347.81        64.32 o                         
   4   4   9       5836.81       5517.62        63.40 o                         
   6   4   9      10606.70      10164.75       116.12 o                         
   8   4   9       3780.23       3826.85        57.83 o                         
  10   4   9        814.72        821.24        28.96 o                         
  12   4   9       2920.70       3070.57        77.38 o                         
  14   4   9       1639.86       1588.95        69.65 o                         
 -13   5   9       2662.26       2546.67        66.48 o                         
 -11   5   9        556.23        516.94        39.88 o                         
  -9   5   9        119.37        135.53        25.74 o                         
  -7   5   9       5370.92       5324.23        67.05 o                         
  -5   5   9       1050.34       1010.02        30.38 o                         
  -3   5   9         11.26         18.72        11.46 o                         
  -1   5   9      14026.08      14228.65        76.15 o                         
   1   5   9      15232.50      15619.76        83.26 o                         
   3   5   9         16.09          5.42        20.54 o                         
   5   5   9       1317.51       1283.42        34.86 o                         
   7   5   9       5908.40       5867.71        65.75 o                         
   9   5   9        188.75        191.72        16.55 o                         
  11   5   9        650.35        621.54        33.68 o                         
  13   5   9       2588.35       2464.05        80.07 o                         
 -14   6   9       1013.24       1208.28        69.01 o                         
 -12   6   9       2606.05       2542.03        68.37 o                         
 -10   6   9       2255.93       2302.42        60.93 o                         
  -8   6   9       8136.72       7981.86        69.25 o                         
  -6   6   9      23058.31      22806.70       117.94 o                         
  -4   6   9      17125.05      16512.22        89.13 o                         
  -2   6   9       9792.68       9325.30        57.58 o                         
   0   6   9      16224.36      16530.66        83.75 o                         
   2   6   9       9795.84       9091.77        56.84 o                         
   4   6   9      15847.74      14913.19        94.71 o                         
   6   6   9      20696.76      20294.74       155.77 o                         
   8   6   9       7718.01       7732.61        87.00 o                         
  10   6   9       1826.97       1856.78        46.88 o                         
  12   6   9       1893.64       1854.68        76.07 o                         
  14   6   9       1096.44       1156.03        64.50 o                         
 -13   7   9        745.48        760.21        44.29 o                         
 -11   7   9       1414.94       1429.07        49.82 o                         
  -9   7   9       1355.91       1352.29        41.25 o                         
  -7   7   9       5885.98       6028.05        51.55 o                         
  -5   7   9        753.32        739.02        46.94 o                         
  -3   7   9       8472.05       8731.96        69.10 o                         
  -1   7   9       6733.91       6924.62        50.60 o                         
   1   7   9       7733.75       8129.46        73.00 o                         
   3   7   9       8137.77       8520.15        66.87 o                         
   5   7   9       1065.90        972.49        47.27 o                         
   7   7   9       5595.63       5781.23        61.80 o                         
   9   7   9       1636.89       1628.72        49.92 o                         
  11   7   9       1728.22       1756.23        56.57 o                         
  13   7   9        593.52        561.23        49.08 o                         
 -14   8   9       1357.25       1454.06        75.34 o                         
 -12   8   9       1826.99       1731.78        78.98 o                         
 -10   8   9       3656.35       3684.01        65.05 o                         
  -8   8   9       8481.15       8470.68        99.69 o                         
  -6   8   9      15133.49      14939.59       119.90 o                         
  -4   8   9      15683.92      15677.74       119.72 o                         
  -2   8   9      16640.03      16089.09        99.41 o                         
   0   8   9      20206.57      19587.09       108.48 o                         
   2   8   9      17745.51      17225.63       118.92 o                         
   4   8   9      15243.02      15446.96       117.34 o                         
   6   8   9      14302.48      14111.11       145.66 o                         
   8   8   9       9581.95       9664.59        98.82 o                         
  10   8   9       3874.40       3903.70        83.63 o                         
  12   8   9       1569.71       1595.57        66.16 o                         
  14   8   9       1608.62       1856.74        77.37 o                         
 -13   9   9        111.74         96.88        35.16 o                         
 -11   9   9       2477.65       2532.63        75.66 o                         
  -9   9   9       2094.65       2276.20        60.94 o                         
  -7   9   9       1796.48       1844.43        35.11 o                         
  -5   9   9       1780.87       1753.95        45.26 o                         
  -3   9   9       9178.67       9009.09        88.02 o                         
  -1   9   9       5207.17       5242.76        55.23 o                         
   1   9   9       5109.08       5108.86        54.99 o                         
   3   9   9       8498.92       8471.55        85.45 o                         
   5   9   9       2087.74       2055.89        60.31 o                         
   7   9   9       1547.35       1521.87        38.46 o                         
   9   9   9       2075.03       2205.67        60.47 o                         
  11   9   9       2194.89       2285.44        64.93 o                         
  13   9   9         59.23         20.32        34.11 o                         
 -14  10   9        348.48        346.45        50.26 o                         
 -12  10   9        478.24        502.75        43.71 o                         
 -10  10   9         68.29        114.83        26.89 o                         
  -8  10   9       2650.61       2587.26        47.73 o                         
  -6  10   9       9975.35       9701.13        82.87 o                         
  -4  10   9       2967.48       2629.93        56.23 o                         
  -2  10   9       5125.99       5075.39        66.12 o                         
   0  10   9       2480.42       2403.87        47.87 o                         
   2  10   9       4678.32       4551.53        58.23 o                         
   4  10   9       3383.50       3015.63        73.76 o                         
   6  10   9       9497.08       9237.83        83.55 o                         
   8  10   9       2797.86       2713.94        56.08 o                         
  10  10   9         47.35         75.18        25.93 o                         
  12  10   9        355.31        321.14        40.79 o                         
  14  10   9        321.44        245.13        44.51 o                         
 -13  11   9        592.63        570.66        50.83 o                         
 -11  11   9        330.16        242.98        37.55 o                         
  -9  11   9       2192.53       2211.91        51.31 o                         
  -7  11   9       1908.72       1936.69        41.69 o                         
  -5  11   9       1347.86       1227.49        65.92 o                         
  -3  11   9       5744.83       5527.95        81.29 o                         
  -1  11   9       2078.76       1946.05        47.54 o                         
   1  11   9       2180.67       2055.22        55.09 o                         
   3  11   9       5667.80       5383.98        68.37 o                         
   5  11   9       1361.00       1250.26        64.69 o                         
   7  11   9       1695.20       1657.88        55.94 o                         
   9  11   9       2212.06       2297.10        56.48 o                         
  11  11   9        434.89        373.24        37.57 o                         
  13  11   9        660.92        696.45        54.42 o                         
 -12  12   9       1887.60       1997.87        72.84 o                         
 -10  12   9       2470.92       2539.49        76.71 o                         
  -8  12   9       7954.04       8170.15        91.41 o                         
  -6  12   9      15337.56      15457.02       127.72 o                         
  -4  12   9      22798.21      22486.74       187.51 o                         
  -2  12   9      21151.26      20443.31       156.54 o                         
   0  12   9       8898.15       8884.89       101.75 o                         
   2  12   9      19632.13      19120.71       169.44 o                         
   4  12   9      24623.79      24533.14       163.79 o                         
   6  12   9      16549.95      16832.79       135.66 o                         
   8  12   9       8434.58       8577.03       114.67 o                         
  10  12   9       2434.21       2536.28        68.03 o                         
  12  12   9       1784.72       1863.13        68.07 o                         
 -13  13   9         32.35         72.69        38.89 o                         
 -11  13   9        399.95        450.32        45.58 o                         
  -9  13   9        304.79        307.42        34.38 o                         
  -7  13   9       3142.11       3210.49        65.34 o                         
  -5  13   9       2328.99       2351.88        51.21 o                         
  -3  13   9       1917.09       1980.91        68.92 o                         
  -1  13   9       2999.85       3050.25        74.51 o                         
   1  13   9       3544.10       3612.76        70.67 o                         
   3  13   9       1698.14       1712.44        54.23 o                         
   5  13   9       2395.77       2439.39        44.06 o                         
   7  13   9       3004.27       3019.06        59.81 o                         
   9  13   9        262.46        288.60        33.22 o                         
  11  13   9        338.14        309.77        38.11 o                         
  13  13   9          3.24         -3.85        36.09 o                         
 -12  14   9        426.00        382.64        49.54 o                         
 -10  14   9       1267.23       1435.10        63.02 o                         
  -8  14   9       2446.67       2459.18        62.46 o                         
  -6  14   9        558.04        537.42        32.64 o                         
  -4  14   9       5191.67       5051.62        69.49 o                         
  -2  14   9       8043.44       7919.57       115.09 o                         
   0  14   9       4531.22       4611.81       106.00 o                         
   2  14   9       7299.92       7079.92       111.33 o                         
   4  14   9       5164.34       5292.86        94.22 o                         
   6  14   9        393.80        454.47        27.96 o                         
   8  14   9       2060.07       2198.36        68.50 o                         
  10  14   9       1255.00       1290.97        56.25 o                         
  12  14   9        220.09        197.89        45.04 o                         
 -11  15   9        784.09        772.00        56.50 o                         
  -9  15   9         25.78         14.95        31.39 o                         
  -7  15   9       2323.95       2194.17        65.30 o                         
  -5  15   9       2438.42       2456.38        52.56 o                         
  -3  15   9       1765.54       1837.22        44.38 o                         
  -1  15   9       8626.85       8324.26        80.25 o                         
   1  15   9       8473.55       8333.31        97.26 o                         
   3  15   9       1875.43       2017.51        45.81 o                         
   5  15   9       2341.06       2367.20        58.53 o                         
   7  15   9       1929.48       1848.89        53.41 o                         
   9  15   9         68.40        117.98        30.49 o                         
  11  15   9        726.77        762.99        52.57 o                         
 -12  16   9       1064.37       1136.79        69.77 o                         
 -10  16   9       2313.13       2304.78        86.71 o                         
  -8  16   9       3305.74       3267.34        68.99 o                         
  -6  16   9       6191.83       6241.34       100.84 o                         
  -4  16   9      14134.18      14275.38       133.85 o                         
  -2  16   9      15416.62      15694.44       127.19 o                         
   0  16   9       9899.28      10070.25       116.42 o                         
   2  16   9      16770.84      16909.62       132.66 o                         
   4  16   9      12085.53      12189.15       118.64 o                         
   6  16   9       6477.29       6676.14        83.78 o                         
   8  16   9       3442.51       3413.08        76.73 o                         
  10  16   9       2137.19       2125.65        73.26 o                         
  12  16   9       1278.03       1206.93        66.71 o                         
 -11  17   9        469.44        408.69        53.64 o                         
  -9  17   9         23.12         61.31        31.83 o                         
  -7  17   9        619.85        700.90        45.30 o                         
  -5  17   9       1214.17       1245.09        46.80 o                         
  -3  17   9       7508.29       7552.25       101.15 o                         
  -1  17   9       2217.72       2211.87        48.62 o                         
   1  17   9       1979.27       2073.16        43.61 o                         
   3  17   9       7730.81       7699.11        96.07 o                         
   5  17   9       1077.92       1080.54        49.90 o                         
   7  17   9        663.08        664.36        38.58 o                         
   9  17   9         40.46         65.71        31.66 o                         
  11  17   9        380.26        321.66        46.44 o                         
 -10  18   9        881.75        961.14        61.89 o                         
  -8  18   9       1656.81       1628.83        62.35 o                         
  -6  18   9       3025.69       2918.16        67.07 o                         
  -4  18   9       9943.83       9814.74       105.25 o                         
  -2  18   9       6330.62       6433.90        87.98 o                         
   0  18   9       3071.83       3194.29        55.17 o                         
   2  18   9       6862.12       6989.73        86.18 o                         
   4  18   9       8469.50       8466.19       106.87 o                         
   6  18   9       3355.50       3212.85        65.81 o                         
   8  18   9       1474.96       1455.58        63.58 o                         
  10  18   9        684.86        693.71        50.49 o                         
 -11  19   9        958.87        941.11        69.45 o                         
  -9  19   9        414.17        412.24        42.71 o                         
  -7  19   9        124.17         57.37        34.31 o                         
  -5  19   9        111.77        126.62        26.44 o                         
  -3  19   9       7557.18       7647.98        99.45 o                         
  -1  19   9         14.93         36.06        20.10 o                         
   1  19   9         10.05         49.40        19.74 o                         
   3  19   9       7240.10       7407.45       109.87 o                         
   5  19   9        280.37        293.25        33.13 o                         
   7  19   9         79.10         93.69        33.25 o                         
   9  19   9        244.46        236.17        43.69 o                         
  11  19   9        974.72       1020.39        63.70 o                         
 -10  20   9        510.92        483.03        54.28 o                         
  -8  20   9       1148.73       1298.47        62.91 o                         
  -6  20   9       1703.72       1734.29        63.63 o                         
  -4  20   9       3376.19       3318.04        69.45 o                         
  -2  20   9       5292.77       5075.30        73.31 o                         
   0  20   9       2545.10       2621.22        56.35 o                         
   2  20   9       4385.30       4338.65        67.95 o                         
   4  20   9       3829.77       3647.83        78.53 o                         
   6  20   9       1245.94       1260.19        53.62 o                         
   8  20   9       1157.57       1278.86        65.81 o                         
  10  20   9        355.65        292.32        47.73 o                         
  -9  21   9        652.66        591.90        54.86 o                         
  -7  21   9         92.87         50.62        35.38 o                         
  -5  21   9         20.14          0.46        28.90 o                         
  -3  21   9       2586.15       2462.98        59.21 o                         
  -1  21   9       1654.53       1675.68        50.37 o                         
   1  21   9       1649.84       1669.88        49.69 o                         
   3  21   9       2526.92       2529.16        61.78 o                         
   5  21   9         97.27         82.82        31.56 o                         
   7  21   9          4.01        -14.10        35.70 o                         
   9  21   9        706.87        792.03        60.66 o                         
  -8  22   9       2665.15       2802.10        81.69 o                         
  -6  22   9       2910.86       2921.89        82.31 o                         
  -4  22   9       4710.81       4744.34        84.33 o                         
  -2  22   9       8795.26       8787.08       103.22 o                         
   0  22   9       9139.55       9059.61       106.42 o                         
   2  22   9       7985.25       8089.07       104.61 o                         
   4  22   9       6111.67       6034.77       123.71 o                         
   6  22   9       2974.18       3010.03        80.89 o                         
   8  22   9       3023.55       2941.95        95.78 o                         
  -9  23   9         45.69         74.13       107.30 o                         
  -7  23   9        797.50        733.71        54.32 o                         
  -5  23   9        648.54        603.63        49.31 o                         
  -3  23   9       1258.70       1174.23        49.06 o                         
  -1  23   9       1010.96       1077.24        43.95 o                         
   1  23   9        913.67        913.76        51.40 o                         
   3  23   9       1277.78       1290.49        57.73 o                         
   5  23   9        687.69        630.50        50.02 o                         
   7  23   9        914.75        885.72        62.65 o                         
   9  23   9         45.59         87.08        75.26 o                         
  -8  24   9        325.44        358.55        55.29 o                         
  -6  24   9        171.15        113.03        43.68 o                         
  -4  24   9        835.42        809.74        51.40 o                         
  -2  24   9       1501.64       1389.22        53.62 o                         
   0  24   9          1.92        -28.33        28.33 o                         
   2  24   9       1587.30       1628.96        64.46 o                         
   4  24   9        754.99        687.50        47.62 o                         
   6  24   9        221.61        227.01        41.47 o                         
   8  24   9        263.49        285.77        51.57 o                         
  -7  25   9        624.33        576.79        54.08 o                         
  -5  25   9        406.92        366.80        50.82 o                         
  -3  25   9        617.38        556.61        44.95 o                         
  -1  25   9       1752.42       1884.26        60.19 o                         
   1  25   9       1678.25       1664.79        63.16 o                         
   3  25   9        619.70        611.69        48.50 o                         
   5  25   9        372.79        380.03        46.07 o                         
   7  25   9        666.41        593.50        56.62 o                         
  -6  26   9       1244.86       1306.02        73.44 o                         
  -4  26   9       3771.81       3952.89       102.81 o                         
  -2  26   9       4230.49       4452.30        99.58 o                         
   0  26   9       1318.23       1321.73        57.34 o                         
   2  26   9       4574.30       4414.47       100.06 o                         
   4  26   9       3754.40       3852.64        97.22 o                         
   6  26   9       1352.02       1392.59        70.99 o                         
  -3  27   9        271.02        182.16        49.24 o                         
  -1  27   9        898.73        826.28        55.32 o                         
   1  27   9        833.72        774.37        53.87 o                         
   3  27   9        344.79        325.60        45.20 o                         
  -2  28   9        988.93       1027.67        75.22 o                         
   0  28   9        456.58        411.67        49.62 o                         
   2  28   9        817.77        696.63        54.43 o                         
   0   0  10      28151.55      32018.56       168.63 o                         
   2   0  10       7602.00       7195.85        40.24 o                         
   4   0  10      10851.14      10449.98        73.65 o                         
   6   0  10       1353.98       1583.12        45.61 o                         
   8   0  10       6146.77       5823.00        82.36 o                         
  10   0  10       2748.38       2676.77        47.24 o                         
  12   0  10       1070.43       1133.55        38.76 o                         
  14   0  10         76.32        116.42        37.33 o                         
 -15   1  10        260.65        209.64        44.88 o                         
 -13   1  10       1702.51       1763.56        63.97 o                         
 -11   1  10       1780.80       1864.50        39.01 o                         
  -9   1  10       1363.99       1319.00        41.83 o                         
  -7   1  10       3085.58       3163.95        65.43 o                         
  -5   1  10      13092.23      12939.94        94.15 o                         
  -3   1  10      14540.14      14603.44        66.87 o                         
  -1   1  10      33310.44      33873.70       118.56 o                         
   1   1  10      33707.88      34566.70       120.25 o                         
   3   1  10      12881.94      13028.97        82.51 o                         
   5   1  10      13953.73      13652.19        78.23 o                         
   7   1  10       2580.07       2535.74        65.08 o                         
   9   1  10       1727.42       1619.98        32.16 o                         
  11   1  10       1301.58       1302.76        60.07 o                         
  13   1  10       1809.61       1909.00        78.77 o                         
  15   1  10        215.47        193.75        43.19 o                         
 -14   2  10        701.95        658.94        49.46 o                         
 -12   2  10        192.95        190.40        28.49 o                         
 -10   2  10       3008.44       2927.89        65.22 o                         
  -8   2  10       2537.70       2501.98        41.23 o                         
  -6   2  10       3853.00       4043.65        57.81 o                         
  -4   2  10       5551.26       5347.32        53.07 o                         
  -2   2  10       3689.74       3497.57        32.33 o                         
   0   2  10      26443.62      25768.94        96.43 o                         
   2   2  10       3792.22       3672.54        35.39 o                         
   4   2  10       4982.35       4830.47        52.23 o                         
   6   2  10       3849.76       3991.85        70.14 o                         
   8   2  10       2123.93       2097.70        48.16 o                         
  10   2  10       2967.63       2732.14        53.78 o                         
  12   2  10        411.42        454.15        42.50 o                         
  14   2  10       1006.68        952.53        62.30 o                         
 -15   3  10       1331.48       1258.08        71.52 o                         
 -13   3  10       1086.14       1102.59        53.28 o                         
 -11   3  10       4136.54       4119.42        56.62 o                         
  -9   3  10       6313.55       6271.17        85.25 o                         
  -7   3  10       9764.86       9724.63        97.21 o                         
  -5   3  10      25024.21      24715.96       123.21 o                         
  -3   3  10       8834.44       8316.41        50.15 o                         
  -1   3  10      19583.10      18262.61        78.11 o                         
   1   3  10      16993.69      15780.84        78.00 o                         
   3   3  10       9228.16       8820.11        56.03 o                         
   5   3  10      26689.05      26576.65       150.55 o                         
   7   3  10       8877.40       9002.81       117.80 o                         
   9   3  10       7361.33       7247.58        87.55 o                         
  11   3  10       4516.66       4422.72        61.00 o                         
  13   3  10       1187.03       1256.04        55.94 o                         
  15   3  10       1254.33       1307.97        71.75 o                         
 -14   4  10       2482.10       2549.80        80.14 o                         
 -12   4  10        264.38        192.31        21.97 o                         
 -10   4  10         10.53         25.78        24.93 o                         
  -8   4  10       1050.83       1158.45        26.19 o                         
  -6   4  10      15632.42      15398.16       100.44 o                         
  -4   4  10       4180.74       4710.59        42.81 o                         
  -2   4  10       2606.33       2792.31        29.85 o                         
   0   4  10      65038.21      65690.66       232.15 o                         
   2   4  10       2979.01       3262.66        32.83 o                         
   4   4  10       4240.40       4721.27        57.73 o                         
   6   4  10      15182.82      15219.01        97.40 o                         
   8   4  10       1642.55       1746.98        32.39 o                         
  10   4  10         14.84          1.99        17.07 o                         
  12   4  10        391.15        361.05        34.37 o                         
  14   4  10       3357.52       3708.01       127.20 o                         
 -13   5  10        247.27        309.66        39.98 o                         
 -11   5  10         74.83         66.47        21.83 o                         
  -9   5  10        799.16        839.66        32.13 o                         
  -7   5  10       4843.82       4735.53        67.90 o                         
  -5   5  10       2938.21       2845.83        49.69 o                         
  -3   5  10       7280.44       7842.54        48.60 o                         
  -1   5  10      10757.05      11468.44        63.77 o                         
   1   5  10       9380.97       9976.23        80.75 o                         
   3   5  10       6529.65       6905.56        70.28 o                         
   5   5  10       2278.52       2213.43        50.03 o                         
   7   5  10       5081.88       4945.04        80.90 o                         
   9   5  10        615.42        676.30        27.12 o                         
  11   5  10         52.16         52.35        21.28 o                         
  13   5  10        271.39        276.27        40.31 o                         
 -14   6  10        948.33        950.47        78.32 o                         
 -12   6  10        116.23        137.34        27.10 o                         
 -10   6  10        782.88        822.76        36.89 o                         
  -8   6  10       2929.35       3006.70        45.03 o                         
  -6   6  10       4782.62       4795.35        59.48 o                         
  -4   6  10       1516.42       1454.95        33.01 o                         
  -2   6  10        249.18        354.37        22.75 o                         
   0   6  10      37811.53      39946.34       167.92 o                         
   2   6  10        310.77        438.65        26.73 o                         
   4   6  10       1747.15       1677.41        49.00 o                         
   6   6  10       3404.41       3455.27        83.17 o                         
   8   6  10       3251.32       3302.68        54.16 o                         
  10   6  10        852.51        937.95        39.69 o                         
  12   6  10        114.66         70.13        30.54 o                         
  14   6  10       1280.17       1334.47        68.38 o                         
 -13   7  10       1716.69       1685.45        69.11 o                         
 -11   7  10       4152.67       4213.19        75.48 o                         
  -9   7  10       8577.30       8542.88        82.08 o                         
  -7   7  10      10581.77      10497.49        75.55 o                         
  -5   7  10       6903.00       6758.01        67.69 o                         
  -3   7  10      29370.29      28627.47       135.86 o                         
  -1   7  10      20481.96      19740.31       101.97 o                         
   1   7  10      23749.94      22978.19       121.12 o                         
   3   7  10      28532.49      27787.30       157.37 o                         
   5   7  10       4943.71       4944.43        80.97 o                         
   7   7  10       9666.27       9819.13        90.85 o                         
   9   7  10       8434.22       8325.66       112.72 o                         
  11   7  10       4149.38       4368.22        80.04 o                         
  13   7  10       2077.18       2029.56        75.89 o                         
 -14   8  10       1143.47       1231.47        72.06 o                         
 -12   8  10         60.40         61.49        31.17 o                         
 -10   8  10        680.34        695.31        35.06 o                         
  -8   8  10        287.94        267.65        18.40 o                         
  -6   8  10       1332.55       1318.75        45.15 o                         
  -4   8  10       8360.11       8240.12        61.96 o                         
  -2   8  10        556.64        527.46        20.98 o                         
   0   8  10       7185.90       7556.81        63.78 o                         
   2   8  10       1106.51       1071.08        32.42 o                         
   4   8  10       7724.24       7749.01        78.66 o                         
   6   8  10       1420.92       1397.39        42.12 o                         
   8   8  10        412.99        409.45        19.49 o                         
  10   8  10        890.78        894.05        42.30 o                         
  12   8  10        167.07        170.35        34.97 o                         
  14   8  10       1046.96       1014.09        58.47 o                         
 -13   9  10       1928.76       1888.96        67.03 o                         
 -11   9  10        925.39        917.28        46.85 o                         
  -9   9  10        132.79        143.07        22.47 o                         
  -7   9  10       2830.45       2722.86        46.93 o                         
  -5   9  10      10850.06      10629.88        99.26 o                         
  -3   9  10       6976.29       6965.91        75.63 o                         
  -1   9  10       8459.89       8565.92        80.96 o                         
   1   9  10       9613.09       9608.76        83.29 o                         
   3   9  10       7541.93       7454.39        85.54 o                         
   5   9  10       8775.74       8680.98       128.51 o                         
   7   9  10       2363.38       2309.81        45.09 o                         
   9   9  10        250.72        258.96        26.96 o                         
  11   9  10        805.37        810.67        43.50 o                         
  13   9  10       2060.44       2202.08        78.06 o                         
 -14  10  10         25.32          6.81        47.04 o                         
 -12  10  10        925.19        954.45        53.10 o                         
 -10  10  10       4642.17       4562.90        84.66 o                         
  -8  10  10        684.10        656.44        31.20 o                         
  -6  10  10       2108.95       2122.08        39.97 o                         
  -4  10  10       9622.07       9247.04       124.32 o                         
  -2  10  10       6476.34       6096.43        61.41 o                         
   0  10  10        136.28        203.96        29.89 o                         
   2  10  10       6346.67       6077.31        82.82 o                         
   4  10  10       7865.45       7670.42       107.71 o                         
   6  10  10       2230.87       2252.59        41.55 o                         
   8  10  10        394.40        340.53        26.98 o                         
  10  10  10       4259.33       4425.71        81.27 o                         
  12  10  10       1101.45       1207.48        57.88 o                         
  14  10  10         71.05         66.45        38.16 o                         
 -13  11  10        526.89        473.28        46.93 o                         
 -11  11  10       4792.97       4872.08        99.13 o                         
  -9  11  10       6695.56       6631.91        89.99 o                         
  -7  11  10        691.87        717.39        31.09 o                         
  -5  11  10      13658.98      14120.40       111.81 o                         
  -3  11  10       8947.37       9437.31       121.80 o                         
  -1  11  10      29287.74      28771.58       180.03 o                         
   1  11  10      26710.17      26495.97       156.32 o                         
   3  11  10       8819.00       9472.78       133.18 o                         
   5  11  10      13972.35      14430.88       117.10 o                         
   7  11  10       1532.95       1498.59        31.56 o                         
   9  11  10       5737.56       5749.86        98.62 o                         
  11  11  10       4778.69       4903.24        97.08 o                         
  13  11  10        346.36        432.20        47.54 o                         
 -12  12  10        899.02        798.20        52.38 o                         
 -10  12  10       2786.91       2873.83        78.99 o                         
  -8  12  10        608.59        675.08        35.16 o                         
  -6  12  10       2228.74       2200.26        50.53 o                         
  -4  12  10       3573.98       3442.95        64.46 o                         
  -2  12  10        990.61        896.79        51.31 o                         
   0  12  10      10948.24      10620.87       107.84 o                         
   2  12  10       1110.53       1007.72        51.14 o                         
   4  12  10       2961.86       2886.39        82.91 o                         
   6  12  10       1838.36       1887.98        41.05 o                         
   8  12  10        701.30        720.35        36.07 o                         
  10  12  10       2517.07       2531.42        67.65 o                         
  12  12  10        947.95        965.26        57.25 o                         
 -13  13  10        371.19        356.18        47.62 o                         
 -11  13  10       1180.51       1101.91        60.71 o                         
  -9  13  10       5077.14       4903.81        78.47 o                         
  -7  13  10       2205.26       2229.40        49.22 o                         
  -5  13  10      10651.21      10355.13       116.40 o                         
  -3  13  10       7236.75       7329.06       126.65 o                         
  -1  13  10      23096.31      22563.35       174.39 o                         
   1  13  10      23134.00      22709.67       194.34 o                         
   3  13  10       6198.36       6247.20       105.05 o                         
   5  13  10      11826.70      11380.35        99.80 o                         
   7  13  10       2482.61       2446.11        58.77 o                         
   9  13  10       4537.81       4520.68        82.98 o                         
  11  13  10       1307.11       1347.52        58.85 o                         
  13  13  10        461.56        394.29        51.22 o                         
 -12  14  10        758.23        762.05        56.21 o                         
 -10  14  10         56.00         42.30        33.82 o                         
  -8  14  10       4277.76       4373.94        73.92 o                         
  -6  14  10       1643.20       1717.92        54.12 o                         
  -4  14  10        982.73        927.94        35.30 o                         
  -2  14  10       4101.19       4228.82        55.75 o                         
   0  14  10      18025.79      17619.64       155.63 o                         
   2  14  10       3581.32       3570.85        59.13 o                         
   4  14  10       1209.09       1186.12        37.87 o                         
   6  14  10       1951.11       1958.09        43.29 o                         
   8  14  10       4461.09       4423.52        92.21 o                         
  10  14  10         77.98         75.29        31.09 o                         
  12  14  10        602.76        514.84        50.42 o                         
 -11  15  10        899.87        832.32        60.81 o                         
  -9  15  10       3916.88       4106.60        82.39 o                         
  -7  15  10       2435.73       2407.01        55.38 o                         
  -5  15  10       1654.55       1647.99        48.22 o                         
  -3  15  10       4012.37       3958.77        64.87 o                         
  -1  15  10       6253.06       5988.49        94.03 o                         
   1  15  10       6267.11       6023.89        73.78 o                         
   3  15  10       3917.58       3949.22        67.57 o                         
   5  15  10       1411.86       1380.28        41.27 o                         
   7  15  10       1742.48       1728.55        46.40 o                         
   9  15  10       4384.17       4386.08        87.44 o                         
  11  15  10        721.91        706.87        47.94 o                         
 -12  16  10        171.33        154.85        49.99 o                         
 -10  16  10       1774.21       1772.66        79.01 o                         
  -8  16  10       5140.57       5349.49        83.90 o                         
  -6  16  10        927.70        899.12        42.85 o                         
  -4  16  10        949.79        977.40        43.03 o                         
  -2  16  10        566.61        522.88        27.07 o                         
   0  16  10       2015.27       2139.17        44.27 o                         
   2  16  10        629.77        654.20        27.48 o                         
   4  16  10        924.42       1028.08        39.80 o                         
   6  16  10       1229.92       1213.21        38.98 o                         
   8  16  10       5352.53       5481.77        93.98 o                         
  10  16  10       1846.01       1779.31        67.40 o                         
  12  16  10        231.10        239.77        43.58 o                         
 -11  17  10       1994.62       2075.07        88.01 o                         
  -9  17  10       5039.07       5120.19        96.28 o                         
  -7  17  10       7390.14       7569.07       107.67 o                         
  -5  17  10       8089.80       8306.50        99.09 o                         
  -3  17  10       8439.66       8260.48        90.26 o                         
  -1  17  10      12614.89      12354.03       111.35 o                         
   1  17  10      12054.74      11661.85       105.41 o                         
   3  17  10      10117.28       9738.17       118.39 o                         
   5  17  10       7702.18       7981.66       112.07 o                         
   7  17  10       7020.24       7048.15       104.15 o                         
   9  17  10       5617.91       5735.98       101.80 o                         
  11  17  10       1968.17       1966.49        78.24 o                         
 -10  18  10       2306.01       2215.55        90.74 o                         
  -8  18  10        228.51        232.27        33.91 o                         
  -6  18  10         56.24         53.20        26.90 o                         
  -4  18  10       6031.07       6190.68       123.71 o                         
  -2  18  10        183.46        158.73        23.35 o                         
   0  18  10         69.32         17.40        18.28 o                         
   2  18  10        272.71        224.30        25.08 o                         
   4  18  10       5934.10       5936.72        87.11 o                         
   6  18  10         51.33         51.08        24.30 o                         
   8  18  10        244.07        195.16        38.10 o                         
  10  18  10       2491.13       2402.30        83.23 o                         
 -11  19  10       1453.68       1411.79        88.11 o                         
  -9  19  10       1051.74        986.10        53.21 o                         
  -7  19  10        693.00        651.88        57.06 o                         
  -5  19  10       2142.06       2105.31        57.84 o                         
  -3  19  10        218.08        155.96        33.07 o                         
  -1  19  10        604.84        611.55        33.03 o                         
   1  19  10        736.03        742.76        37.21 o                         
   3  19  10        261.16        222.54        25.56 o                         
   5  19  10       2097.03       2000.90        60.98 o                         
   7  19  10        545.91        492.00        48.36 o                         
   9  19  10       1189.64       1173.90        63.32 o                         
  11  19  10       1553.75       1525.66        72.59 o                         
 -10  20  10       3885.23       3964.88       115.53 o                         
  -8  20  10       1121.84       1059.85        54.19 o                         
  -6  20  10         62.35         49.60        31.32 o                         
  -4  20  10       5222.65       5331.61        86.36 o                         
  -2  20  10       1378.34       1407.48        60.01 o                         
   0  20  10        310.43        324.77        27.14 o                         
   2  20  10       1241.02       1262.70        55.92 o                         
   4  20  10       5246.20       5225.17        90.03 o                         
   6  20  10        150.20        152.23        31.57 o                         
   8  20  10       1506.09       1481.43        69.17 o                         
  10  20  10       3834.75       3915.33       105.55 o                         
  -9  21  10       2851.48       2672.42        86.97 o                         
  -7  21  10       3687.81       3764.45        88.92 o                         
  -5  21  10       3928.17       4050.17        84.23 o                         
  -3  21  10       6620.94       6709.60       107.66 o                         
  -1  21  10       2130.79       2125.69        54.21 o                         
   1  21  10       2573.78       2669.84        58.60 o                         
   3  21  10       6161.03       6110.78        97.28 o                         
   5  21  10       4576.08       4552.85        87.43 o                         
   7  21  10       3740.15       4123.82       102.06 o                         
   9  21  10       2777.50       2830.61        92.80 o                         
  -8  22  10        322.94        315.77        41.52 o                         
  -6  22  10        657.57        752.78        52.00 o                         
  -4  22  10       2012.70       2053.08        63.17 o                         
  -2  22  10        704.38        693.41        37.94 o                         
   0  22  10        477.97        486.41        33.66 o                         
   2  22  10        757.94        750.42        43.54 o                         
   4  22  10       2013.27       2012.81        65.39 o                         
   6  22  10        707.45        709.74        50.41 o                         
   8  22  10        312.91        279.54        47.73 o                         
  -7  23  10       1445.33       1493.22        65.70 o                         
  -5  23  10        767.46        745.24        52.91 o                         
  -3  23  10       3358.71       3147.29        71.10 o                         
  -1  23  10        978.29        941.26        42.41 o                         
   1  23  10       1075.06       1014.77        52.05 o                         
   3  23  10       3051.20       3013.71        76.77 o                         
   5  23  10        846.46        772.38        51.44 o                         
   7  23  10       1758.60       1784.93        77.87 o                         
  -8  24  10       1128.17       1046.79        72.68 o                         
  -6  24  10        490.56        512.91        53.01 o                         
  -4  24  10        136.26        119.61        36.55 o                         
  -2  24  10       1532.30       1565.59        57.06 o                         
   0  24  10       4189.65       4200.92        84.62 o                         
   2  24  10       1477.01       1484.85        63.39 o                         
   4  24  10         86.96        101.73        34.64 o                         
   6  24  10        858.03        903.33        62.29 o                         
   8  24  10        657.86        626.47        57.94 o                         
  -7  25  10         90.75         33.78        43.08 o                         
  -5  25  10       2227.17       2269.83        84.75 o                         
  -3  25  10        835.54        835.69        50.24 o                         
  -1  25  10       2430.01       2539.55        72.69 o                         
   1  25  10       2271.78       2380.38        71.43 o                         
   3  25  10       1203.88       1160.37        59.50 o                         
   5  25  10       1767.10       1771.03        70.23 o                         
   7  25  10         47.34         28.72        42.38 o                         
  -6  26  10       1635.73       1503.46        75.55 o                         
  -4  26  10        459.86        442.40        54.78 o                         
  -2  26  10        296.88        379.36        47.81 o                         
   0  26  10        313.84        311.90        40.51 o                         
   2  26  10        278.53        302.72        45.80 o                         
   4  26  10        620.17        590.55        49.55 o                         
   6  26  10       1684.05       1606.41        75.47 o                         
  -3  27  10        597.87        517.47        59.46 o                         
  -1  27  10       2945.59       2986.25        89.59 o                         
   1  27  10       2904.60       2840.74        80.48 o                         
   3  27  10        828.87       1003.95        77.44 o                         
  -2  28  10        953.79        762.64        70.60 o                         
   0  28  10        263.96        235.53        45.34 o                         
   2  28  10        715.94        776.51        54.09 o                         
   2   0  11      11816.63      12439.79        62.88 o                         
   4   0  11       4451.27       4325.88        44.35 o                         
   6   0  11       2605.02       2494.97        47.30 o                         
   8   0  11         60.76         38.46        25.77 o                         
  10   0  11         17.62          2.69        22.65 o                         
  12   0  11       2517.19       2441.93        60.88 o                         
  14   0  11         20.75         -0.65        33.92 o                         
 -15   1  11        328.35        338.06        68.68 o                         
 -13   1  11        603.88        567.26        43.32 o                         
 -11   1  11       3059.07       2924.80        66.75 o                         
  -9   1  11       4070.71       4068.27        54.53 o                         
  -7   1  11        963.17        936.12        51.15 o                         
  -5   1  11       7019.55       7401.66        68.08 o                         
  -3   1  11      39235.07      39296.59       150.27 o                         
  -1   1  11       2177.01       2712.27        27.61 o                         
   1   1  11       2166.47       2716.79        23.60 o                         
   3   1  11      38967.39      39229.20       161.69 o                         
   5   1  11       7456.76       7699.76        74.35 o                         
   7   1  11        695.08        636.10        50.68 o                         
   9   1  11       3925.01       3796.95        51.38 o                         
  11   1  11       2705.74       2708.82        45.65 o                         
  13   1  11        812.83        830.80        55.03 o                         
  15   1  11        200.72        104.05        58.73 o                         
 -14   2  11        678.77        688.16        57.69 o                         
 -12   2  11       2155.70       2038.11        57.20 o                         
 -10   2  11       3039.07       3006.47        63.12 o                         
  -8   2  11       9255.92       9421.27        79.93 o                         
  -6   2  11       8022.47       8031.01        85.45 o                         
  -4   2  11      19762.19      18993.22        90.08 o                         
  -2   2  11      24748.55      24585.51        98.76 o                         
   0   2  11        519.05        402.71        12.85 o                         
   2   2  11      22814.27      22340.85        99.33 o                         
   4   2  11      19517.88      18803.28       103.14 o                         
   6   2  11       8251.21       8301.50        64.39 o                         
   8   2  11      10469.01      10437.71        80.05 o                         
  10   2  11       3205.50       3140.12        68.75 o                         
  12   2  11       2554.63       2653.86        53.83 o                         
  14   2  11        507.56        463.09        50.05 o                         
 -13   3  11       1806.51       1832.04        67.40 o                         
 -11   3  11        149.02        127.93        23.01 o                         
  -9   3  11        583.89        576.86        33.12 o                         
  -7   3  11       1192.45       1417.76        60.81 o                         
  -5   3  11        172.53        188.64        28.48 o                         
  -3   3  11       3386.46       3594.07        45.15 o                         
  -1   3  11       2961.65       2758.41        30.41 o                         
   1   3  11       3956.17       3755.53        42.03 o                         
   3   3  11       3201.55       3414.70        41.76 o                         
   5   3  11        234.43        181.05        27.25 o                         
   7   3  11       1722.79       2014.63        70.26 o                         
   9   3  11        476.61        474.14        20.88 o                         
  11   3  11         51.00         26.46        18.32 o                         
  13   3  11       1876.66       1975.69        89.95 o                         
 -14   4  11        888.47        886.08        54.10 o                         
 -12   4  11        941.11        990.58        46.70 o                         
 -10   4  11       1369.06       1325.08        42.38 o                         
  -8   4  11       3419.76       3459.99        40.57 o                         
  -6   4  11        267.60        310.45        33.60 o                         
  -4   4  11        952.92        908.93        28.78 o                         
  -2   4  11      22952.94      23373.41       101.43 o                         
   0   4  11      10301.30      11604.42        58.86 o                         
   2   4  11      23552.37      24251.29       122.21 o                         
   4   4  11       1198.21       1100.48        33.65 o                         
   6   4  11        434.87        541.88        55.09 o                         
   8   4  11       3804.40       3830.00        55.77 o                         
  10   4  11        828.21        790.32        33.71 o                         
  12   4  11       1098.38       1138.70        51.71 o                         
  14   4  11        765.96        816.10        63.53 o                         
 -13   5  11       2796.30       2712.29        82.30 o                         
 -11   5  11        677.52        667.62        35.76 o                         
  -9   5  11       4183.15       4161.32        69.83 o                         
  -7   5  11      17336.84      17133.62       132.84 o                         
  -5   5  11      10683.21      10574.54        92.91 o                         
  -3   5  11       3410.44       3696.16        51.39 o                         
  -1   5  11      29644.35      29258.27       129.38 o                         
   1   5  11      28607.78      27805.27       127.60 o                         
   3   5  11       2842.81       3121.74        39.80 o                         
   5   5  11      10705.34      10511.61        75.12 o                         
   7   5  11      18182.54      17805.04       131.16 o                         
   9   5  11       3279.82       3249.67        64.34 o                         
  11   5  11        947.19       1028.30        53.89 o                         
  13   5  11       2289.03       2293.51        73.28 o                         
 -14   6  11       1188.99       1137.78        64.74 o                         
 -12   6  11       1234.72       1181.57        53.78 o                         
 -10   6  11       4267.16       4204.22        61.87 o                         
  -8   6  11       4907.75       4742.34        52.91 o                         
  -6   6  11       8310.37       8387.96        92.62 o                         
  -4   6  11      15001.17      15558.65        93.97 o                         
  -2   6  11      17611.39      18097.97        91.33 o                         
   0   6  11      10983.80      10447.90        59.31 o                         
   2   6  11      19942.07      20279.11       110.59 o                         
   4   6  11      15777.69      16349.29       106.40 o                         
   6   6  11       9220.07       9370.00       138.24 o                         
   8   6  11       7136.04       6971.71        87.55 o                         
  10   6  11       4119.51       4149.15        64.28 o                         
  12   6  11        852.23        965.18        49.98 o                         
  14   6  11       1158.42       1167.42        70.27 o                         
 -13   7  11       1053.17       1107.77        59.72 o                         
 -11   7  11       2015.13       2009.79        54.36 o                         
  -9   7  11         44.44         22.97        17.78 o                         
  -7   7  11      10590.08      10277.06        75.22 o                         
  -5   7  11       1177.06       1153.37        28.30 o                         
  -3   7  11       4412.49       4362.03        48.91 o                         
  -1   7  11       5278.58       5384.85        52.66 o                         
   1   7  11       5715.40       5791.23        71.56 o                         
   3   7  11       4867.67       4849.74        72.53 o                         
   5   7  11       1205.91       1164.74        49.80 o                         
   7   7  11      11081.25      10707.02       100.34 o                         
   9   7  11          6.61          2.91        25.82 o                         
  11   7  11       1760.65       1753.48        56.76 o                         
  13   7  11        923.27        916.66        54.41 o                         
 -14   8  11        855.28        951.69        67.31 o                         
 -12   8  11       2811.13       2846.98        87.70 o                         
 -10   8  11       4803.81       4823.89        74.07 o                         
  -8   8  11       2808.89       2743.99        54.90 o                         
  -6   8  11      11825.83      11350.83       107.04 o                         
  -4   8  11      11894.09      11052.33        86.91 o                         
  -2   8  11       4797.94       4671.38        63.16 o                         
   0   8  11      25431.32      25820.75       136.46 o                         
   2   8  11       6414.29       6296.86        56.19 o                         
   4   8  11      11937.95      11410.03       103.39 o                         
   6   8  11      12907.41      12591.53       138.02 o                         
   8   8  11       3878.89       3847.48        71.97 o                         
  10   8  11       4175.00       4028.44        69.79 o                         
  12   8  11       2060.31       2174.10        69.61 o                         
  14   8  11        965.68        960.07        55.67 o                         
 -13   9  11        136.87         43.47        38.76 o                         
 -11   9  11       2330.51       2273.59        66.85 o                         
  -9   9  11       4111.49       4041.62        66.24 o                         
  -7   9  11       1190.87       1321.83        30.97 o                         
  -5   9  11       9617.42       9381.62        95.40 o                         
  -3   9  11      25133.50      24593.60       142.32 o                         
  -1   9  11       5561.68       5358.83        56.56 o                         
   1   9  11       5021.58       4880.34        67.01 o                         
   3   9  11      27344.45      26783.10       152.80 o                         
   5   9  11       9906.96       9653.95       150.28 o                         
   7   9  11        877.05        933.51        33.66 o                         
   9   9  11       5404.09       5595.23       103.15 o                         
  11   9  11       1971.33       1921.35        59.59 o                         
  13   9  11        196.09        181.21        39.71 o                         
 -14  10  11        340.13        239.37        50.01 o                         
 -12  10  11       2971.34       2959.37        80.53 o                         
 -10  10  11        393.92        422.76        45.36 o                         
  -8  10  11       4170.35       4210.66        71.42 o                         
  -6  10  11       2627.49       2477.34        44.00 o                         
  -4  10  11       2559.77       2380.29        59.59 o                         
  -2  10  11      14389.70      14507.68       105.52 o                         
   0  10  11         71.89        137.40        35.88 o                         
   2  10  11      14566.98      14936.54       127.07 o                         
   4  10  11       2232.67       2124.23        76.58 o                         
   6  10  11       3190.05       3177.59        52.33 o                         
   8  10  11       3946.67       4018.05        70.41 o                         
  10  10  11        603.72        620.79        38.23 o                         
  12  10  11       2717.36       2874.62        80.31 o                         
  14  10  11        395.35        372.11        48.81 o                         
 -13  11  11        248.36        153.58        47.06 o                         
 -11  11  11        869.76        845.42        51.52 o                         
  -9  11  11       4423.16       4333.12        76.87 o                         
  -7  11  11        739.54        763.75        41.05 o                         
  -5  11  11       2988.77       3145.94        53.19 o                         
  -3  11  11       9582.99      10291.50       127.70 o                         
  -1  11  11        964.68        821.68        39.13 o                         
   1  11  11        773.68        633.68        37.91 o                         
   3  11  11      11416.94      12157.94       152.95 o                         
   5  11  11       2778.43       2932.72        57.67 o                         
   7  11  11        970.10       1044.98        37.06 o                         
   9  11  11       5520.42       5531.89       107.31 o                         
  11  11  11        829.84        860.67        46.71 o                         
  13  11  11        261.44        220.16        42.76 o                         
 -12  12  11       1816.34       1885.87        72.30 o                         
 -10  12  11       1543.84       1535.70        64.95 o                         
  -8  12  11      13536.25      13584.05       123.84 o                         
  -6  12  11      11344.23      11279.95        96.83 o                         
  -4  12  11       8407.25       8123.73       100.07 o                         
  -2  12  11      26647.52      26587.79       171.42 o                         
   0  12  11       2099.92       2159.14        62.87 o                         
   2  12  11      24222.94      24214.48       181.20 o                         
   4  12  11       7571.98       7347.94        80.97 o                         
   6  12  11      12506.00      12546.42       104.54 o                         
   8  12  11      13355.27      13207.00       127.08 o                         
  10  12  11       1336.55       1318.23        53.57 o                         
  12  12  11       2108.61       2280.49        76.15 o                         
 -13  13  11        584.86        531.46        49.92 o                         
 -11  13  11        261.01        215.52        40.31 o                         
  -9  13  11         47.09         65.62        25.98 o                         
  -7  13  11       3588.22       3650.31        64.74 o                         
  -5  13  11        447.32        375.38        26.23 o                         
  -3  13  11        561.00        562.85        30.87 o                         
  -1  13  11       3798.53       3750.30        70.12 o                         
   1  13  11       5008.81       5008.01        98.26 o                         
   3  13  11        513.88        486.75        26.93 o                         
   5  13  11        320.12        302.97        25.91 o                         
   7  13  11       4396.12       4506.14        84.13 o                         
   9  13  11          6.53          8.31        24.87 o                         
  11  13  11        249.01        201.82        35.76 o                         
  13  13  11        481.75        408.61        51.83 o                         
 -12  14  11        732.11        831.69        55.07 o                         
 -10  14  11        230.50        201.25        39.28 o                         
  -8  14  11       2191.16       2335.34        68.89 o                         
  -6  14  11       1814.83       1765.35        53.60 o                         
  -4  14  11        135.28        101.43        22.03 o                         
  -2  14  11       6043.24       6227.45        79.64 o                         
   0  14  11        444.08        487.96        74.96 o                         
   2  14  11       5981.64       6192.02        67.01 o                         
   4  14  11        236.29        230.33        25.95 o                         
   6  14  11       2256.06       2184.55        50.72 o                         
   8  14  11       2283.72       2169.57        78.77 o                         
  10  14  11         82.04         58.82        29.32 o                         
  12  14  11        701.77        756.32        56.36 o                         
 -11  15  11        683.43        614.90        55.15 o                         
  -9  15  11        233.63        152.34        32.81 o                         
  -7  15  11       7474.97       7508.21        90.03 o                         
  -5  15  11        253.85        272.85        40.34 o                         
  -3  15  11         61.34         31.67        17.78 o                         
  -1  15  11       8393.93       8745.91        83.70 o                         
   1  15  11       9204.83       9636.36        86.27 o                         
   3  15  11         67.95         63.94        18.39 o                         
   5  15  11        335.99        418.66        27.01 o                         
   7  15  11       7350.78       7455.39       135.91 o                         
   9  15  11        207.18        167.55        31.53 o                         
  11  15  11        787.18        753.87        53.50 o                         
 -12  16  11       1133.72       1135.62        68.61 o                         
 -10  16  11       2245.78       2396.25        85.69 o                         
  -8  16  11       2407.01       2379.12        69.57 o                         
  -6  16  11       4744.33       4736.92        77.95 o                         
  -4  16  11       9729.70       9869.24       134.64 o                         
  -2  16  11       6673.73       6874.06        80.46 o                         
   0  16  11       3790.40       3980.58        55.19 o                         
   2  16  11       8164.31       8152.92        79.71 o                         
   4  16  11      10132.53      10317.08       109.91 o                         
   6  16  11       4087.24       4008.00        73.61 o                         
   8  16  11       3006.54       2898.07        72.41 o                         
  10  16  11       2039.85       2099.50        79.56 o                         
  12  16  11       1229.37       1193.55        68.54 o                         
 -11  17  11        227.84        234.24        48.68 o                         
  -9  17  11        109.23         78.91        33.21 o                         
  -7  17  11       2116.41       2101.70        64.43 o                         
  -5  17  11        923.97        944.64        56.38 o                         
  -3  17  11       2346.30       2463.67        50.60 o                         
  -1  17  11       6292.21       6119.82        89.68 o                         
   1  17  11       6306.67       6100.47        71.92 o                         
   3  17  11       2513.85       2459.88        58.86 o                         
   5  17  11       1031.55       1019.86        44.14 o                         
   7  17  11       1973.59       2047.96        68.38 o                         
   9  17  11         96.81        109.09        32.85 o                         
  11  17  11        278.53        225.29        43.93 o                         
 -10  18  11        380.00        350.70        50.02 o                         
  -8  18  11       1362.69       1398.29        62.23 o                         
  -6  18  11       3864.77       3781.97        73.66 o                         
  -4  18  11       1416.05       1389.01        67.86 o                         
  -2  18  11       4678.80       4715.86        70.46 o                         
   0  18  11       6510.60       6313.69        74.65 o                         
   2  18  11       4983.21       4965.66        80.27 o                         
   4  18  11       1364.12       1396.85        49.43 o                         
   6  18  11       3656.13       3564.63        66.99 o                         
   8  18  11       1339.14       1390.39        63.42 o                         
  10  18  11        365.80        385.61        46.85 o                         
 -11  19  11        809.00        729.58        67.51 o                         
  -9  19  11       1663.10       1680.78        67.67 o                         
  -7  19  11        312.19        312.55        40.27 o                         
  -5  19  11       5225.53       5119.06        99.80 o                         
  -3  19  11       7466.30       7607.39        93.03 o                         
  -1  19  11        131.21        101.71        22.13 o                         
   1  19  11         82.17         80.21        23.45 o                         
   3  19  11       7041.19       6947.49        94.53 o                         
   5  19  11       5370.05       5381.10        86.85 o                         
   7  19  11        202.51        161.31        36.43 o                         
   9  19  11       1006.10        942.01        57.77 o                         
  11  19  11        802.09        748.88        57.12 o                         
 -10  20  11        414.57        534.60        56.73 o                         
  -8  20  11        173.46        147.76        40.30 o                         
  -6  20  11       1866.60       1859.17        68.54 o                         
  -4  20  11       2098.71       2131.62        60.59 o                         
  -2  20  11       3386.80       3553.20        63.27 o                         
   0  20  11       2960.06       3062.49        57.94 o                         
   2  20  11       3136.38       3296.48        88.11 o                         
   4  20  11       1859.14       1876.96        60.74 o                         
   6  20  11       2170.00       2139.75        62.77 o                         
   8  20  11         29.32         40.06        36.29 o                         
  10  20  11        310.30        306.59        48.03 o                         
  -9  21  11        451.56        441.32        50.81 o                         
  -7  21  11        746.32        807.47        51.06 o                         
  -5  21  11        394.62        409.52        35.99 o                         
  -3  21  11       2436.91       2396.17        65.67 o                         
  -1  21  11        640.62        693.23        36.21 o                         
   1  21  11        655.15        711.68        35.91 o                         
   3  21  11       2516.83       2544.41        67.32 o                         
   5  21  11        251.69        182.37        35.03 o                         
   7  21  11        694.57        659.89        53.28 o                         
   9  21  11        400.28        289.64        48.38 o                         
  -8  22  11       2196.44       2377.39        78.32 o                         
  -6  22  11       4374.08       4476.20        95.91 o                         
  -4  22  11       2557.23       2607.05        68.42 o                         
  -2  22  11       4258.56       4194.21        77.75 o                         
   0  22  11       8803.75       8909.82       109.46 o                         
   2  22  11       3327.51       3430.54        74.69 o                         
   4  22  11       2776.44       2711.83        71.25 o                         
   6  22  11       4457.75       4559.74       106.63 o                         
   8  22  11       2054.62       2144.37        84.07 o                         
  -7  23  11       3566.81       3430.95        89.43 o                         
  -5  23  11       1933.09       1857.90        75.73 o                         
  -3  23  11         65.14         52.44        29.96 o                         
  -1  23  11       3682.27       3669.59        74.18 o                         
   1  23  11       2997.46       2945.85        72.87 o                         
   3  23  11        127.56        182.26        34.83 o                         
   5  23  11       1810.38       1882.33        68.08 o                         
   7  23  11       3295.47       3391.46        98.96 o                         
  -6  24  11         54.71         37.91        38.51 o                         
  -4  24  11        167.68        185.33        38.29 o                         
  -2  24  11       1274.22       1297.68        53.23 o                         
   0  24  11        304.49        317.92        38.76 o                         
   2  24  11       1242.31       1318.53        58.54 o                         
   4  24  11        116.27         70.25        35.19 o                         
   6  24  11         97.11         73.91        42.75 o                         
  -7  25  11       1719.33       2208.25       342.23 o                         
  -5  25  11        651.10        649.61        53.32 o                         
  -3  25  11        750.63        895.27        52.11 o                         
  -1  25  11        854.23        994.62        58.80 o                         
   1  25  11        775.26        766.11        49.03 o                         
   3  25  11        961.46        962.42        54.00 o                         
   5  25  11        557.98        638.94        49.70 o                         
   7  25  11       1502.02       1712.13       336.01 o                         
  -4  26  11       1735.63       1736.07        74.60 o                         
  -2  26  11       3426.20       3464.87        90.26 o                         
   0  26  11        695.87        769.94        52.81 o                         
   2  26  11       3172.50       3146.91        81.64 o                         
   4  26  11       1439.91       1509.61        64.62 o                         
  -3  27  11       1611.36       1620.26        82.34 o                         
  -1  27  11        539.13        598.72        51.00 o                         
   1  27  11        544.66        520.58        44.59 o                         
   3  27  11       1411.24       1426.32        62.16 o                         
  -2  28  11       1558.34       1416.02       344.61 o                         
   0  28  11         12.12         36.74        43.56 o                         
   2  28  11       1474.97       1249.13       315.92 o                         
   0   0  12     124353.58     133157.31       596.63 o                         
   2   0  12      30412.28      30732.05       121.23 o                         
   4   0  12      51267.61      52206.45       223.01 o                         
   6   0  12       2712.62       2663.41        44.65 o                         
   8   0  12       2653.90       2461.18        49.21 o                         
  10   0  12      13806.68      13644.25       122.94 o                         
  12   0  12        790.44        823.17        46.55 o                         
  14   0  12          9.43         95.81        40.12 o                         
 -13   1  12       1670.15       1808.80        61.55 o                         
 -11   1  12       5750.99       5665.30        79.17 o                         
  -9   1  12       2964.94       2918.32        76.94 o                         
  -7   1  12       2785.42       2680.86        76.71 o                         
  -5   1  12       7213.68       6768.83        80.75 o                         
  -3   1  12       4466.34       4357.48        35.98 o                         
  -1   1  12      10660.87      10867.12        52.30 o                         
   1   1  12      12452.14      12865.73        60.46 o                         
   3   1  12       2977.22       2888.34        39.84 o                         
   5   1  12       8442.98       8069.15        94.11 o                         
   7   1  12       2648.75       2746.14        89.53 o                         
   9   1  12       2321.70       2213.42        42.35 o                         
  11   1  12       6462.31       6503.59        86.76 o                         
  13   1  12       1873.39       1777.43        73.12 o                         
 -14   2  12        417.67        543.82        50.72 o                         
 -12   2  12        273.52        304.13        33.90 o                         
 -10   2  12       6780.79       6821.43        80.46 o                         
  -8   2  12       3781.87       3672.80        60.54 o                         
  -6   2  12       2778.65       2735.27        62.46 o                         
  -4   2  12       9411.60       9401.42        57.30 o                         
  -2   2  12       1622.16       1652.20        33.20 o                         
   0   2  12       2174.48       2527.95        24.73 o                         
   2   2  12       1714.03       1785.05        35.87 o                         
   4   2  12       8153.48       8225.78        75.01 o                         
   6   2  12       3059.48       2987.93        59.12 o                         
   8   2  12       4207.39       4193.30        59.90 o                         
  10   2  12       6037.75       6016.99        76.93 o                         
  12   2  12        358.15        394.08        36.72 o                         
  14   2  12        306.89        319.90        44.95 o                         
 -13   3  12         80.53         77.66        28.06 o                         
 -11   3  12       2076.62       2163.53        52.87 o                         
  -9   3  12      14667.73      14344.28       109.64 o                         
  -7   3  12       5984.16       5740.86       112.54 o                         
  -5   3  12       6509.17       6263.95        55.14 o                         
  -3   3  12      14078.34      14373.58        83.06 o                         
  -1   3  12      35992.43      37098.58       147.87 o                         
   1   3  12      37036.71      38418.64       154.28 o                         
   3   3  12      10724.48      10965.09        83.92 o                         
   5   3  12       7517.95       7308.07        92.77 o                         
   7   3  12       5759.70       5621.77       104.61 o                         
   9   3  12      13381.63      13264.91        97.39 o                         
  11   3  12       2693.45       2645.90        69.79 o                         
  13   3  12        249.74        304.17        42.40 o                         
 -14   4  12       1569.26       1529.58        86.35 o                         
 -12   4  12       2814.02       2818.31        63.46 o                         
 -10   4  12        437.58        454.54        25.79 o                         
  -8   4  12      13388.75      12850.86       117.90 o                         
  -6   4  12      16435.23      15633.49       105.21 o                         
  -4   4  12        136.69        147.61        17.00 o                         
  -2   4  12      18683.36      18886.85        85.02 o                         
   0   4  12      21977.45      20943.19       100.91 o                         
   2   4  12      17761.99      18077.85       102.62 o                         
   4   4  12        513.54        508.29        40.64 o                         
   6   4  12      16223.89      15385.36       151.17 o                         
   8   4  12      13818.24      13039.79        97.46 o                         
  10   4  12        539.38        554.60        33.88 o                         
  12   4  12       2581.43       2671.88        70.50 o                         
  14   4  12       1850.81       1898.17        83.28 o                         
 -13   5  12       1211.75       1226.83        60.51 o                         
 -11   5  12        252.53        240.73        24.80 o                         
  -9   5  12       4260.71       4306.57        70.15 o                         
  -7   5  12       2636.06       2611.86        43.92 o                         
  -5   5  12       1209.10       1299.25        34.39 o                         
  -3   5  12       5495.95       5642.33        42.94 o                         
  -1   5  12        468.46        458.31        24.16 o                         
   1   5  12        489.09        440.84        20.06 o                         
   3   5  12       6214.62       6417.62        73.62 o                         
   5   5  12       1123.00       1167.61        56.21 o                         
   7   5  12       2268.29       2242.25        43.94 o                         
   9   5  12       5010.21       5005.51        69.10 o                         
  11   5  12        272.65        230.59        26.17 o                         
  13   5  12       1088.70       1274.58        67.52 o                         
 -14   6  12       1179.77       1247.57        63.61 o                         
 -12   6  12       2156.32       2249.70        65.90 o                         
 -10   6  12        122.93        112.64        23.99 o                         
  -8   6  12       5735.41       5848.50        59.98 o                         
  -6   6  12       4344.16       4322.48        57.93 o                         
  -4   6  12        622.41        603.37        28.50 o                         
  -2   6  12      11389.40      11345.73        95.39 o                         
   0   6  12      30208.40      30589.48       135.21 o                         
   2   6  12       9680.68       9546.73        65.23 o                         
   4   6  12        977.12        931.94        34.51 o                         
   6   6  12       4882.64       4847.72        78.44 o                         
   8   6  12       6226.32       6331.96        76.57 o                         
  10   6  12        220.07        173.99        24.59 o                         
  12   6  12       1707.29       1723.84        54.50 o                         
  14   6  12       1443.71       1549.05        73.94 o                         
 -13   7  12       2144.25       2132.94        76.16 o                         
 -11   7  12       1478.59       1468.73        44.79 o                         
  -9   7  12       5478.65       5269.62        65.59 o                         
  -7   7  12      13450.42      13487.75        91.99 o                         
  -5   7  12      10832.72      11041.98        90.01 o                         
  -3   7  12      13557.90      13301.41        77.29 o                         
  -1   7  12      15064.93      14990.27        83.11 o                         
   1   7  12      16421.61      16440.06        92.77 o                         
   3   7  12      13970.62      13740.86       110.06 o                         
   5   7  12       9985.01       9961.95       104.59 o                         
   7   7  12      12906.05      12950.45       108.57 o                         
   9   7  12       6263.88       6327.86        80.48 o                         
  11   7  12       1179.57       1335.04        52.93 o                         
  13   7  12       2426.62       2527.53        77.07 o                         
 -14   8  12        687.51        650.01        60.24 o                         
 -12   8  12        487.66        535.99        47.83 o                         
 -10   8  12       3541.94       3577.25        63.90 o                         
  -8   8  12        813.47        775.67        25.70 o                         
  -6   8  12       2786.65       2626.39        42.64 o                         
  -4   8  12       9601.81       9428.46        74.20 o                         
  -2   8  12      11376.01      11483.51        75.73 o                         
   0   8  12        152.95        209.04        26.03 o                         
   2   8  12      13930.79      14154.67        88.08 o                         
   4   8  12       8403.87       8456.83       103.88 o                         
   6   8  12       2456.07       2375.40        41.56 o                         
   8   8  12        553.83        536.57        31.00 o                         
  10   8  12       3922.32       3895.00        71.73 o                         
  12   8  12        703.00        720.33        46.47 o                         
  14   8  12        651.90        646.32        60.16 o                         
 -13   9  12       1582.56       1616.83        74.31 o                         
 -11   9  12        597.78        596.20        41.05 o                         
  -9   9  12        438.75        418.55        30.43 o                         
  -7   9  12        482.03        503.87        22.36 o                         
  -5   9  12       5134.87       5130.91        63.05 o                         
  -3   9  12       5460.59       5615.71        81.68 o                         
  -1   9  12       5363.30       5518.96        48.57 o                         
   1   9  12       6381.74       6596.44        70.80 o                         
   3   9  12       5899.17       6226.35        91.30 o                         
   5   9  12       4309.45       4243.85        99.39 o                         
   7   9  12        675.40        608.53        28.64 o                         
   9   9  12        656.60        667.48        38.40 o                         
  11   9  12        440.59        501.20        37.51 o                         
  13   9  12       1920.42       1841.73        71.87 o                         
 -12  10  12       1462.89       1493.79        59.40 o                         
 -10  10  12       6584.37       6643.21       104.24 o                         
  -8  10  12       2552.86       2632.74        49.88 o                         
  -6  10  12       3041.22       3238.54        47.47 o                         
  -4  10  12      15488.34      15458.95       111.99 o                         
  -2  10  12      16864.90      16571.90       139.20 o                         
   0  10  12         41.66         48.61        37.45 o                         
   2  10  12      18823.48      18705.33       117.16 o                         
   4  10  12      14447.63      14349.93       170.34 o                         
   6  10  12       3552.78       3860.14        63.12 o                         
   8  10  12       2364.75       2420.41        51.16 o                         
  10  10  12       6263.32       6284.42        95.02 o                         
  12  10  12       1784.79       1905.09        67.41 o                         
 -13  11  12        476.76        464.71        51.69 o                         
 -11  11  12       2399.56       2444.18        73.12 o                         
  -9  11  12       1610.56       1582.53        50.16 o                         
  -7  11  12       1859.54       1862.24        46.62 o                         
  -5  11  12       9392.57       9663.60        92.97 o                         
  -3  11  12       1174.33       1112.84        46.76 o                         
  -1  11  12      15198.53      15084.04       140.22 o                         
   1  11  12      14253.98      13992.56       114.36 o                         
   3  11  12       1934.20       1745.94        55.83 o                         
   5  11  12       9231.60       9301.63        93.32 o                         
   7  11  12       2552.33       2552.18        49.49 o                         
   9  11  12       2083.58       1940.12        58.05 o                         
  11  11  12       2355.61       2411.45        74.15 o                         
  13  11  12        636.85        650.73        56.72 o                         
 -12  12  12        353.51        422.30        53.24 o                         
 -10  12  12        395.98        365.20        41.66 o                         
  -8  12  12         52.96         23.30        33.14 o                         
  -6  12  12       1467.91       1470.07        35.23 o                         
  -4  12  12       4757.52       4587.15        81.99 o                         
  -2  12  12       5312.17       5085.43        89.71 o                         
   0  12  12       4517.19       4792.61        72.87 o                         
   2  12  12       5162.64       4855.98        59.96 o                         
   4  12  12       4216.76       4118.45        70.74 o                         
   6  12  12       1057.85       1069.33        34.21 o                         
   8  12  12         31.07         27.03        21.19 o                         
  10  12  12        440.33        428.02        38.86 o                         
  12  12  12        286.39        262.32        42.89 o                         
 -13  13  12        461.72        519.61        56.53 o                         
 -11  13  12        659.99        606.09        52.67 o                         
  -9  13  12       2705.30       2719.81        79.12 o                         
  -7  13  12       3167.53       3292.45        60.76 o                         
  -5  13  12       4172.49       4038.32        67.37 o                         
  -3  13  12       1280.10       1221.42        42.57 o                         
  -1  13  12      11039.51      10706.53       123.07 o                         
   1  13  12       9804.40       9541.04       124.31 o                         
   3  13  12        854.30        815.49        29.45 o                         
   5  13  12       4201.86       4073.29        63.28 o                         
   7  13  12       2567.36       2570.78        66.23 o                         
   9  13  12       2950.81       2989.39        70.33 o                         
  11  13  12        535.93        473.81        42.17 o                         
  13  13  12        847.46        871.29        62.28 o                         
 -12  14  12        253.77        179.45        41.24 o                         
 -10  14  12       1100.12       1103.78        60.16 o                         
  -8  14  12       6070.00       6109.38        91.12 o                         
  -6  14  12      13144.70      12698.02       122.81 o                         
  -4  14  12       1559.96       1434.35        46.40 o                         
  -2  14  12       1564.72       1546.78        36.78 o                         
   0  14  12      32759.45      31241.64       188.66 o                         
   2  14  12       1001.10        898.36        39.65 o                         
   4  14  12       1567.84       1384.63        40.77 o                         
   6  14  12      12308.68      11994.15       114.18 o                         
   8  14  12       6215.33       6232.90        92.42 o                         
  10  14  12        938.21        976.04        49.18 o                         
  12  14  12        310.74        341.85        46.91 o                         
 -11  15  12         59.32         34.18        40.23 o                         
  -9  15  12       1070.52       1162.16        52.91 o                         
  -7  15  12       1535.61       1455.34        57.06 o                         
  -5  15  12        455.11        404.87        31.12 o                         
  -3  15  12       1418.12       1502.33        43.91 o                         
  -1  15  12       8048.39       8197.35        81.11 o                         
   1  15  12       8951.43       8887.94        85.11 o                         
   3  15  12       1034.43        986.99        36.45 o                         
   5  15  12        301.09        275.32        23.66 o                         
   7  15  12       1684.08       1641.50        55.47 o                         
   9  15  12       1453.95       1575.14        58.44 o                         
  11  15  12         48.08          7.40        35.68 o                         
 -12  16  12        165.23        122.79        43.84 o                         
 -10  16  12        391.27        453.61        50.03 o                         
  -8  16  12       1313.06       1326.57        52.59 o                         
  -6  16  12       4216.05       4152.73        92.90 o                         
  -4  16  12        335.07        312.31        30.38 o                         
  -2  16  12        151.32        138.79        19.98 o                         
   0  16  12      10840.41      11220.03        98.33 o                         
   2  16  12        211.65        224.95        25.20 o                         
   4  16  12        261.05        265.80        25.62 o                         
   6  16  12       3539.77       3492.22        66.14 o                         
   8  16  12       1895.34       1887.78        65.98 o                         
  10  16  12        383.69        386.78        45.06 o                         
  12  16  12        172.98         66.93        42.80 o                         
 -11  17  12        780.76        798.72        61.33 o                         
  -9  17  12       2095.06       2178.53        74.45 o                         
  -7  17  12       3293.88       3443.94        71.93 o                         
  -5  17  12       3878.69       3870.32        71.42 o                         
  -3  17  12       5885.11       5981.86       129.60 o                         
  -1  17  12       4554.06       4635.21        64.29 o                         
   1  17  12       5714.45       5692.72        68.89 o                         
   3  17  12       5454.48       5395.17        80.93 o                         
   5  17  12       3845.16       3853.30        83.61 o                         
   7  17  12       4251.74       4364.00        89.94 o                         
   9  17  12       1877.38       2122.16        75.80 o                         
  11  17  12        877.21        832.40        59.07 o                         
 -10  18  12       1233.76       1281.03        77.46 o                         
  -8  18  12        246.63        261.54        39.55 o                         
  -6  18  12        640.24        626.93        39.15 o                         
  -4  18  12       3669.05       3701.09        75.54 o                         
  -2  18  12      11385.15      11107.12       111.08 o                         
   0  18  12       1657.67       1596.57        41.13 o                         
   2  18  12      11691.63      11473.19       104.66 o                         
   4  18  12       3575.89       3687.62        74.55 o                         
   6  18  12        630.04        588.93        44.25 o                         
   8  18  12        211.31        245.66        38.13 o                         
  10  18  12       1110.94       1235.99        64.34 o                         
  -9  19  12        114.95        120.76        37.01 o                         
  -7  19  12        117.93         61.40        31.58 o                         
  -5  19  12       1353.58       1422.16        51.42 o                         
  -3  19  12        668.14        679.67        34.93 o                         
  -1  19  12       3409.70       3370.94        59.81 o                         
   1  19  12       3579.85       3480.99        57.60 o                         
   3  19  12        631.46        564.72        39.77 o                         
   5  19  12       1628.42       1749.97        66.76 o                         
   7  19  12         73.39         23.93        32.49 o                         
   9  19  12        120.80         16.16        41.58 o                         
 -10  20  12       1497.08       1460.47        77.57 o                         
  -8  20  12        252.20        280.24        44.02 o                         
  -6  20  12         16.13         56.81        31.17 o                         
  -4  20  12       3017.05       3176.37        69.70 o                         
  -2  20  12       4153.71       4359.92        70.67 o                         
   0  20  12        574.90        510.38        40.50 o                         
   2  20  12       4010.78       4091.03        73.62 o                         
   4  20  12       3575.38       3868.15        87.14 o                         
   6  20  12        156.52        138.94        35.80 o                         
   8  20  12        232.84        219.06        40.58 o                         
  10  20  12       1735.04       1787.22        84.57 o                         
  -9  21  12       1080.31        988.95        65.10 o                         
  -7  21  12       1229.82       1207.44        62.14 o                         
  -5  21  12       2117.97       2117.16        61.15 o                         
  -3  21  12       6883.54       6982.46       103.49 o                         
  -1  21  12       4477.19       4531.68        73.84 o                         
   1  21  12       3857.75       3931.67        99.85 o                         
   3  21  12       6734.59       6872.85       101.63 o                         
   5  21  12       2160.20       2263.32        69.81 o                         
   7  21  12        700.72        690.87        52.33 o                         
   9  21  12       1099.60       1043.71        70.07 o                         
  -8  22  12         36.81         34.73        38.76 o                         
  -6  22  12        561.89        535.71        47.19 o                         
  -4  22  12       1265.74       1286.13        53.28 o                         
  -2  22  12        339.83        247.08        31.16 o                         
   0  22  12       2867.76       2770.20        62.01 o                         
   2  22  12        443.71        401.63        36.95 o                         
   4  22  12       1274.68       1262.24        53.02 o                         
   6  22  12        591.87        608.78        51.32 o                         
   8  22  12        121.77        125.10        41.12 o                         
  -7  23  12        331.11        324.27        41.62 o                         
  -5  23  12        475.20        427.05        45.73 o                         
  -3  23  12       1676.58       1730.67        58.90 o                         
  -1  23  12       1160.86       1152.27        46.51 o                         
   1  23  12        867.09        888.40        48.04 o                         
   3  23  12       1928.49       2024.87        73.04 o                         
   5  23  12        791.08        792.51        53.37 o                         
   7  23  12        209.52        269.16        46.29 o                         
  -6  24  12       2672.62       2670.18        86.35 o                         
  -4  24  12        228.71        236.53        39.13 o                         
  -2  24  12        761.06        777.55        45.57 o                         
   0  24  12       5406.79       5400.26        98.79 o                         
   2  24  12        623.34        634.98        45.05 o                         
   4  24  12        103.89        102.79        35.79 o                         
   6  24  12       3270.31       3366.59        94.21 o                         
  -5  25  12       2287.76       2255.21        79.52 o                         
  -3  25  12        826.50        832.91        50.02 o                         
  -1  25  12       1032.39       1093.20        55.01 o                         
   1  25  12       1243.68       1270.35        56.42 o                         
   3  25  12       1043.33       1042.89        53.99 o                         
   5  25  12       2224.41       2286.93        78.25 o                         
  -4  26  12        422.72        341.49        52.42 o                         
  -2  26  12        371.74        303.26        43.56 o                         
   0  26  12       1245.45       1365.69        57.80 o                         
   2  26  12        355.60        475.63        48.32 o                         
   4  26  12        535.37        509.92        46.95 o                         
  -3  27  12        138.35         65.73        47.87 o                         
  -1  27  12        940.58        845.75        53.15 o                         
   1  27  12        891.49        879.72        52.47 o                         
   3  27  12        381.26        275.90        43.14 o                         
   0  28  12        280.71        274.13        45.12 o                         
   2   0  13      16624.47      17124.96        83.87 o                         
   4   0  13      27076.04      26967.18       125.76 o                         
   6   0  13       2180.82       2155.30        65.38 o                         
   8   0  13          3.52        -13.32        18.00 o                         
  10   0  13         57.72         91.77        29.90 o                         
  12   0  13       3349.24       3267.32        65.15 o                         
  14   0  13       1180.64       1289.54        62.17 o                         
 -13   1  13       2098.07       2042.76        59.91 o                         
 -11   1  13       4856.64       5023.28        76.89 o                         
  -9   1  13        821.14        859.18        47.66 o                         
  -7   1  13       4609.20       4676.36       111.44 o                         
  -5   1  13       4870.47       4752.97        63.33 o                         
  -3   1  13      57279.19      56940.69       198.16 o                         
  -1   1  13       1803.18       1586.82        23.50 o                         
   1   1  13       2487.64       2280.16        27.05 o                         
   3   1  13      56413.48      55872.49       218.19 o                         
   5   1  13       5548.45       5397.44        62.03 o                         
   7   1  13       4004.80       4146.48        88.86 o                         
   9   1  13       1112.56       1118.56        39.02 o                         
  11   1  13       4881.91       4888.11        73.93 o                         
  13   1  13       2084.24       2137.84        64.04 o                         
 -14   2  13        427.21        215.44        59.72 o                         
 -12   2  13       1638.03       1621.98        50.43 o                         
 -10   2  13       3557.85       3588.51        61.63 o                         
  -8   2  13       4948.61       4844.18        60.75 o                         
  -6   2  13       3046.87       2905.16        62.67 o                         
  -4   2  13      24684.44      25279.43       114.91 o                         
  -2   2  13      23664.32      24178.78        98.78 o                         
   0   2  13      18582.25      19871.94        84.23 o                         
   2   2  13      22756.56      23335.83       107.78 o                         
   4   2  13      27023.98      27376.28       136.46 o                         
   6   2  13       2385.62       2270.85        61.00 o                         
   8   2  13       5286.11       5034.97        65.81 o                         
  10   2  13       3484.54       3456.84        78.91 o                         
  12   2  13       1560.80       1675.33        58.87 o                         
  14   2  13        631.05        698.97        53.27 o                         
 -13   3  13        128.03        103.75        27.46 o                         
 -11   3  13        272.59        258.01        24.96 o                         
  -9   3  13        273.51        292.20        22.01 o                         
  -7   3  13       2797.02       2847.22        38.81 o                         
  -5   3  13       8005.80       7614.49        71.36 o                         
  -3   3  13       5116.54       5376.40        48.70 o                         
  -1   3  13      12482.36      12187.86        62.91 o                         
   1   3  13      12160.56      11823.54        61.03 o                         
   3   3  13       4947.27       5352.57        69.82 o                         
   5   3  13       7606.19       7159.00        80.03 o                         
   7   3  13       1910.69       1987.47        35.09 o                         
   9   3  13        199.85        192.06        31.11 o                         
  11   3  13        219.91        207.33        29.22 o                         
  13   3  13        218.71        211.92        41.81 o                         
 -14   4  13        249.56        296.86        41.13 o                         
 -12   4  13         34.47         16.04        22.35 o                         
 -10   4  13       1890.70       1886.90        43.82 o                         
  -8   4  13       4145.41       4076.02        62.71 o                         
  -6   4  13       2124.99       2022.74        44.85 o                         
  -4   4  13       7429.83       7617.95        53.03 o                         
  -2   4  13      16078.67      16608.56        95.50 o                         
   0   4  13         71.87         77.07        13.53 o                         
   2   4  13      13413.08      14056.31        83.39 o                         
   4   4  13       8654.96       8724.73        93.85 o                         
   6   4  13       1988.17       1947.87        71.76 o                         
   8   4  13       4745.39       4663.84        54.45 o                         
  10   4  13       1801.37       1809.17        41.44 o                         
  12   4  13         10.37          8.83        31.28 o                         
  14   4  13        367.90        316.83        47.85 o                         
 -13   5  13       1967.74       1943.90        79.16 o                         
 -11   5  13        206.62        183.02        23.92 o                         
  -9   5  13       4406.64       4328.47        57.91 o                         
  -7   5  13      29951.49      29588.55       164.02 o                         
  -5   5  13      34969.15      33893.73       156.39 o                         
  -3   5  13       1915.87       1836.39        38.20 o                         
  -1   5  13      36909.49      36155.51       156.93 o                         
   1   5  13      34748.05      33621.74       144.84 o                         
   3   5  13       3565.82       3619.62        72.92 o                         
   5   5  13      34421.40      34004.50       188.82 o                         
   7   5  13      29730.26      29229.85       179.51 o                         
   9   5  13       3719.64       3616.67        64.51 o                         
  11   5  13        555.49        654.35        43.37 o                         
  13   5  13       2283.03       2289.03        83.94 o                         
 -14   6  13         90.11         48.67        41.37 o                         
 -12   6  13        591.24        605.72        40.20 o                         
 -10   6  13       4234.04       4165.97        62.43 o                         
  -8   6  13       3283.78       3210.33        47.00 o                         
  -6   6  13       2154.32       2110.85        31.44 o                         
  -4   6  13       3468.96       3465.20        57.78 o                         
  -2   6  13      21478.82      21682.02       104.41 o                         
   0   6  13         64.65         51.93        15.11 o                         
   2   6  13      22811.73      23055.14       120.49 o                         
   4   6  13       2546.41       2513.79        72.36 o                         
   6   6  13       2027.67       1922.58        65.54 o                         
   8   6  13       4272.80       4299.32        58.82 o                         
  10   6  13       4485.57       4563.68        67.79 o                         
  12   6  13        693.27        690.11        41.58 o                         
  14   6  13         71.40          9.97        39.57 o                         
 -13   7  13        821.67        767.31        52.49 o                         
 -11   7  13         30.02          1.13        24.26 o                         
  -9   7  13         36.20         65.21        15.85 o                         
  -7   7  13       3299.30       3226.27        44.28 o                         
  -5   7  13       1465.99       1408.07        36.93 o                         
  -3   7  13       1682.43       1604.29        33.40 o                         
  -1   7  13       4289.23       4174.61        51.88 o                         
   1   7  13       4207.53       4162.82        48.38 o                         
   3   7  13       1623.18       1576.00        48.16 o                         
   5   7  13       1289.37       1263.51        59.48 o                         
   7   7  13       2772.52       2735.95        57.39 o                         
   9   7  13         45.72         58.23        20.02 o                         
  11   7  13         66.13         88.43        28.19 o                         
  13   7  13       1051.29       1027.18        53.65 o                         
 -14   8  13        529.65        390.45        62.66 o                         
 -12   8  13       1699.76       1699.36        71.32 o                         
 -10   8  13        297.36        306.55        27.15 o                         
  -8   8  13       1251.74       1273.45        31.78 o                         
  -6   8  13       4159.32       4396.33        54.38 o                         
  -4   8  13       3877.79       3929.50        72.75 o                         
  -2   8  13       7158.63       7118.13        76.92 o                         
   0   8  13       9377.55       9176.72        57.72 o                         
   2   8  13       6619.79       6586.42        65.50 o                         
   4   8  13       3348.56       3348.84        70.28 o                         
   6   8  13       4001.52       4295.86        55.42 o                         
   8   8  13       1350.30       1344.28        45.04 o                         
  10   8  13        412.32        438.83        39.77 o                         
  12   8  13       1681.31       1649.97        61.77 o                         
  14   8  13        319.10        346.33        52.77 o                         
 -13   9  13        355.58        349.67        47.43 o                         
 -11   9  13       3460.71       3496.69        76.50 o                         
  -9   9  13       5592.31       5524.95        78.91 o                         
  -7   9  13       2613.17       2441.93        47.24 o                         
  -5   9  13      12702.19      12346.49       122.24 o                         
  -3   9  13      24023.51      23641.95       175.19 o                         
  -1   9  13       7248.37       6868.08        70.71 o                         
   1   9  13       7956.42       7598.24        69.30 o                         
   3   9  13      23063.91      22635.40       126.92 o                         
   5   9  13      12655.65      12441.19        94.73 o                         
   7   9  13       1980.58       1806.42        42.18 o                         
   9   9  13       5700.18       5701.12       100.29 o                         
  11   9  13       3308.21       3492.62        77.12 o                         
  13   9  13        283.85        260.92        44.21 o                         
 -12  10  13       2536.39       2446.12        86.33 o                         
 -10  10  13         84.60         91.02        32.39 o                         
  -8  10  13       1621.78       1564.16        40.74 o                         
  -6  10  13       3403.53       3382.81        60.58 o                         
  -4  10  13       1637.70       1727.49        46.62 o                         
  -2  10  13        539.17        545.97        36.45 o                         
   0  10  13        828.24        838.21        32.42 o                         
   2  10  13        255.44        254.13        35.20 o                         
   4  10  13       1821.58       1900.15        68.68 o                         
   6  10  13       4495.92       4517.89        69.11 o                         
   8  10  13       1356.85       1350.35        54.51 o                         
  10  10  13        201.00        198.39        29.06 o                         
  12  10  13       2732.80       2778.36        85.52 o                         
 -13  11  13         75.03         40.53        39.20 o                         
 -11  11  13       4059.13       3974.91        86.97 o                         
  -9  11  13       3661.83       3714.01        80.42 o                         
  -7  11  13       4191.97       4007.30        58.39 o                         
  -5  11  13       5047.35       5108.85        70.53 o                         
  -3  11  13      19746.90      20394.29       148.11 o                         
  -1  11  13       2501.08       2563.24        59.02 o                         
   1  11  13       3035.75       3046.61        58.89 o                         
   3  11  13      21209.91      21108.55       164.59 o                         
   5  11  13       4638.11       4738.10        75.95 o                         
   7  11  13       4257.47       4060.82        64.04 o                         
   9  11  13       3538.76       3704.52        72.16 o                         
  11  11  13       4248.88       4317.87        86.20 o                         
  13  11  13        144.40        160.31        42.59 o                         
 -12  12  13       1307.41       1256.66        59.96 o                         
 -10  12  13       2343.45       2334.96        70.25 o                         
  -8  12  13       5305.80       5341.24        94.62 o                         
  -6  12  13       2254.83       2433.14        52.13 o                         
  -4  12  13        970.59       1057.45        32.23 o                         
  -2  12  13       8303.15       8312.17       106.01 o                         
   0  12  13       9812.50       9550.52       104.59 o                         
   2  12  13       9614.54       9557.27        91.78 o                         
   4  12  13        955.29        999.63        33.62 o                         
   6  12  13       3082.93       3258.86        52.22 o                         
   8  12  13       4547.97       4525.71        72.62 o                         
  10  12  13       2804.43       2757.74        69.21 o                         
  12  12  13       1459.51       1530.38        69.17 o                         
 -13  13  13       2482.82       2730.53       109.42 o                         
 -11  13  13        223.04        185.46        41.55 o                         
  -9  13  13        273.40        288.74        31.77 o                         
  -7  13  13      11277.03      11112.75       116.47 o                         
  -5  13  13        812.10        761.69        49.57 o                         
  -3  13  13       1326.91       1292.04        37.23 o                         
  -1  13  13       7693.66       7667.35       100.50 o                         
   1  13  13       7919.63       7915.60       102.83 o                         
   3  13  13       1243.26       1214.88        40.39 o                         
   5  13  13        643.82        654.58        36.09 o                         
   7  13  13      11687.33      11639.96       129.77 o                         
   9  13  13        355.41        366.09        37.61 o                         
  11  13  13        168.83        141.38        36.89 o                         
  13  13  13       2184.81       2294.75        89.28 o                         
 -12  14  13         83.45        112.61        38.30 o                         
 -10  14  13        280.83        332.06        44.31 o                         
  -8  14  13       3243.62       3392.14        70.23 o                         
  -6  14  13        905.54        908.13        38.35 o                         
  -4  14  13       1061.36       1154.91        47.93 o                         
  -2  14  13        312.53        246.08        19.81 o                         
   0  14  13       1898.57       1791.37        36.01 o                         
   2  14  13        810.37        804.47        39.77 o                         
   4  14  13        934.19        957.39        35.84 o                         
   6  14  13       1024.23       1071.24        44.98 o                         
   8  14  13       3391.96       3402.46        69.48 o                         
  10  14  13        136.27        164.64        36.38 o                         
  12  14  13        102.75         96.83        40.41 o                         
 -11  15  13         97.90        -11.01        39.31 o                         
  -9  15  13        383.58        457.68        40.00 o                         
  -7  15  13      13589.13      13591.77       129.95 o                         
  -5  15  13       1271.46       1329.45        52.68 o                         
  -3  15  13       4916.76       5001.07        72.37 o                         
  -1  15  13       4488.80       4642.33        63.69 o                         
   1  15  13       5332.97       5432.98        60.07 o                         
   3  15  13       5321.22       5341.42        69.83 o                         
   5  15  13       1689.37       1684.10        41.92 o                         
   7  15  13      13126.37      13024.26       137.75 o                         
   9  15  13        323.82        268.47        36.36 o                         
  11  15  13        196.98        195.56        39.56 o                         
 -12  16  13       1353.42       1383.73        76.24 o                         
 -10  16  13        949.96        876.61        62.16 o                         
  -8  16  13       2890.28       2971.95        75.85 o                         
  -6  16  13       5394.11       5565.00        83.90 o                         
  -4  16  13       5656.47       5671.01       107.55 o                         
  -2  16  13       2620.45       2529.06        48.42 o                         
   0  16  13       4224.39       4043.83        54.91 o                         
   2  16  13       2324.33       2154.29        48.46 o                         
   4  16  13       6500.16       6483.30        92.29 o                         
   6  16  13       4250.53       4270.87        78.80 o                         
   8  16  13       3297.49       3414.38        79.85 o                         
  10  16  13       1029.09       1064.64        59.66 o                         
  12  16  13       1235.99       1314.94        80.90 o                         
 -11  17  13        348.00        260.79        50.23 o                         
  -9  17  13        300.60        349.74        45.97 o                         
  -7  17  13       2645.82       2536.65        65.62 o                         
  -5  17  13       1586.74       1602.38        52.15 o                         
  -3  17  13        131.25        124.24        20.95 o                         
  -1  17  13        194.70        174.82        21.62 o                         
   1  17  13        225.05        212.66        20.24 o                         
   3  17  13        516.97        473.24        31.17 o                         
   5  17  13       1582.99       1642.74        64.19 o                         
   7  17  13       2446.09       2319.69        70.83 o                         
   9  17  13        384.91        309.67        41.88 o                         
  11  17  13        453.80        505.96        50.28 o                         
 -10  18  13        126.80         65.25        45.56 o                         
  -8  18  13       1408.60       1391.48        65.88 o                         
  -6  18  13       5001.49       4976.50        85.02 o                         
  -4  18  13        167.57        191.68        26.87 o                         
  -2  18  13         60.68         66.48        20.97 o                         
   0  18  13        589.39        685.31        33.88 o                         
   2  18  13        228.64        214.64        32.08 o                         
   4  18  13         74.84         62.36        24.23 o                         
   6  18  13       4569.20       4584.10        92.47 o                         
   8  18  13       1848.23       1842.55        69.70 o                         
  10  18  13        149.01        100.05        40.89 o                         
  -9  19  13       3884.99       3894.31       113.90 o                         
  -7  19  13        136.20        161.28        33.57 o                         
  -5  19  13       7883.94       7850.40       106.14 o                         
  -3  19  13       4775.74       4900.28        79.76 o                         
  -1  19  13       2840.43       2849.98        57.47 o                         
   1  19  13       2518.82       2573.27        47.31 o                         
   3  19  13       4834.62       4915.99        87.08 o                         
   5  19  13       8125.96       8000.25       110.57 o                         
   7  19  13        191.28        160.57        37.57 o                         
   9  19  13       3793.23       3800.13        97.49 o                         
 -10  20  13        387.74        294.83        52.12 o                         
  -8  20  13       1408.69       1418.18        66.31 o                         
  -6  20  13       2727.58       2744.36        72.30 o                         
  -4  20  13        428.53        444.10        35.67 o                         
  -2  20  13        251.09        225.76        27.26 o                         
   0  20  13        505.61        485.53        29.86 o                         
   2  20  13        395.09        357.55        32.91 o                         
   4  20  13        385.42        374.49        34.25 o                         
   6  20  13       2696.29       2689.99        81.24 o                         
   8  20  13       1076.89       1123.26        61.19 o                         
  10  20  13        399.37        391.81        49.86 o                         
  -9  21  13        836.97        840.03        62.17 o                         
  -7  21  13       1420.67       1525.18        62.17 o                         
  -5  21  13        878.34        821.66        43.73 o                         
  -3  21  13       1792.23       1859.86        58.05 o                         
  -1  21  13        551.91        484.50        36.90 o                         
   1  21  13        530.50        508.43        34.98 o                         
   3  21  13       2406.43       2368.39        64.30 o                         
   5  21  13        735.74        725.73        45.08 o                         
   7  21  13       1498.43       1450.30        69.11 o                         
   9  21  13        757.80        727.72        57.34 o                         
  -8  22  13       1701.13       1584.17        68.19 o                         
  -6  22  13       1332.81       1359.68        59.62 o                         
  -4  22  13        300.27        283.77        34.61 o                         
  -2  22  13       1123.83       1103.32        46.39 o                         
   0  22  13        652.00        744.99        43.08 o                         
   2  22  13        905.73        893.18        45.29 o                         
   4  22  13        201.59        170.41        32.70 o                         
   6  22  13       1623.94       1631.36        71.81 o                         
   8  22  13       1490.43       1391.65        68.34 o                         
  -7  23  13       4032.76       4093.17        92.40 o                         
  -5  23  13        818.44        746.62        52.01 o                         
  -3  23  13       1017.85       1066.28        49.10 o                         
  -1  23  13       3345.26       3471.48        87.07 o                         
   1  23  13       3577.54       3729.70        78.38 o                         
   3  23  13       1246.45       1393.41        57.99 o                         
   5  23  13        705.81        693.29        46.95 o                         
   7  23  13       3687.76       3751.88       101.49 o                         
  -6  24  13        274.05        263.66        43.44 o                         
  -4  24  13        138.87        120.65        37.22 o                         
  -2  24  13        826.05        816.13        49.05 o                         
   0  24  13        675.15        684.86        45.07 o                         
   2  24  13        840.46        871.72        47.62 o                         
   4  24  13        131.20        105.38        36.17 o                         
   6  24  13        213.61        176.52        42.80 o                         
  -5  25  13        565.64        635.18        50.92 o                         
  -3  25  13        259.74        311.59        44.69 o                         
  -1  25  13       2343.38       2232.71        71.55 o                         
   1  25  13       2949.07       2866.44        76.71 o                         
   3  25  13        322.88        341.05        42.86 o                         
   5  25  13        369.10        297.77        45.51 o                         
  -4  26  13       1006.41       1109.45        72.05 o                         
  -2  26  13       1544.03       1615.11        66.13 o                         
   0  26  13       1315.85       1398.34        60.57 o                         
   2  26  13       1613.99       1578.79        64.13 o                         
   4  26  13        782.96        727.14        52.14 o                         
  -3  27  13       2970.10       3269.81       103.79 o                         
  -1  27  13        221.10        226.89        42.77 o                         
   1  27  13        295.70        301.94        40.84 o                         
   3  27  13       2933.15       2954.29        82.92 o                         
   0   0  14       5546.16       4519.26        61.16 o                         
   2   0  14      10665.40      10041.72        63.21 o                         
   4   0  14      50809.18      49717.66       211.83 o                         
   6   0  14       8967.35       8760.93        81.83 o                         
   8   0  14       1884.58       1801.82        47.56 o                         
  10   0  14      19169.99      19225.52       214.69 o                         
  12   0  14       2390.09       2453.65        58.17 o                         
  14   0  14        572.73        577.59        53.89 o                         
 -13   1  14        111.62        114.55        32.46 o                         
 -11   1  14       3011.85       2968.78        59.39 o                         
  -9   1  14        929.08       1046.28        46.79 o                         
  -7   1  14       4439.44       4338.61        61.19 o                         
  -5   1  14      11504.04      11604.29       113.56 o                         
  -3   1  14       3083.00       3049.59        38.02 o                         
  -1   1  14       2944.80       3607.01        34.67 o                         
   1   1  14       2143.43       2703.55        38.06 o                         
   3   1  14       2528.86       2495.89        52.63 o                         
   5   1  14      11859.91      11912.25        94.98 o                         
   7   1  14       4703.79       4602.47        60.31 o                         
   9   1  14        662.15        697.16        30.35 o                         
  11   1  14       3363.19       3373.45        60.75 o                         
  13   1  14          0.17         17.13        40.59 o                         
 -14   2  14         92.59         97.77        46.59 o                         
 -12   2  14        117.13        109.06        22.41 o                         
 -10   2  14       6306.34       6276.36        85.34 o                         
  -8   2  14       2820.24       2893.93        53.10 o                         
  -6   2  14         60.52         71.31        40.40 o                         
  -4   2  14      22455.49      21647.71       102.17 o                         
  -2   2  14       1858.09       1836.69        29.83 o                         
   0   2  14       3031.18       3848.54        40.34 o                         
   2   2  14       1167.54       1186.56        35.55 o                         
   4   2  14      22855.99      22472.08       134.11 o                         
   6   2  14         51.50         37.90        37.00 o                         
   8   2  14       2965.97       2974.43        47.63 o                         
  10   2  14       6443.54       6534.48       111.35 o                         
  12   2  14        140.58        149.70        27.83 o                         
  14   2  14        114.47         53.43        43.71 o                         
 -13   3  14        495.12        552.45        36.02 o                         
 -11   3  14        535.57        579.22        33.95 o                         
  -9   3  14      11615.57      11561.35        97.12 o                         
  -7   3  14       2257.75       2219.22        35.77 o                         
  -5   3  14      10232.06      10389.78        77.22 o                         
  -3   3  14      15438.58      15763.13        88.55 o                         
  -1   3  14      13452.03      13939.13        88.27 o                         
   1   3  14      14138.52      14760.29        84.36 o                         
   3   3  14      15330.27      15806.26        93.61 o                         
   5   3  14      11537.30      11763.47       135.27 o                         
   7   3  14       2897.02       2711.77        42.51 o                         
   9   3  14      10193.30      10084.86       105.33 o                         
  11   3  14        671.19        716.01        42.47 o                         
  13   3  14        549.88        511.96        48.58 o                         
 -14   4  14       1852.22       1771.81        83.18 o                         
 -12   4  14       2334.35       2399.48        60.55 o                         
 -10   4  14         76.86         56.22        20.76 o                         
  -8   4  14      11358.54      11327.28       105.08 o                         
  -6   4  14      13258.48      13526.68       105.70 o                         
  -4   4  14       6081.04       6315.22        58.02 o                         
  -2   4  14      33910.04      33617.75       135.14 o                         
   0   4  14      27783.78      26269.58       122.97 o                         
   2   4  14      35862.66      35264.45       165.59 o                         
   4   4  14       5162.46       5405.23        74.36 o                         
   6   4  14      15665.06      15689.72       180.02 o                         
   8   4  14      11297.13      11374.32        98.12 o                         
  10   4  14          2.25          2.91        26.46 o                         
  12   4  14       1673.59       1707.05        58.40 o                         
  14   4  14       1502.93       1557.32        70.86 o                         
 -13   5  14        138.01        150.74        34.36 o                         
 -11   5  14        450.76        470.81        29.77 o                         
  -9   5  14       8949.56       9107.96        94.93 o                         
  -7   5  14        778.94        735.40        25.81 o                         
  -5   5  14       5288.02       5347.67        66.58 o                         
  -3   5  14       1287.12       1447.14        30.76 o                         
  -1   5  14        302.14        454.90        23.65 o                         
   1   5  14        710.29        912.35        25.79 o                         
   3   5  14       1855.59       2041.73        52.50 o                         
   5   5  14       5445.96       5479.70       102.67 o                         
   7   5  14       1230.79       1094.34        37.37 o                         
   9   5  14       8714.42       8702.19        97.94 o                         
  11   5  14        571.61        588.77        36.94 o                         
  13   5  14        221.98        240.92        42.33 o                         
 -14   6  14       1600.62       1673.09        73.72 o                         
 -12   6  14       2052.97       2036.75        61.31 o                         
 -10   6  14        270.03        245.39        41.56 o                         
  -8   6  14       6576.40       6717.19        79.88 o                         
  -6   6  14      11258.36      11487.56       107.24 o                         
  -4   6  14       6249.06       6182.49        72.92 o                         
  -2   6  14       9211.20       9088.71        80.20 o                         
   0   6  14      12865.78      12496.23        68.85 o                         
   2   6  14      10046.22      10025.12        92.84 o                         
   4   6  14       5021.81       4969.62        67.91 o                         
   6   6  14      12558.17      12634.02       140.21 o                         
   8   6  14       6036.64       6224.29        71.41 o                         
  10   6  14        499.55        527.97        36.61 o                         
  12   6  14       1707.03       1638.18        54.84 o                         
  14   6  14       1296.44       1329.31        74.35 o                         
 -13   7  14        594.34        643.72        48.48 o                         
 -11   7  14       1496.43       1461.67        53.44 o                         
  -9   7  14       6330.06       6436.42        79.29 o                         
  -7   7  14         98.98        120.22        14.25 o                         
  -5   7  14      12626.39      12159.41        94.58 o                         
  -3   7  14       3020.12       3111.72        58.14 o                         
  -1   7  14       5876.58       5839.04        55.66 o                         
   1   7  14       6079.34       6014.18        61.13 o                         
   3   7  14       3225.63       3222.65        63.43 o                         
   5   7  14      13056.09      12654.64       140.27 o                         
   7   7  14         12.18         41.14        15.00 o                         
   9   7  14       6243.20       6194.69        78.79 o                         
  11   7  14       1539.17       1544.22        53.07 o                         
  13   7  14        588.35        586.78        53.13 o                         
 -14   8  14        326.44        269.45        49.65 o                         
 -12   8  14        634.25        547.22        49.13 o                         
 -10   8  14       8608.15       8675.12       104.86 o                         
  -8   8  14         38.73         39.37        19.31 o                         
  -6   8  14       2626.60       2635.71        44.70 o                         
  -4   8  14      17566.51      17505.42       110.98 o                         
  -2   8  14      10444.74      10798.94        87.65 o                         
   0   8  14       1540.90       1326.31        37.92 o                         
   2   8  14       9218.63       9622.59        95.95 o                         
   4   8  14      18895.10      18591.33       166.72 o                         
   6   8  14       2010.92       1997.01        39.37 o                         
   8   8  14         90.81        128.27        27.35 o                         
  10   8  14       8083.63       8097.12       103.21 o                         
  12   8  14        612.22        624.32        47.11 o                         
  14   8  14        315.13        203.57        48.42 o                         
 -13   9  14        762.45        714.04        62.02 o                         
 -11   9  14       1292.69       1235.34        47.75 o                         
  -9   9  14        653.10        651.75        42.45 o                         
  -7   9  14       1012.78       1068.29        43.08 o                         
  -5   9  14      10718.70      10471.36       106.00 o                         
  -3   9  14        105.50         84.88        39.52 o                         
  -1   9  14       3277.98       3216.98        46.91 o                         
   1   9  14       3251.39       3197.07        67.73 o                         
   3   9  14        131.91        126.78        48.60 o                         
   5   9  14      11919.30      11835.92       102.30 o                         
   7   9  14        772.28        781.68        39.61 o                         
   9   9  14        643.56        674.96        35.17 o                         
  11   9  14       1197.74       1195.60        52.66 o                         
  13   9  14        576.31        619.97        50.41 o                         
 -12  10  14       1964.92       1835.54        75.74 o                         
 -10  10  14       7955.00       8093.45       116.75 o                         
  -8  10  14       4018.51       3845.16        58.90 o                         
  -6  10  14       2115.46       1926.28        42.63 o                         
  -4  10  14      20273.03      19618.78       181.95 o                         
  -2  10  14      26998.89      26725.37       192.80 o                         
   0  10  14       2798.63       2783.03        47.72 o                         
   2  10  14      23334.12      23055.52       134.25 o                         
   4  10  14      22215.49      21498.79       177.38 o                         
   6  10  14       1866.65       1642.76        51.80 o                         
   8  10  14       4892.06       4784.19        70.97 o                         
  10  10  14       7572.41       7557.46       104.02 o                         
  12  10  14       1771.69       1812.15        88.38 o                         
 -13  11  14        708.04        550.23        53.71 o                         
 -11  11  14        362.86        357.41        39.25 o                         
  -9  11  14        193.66        191.16        32.00 o                         
  -7  11  14       3811.24       3604.90        60.06 o                         
  -5  11  14       2266.34       2095.97        41.02 o                         
  -3  11  14       4963.85       4559.97        86.86 o                         
  -1  11  14       1909.22       1918.86        41.18 o                         
   1  11  14       1035.58        968.18        51.71 o                         
   3  11  14       5639.36       5233.05        79.95 o                         
   5  11  14       1820.06       1747.10        43.00 o                         
   7  11  14       3459.48       3393.32        89.75 o                         
   9  11  14        196.05        186.60        25.91 o                         
  11  11  14        422.35        465.73        45.62 o                         
  13  11  14        757.44        817.31        57.65 o                         
 -12  12  14        643.85        528.36        55.88 o                         
 -10  12  14        305.69        209.33        34.65 o                         
  -8  12  14        908.58        980.23        42.87 o                         
  -6  12  14        778.55        730.40        33.72 o                         
  -4  12  14        305.97        320.50        24.12 o                         
  -2  12  14       2061.31       2118.49        59.48 o                         
   0  12  14       3774.68       3786.98        70.95 o                         
   2  12  14       1896.47       1965.66        49.19 o                         
   4  12  14        278.79        335.00        25.72 o                         
   6  12  14        882.64        836.79        36.24 o                         
   8  12  14        681.32        770.53        41.20 o                         
  10  12  14        241.97        250.01        36.59 o                         
  12  12  14        586.41        569.20        50.37 o                         
 -11  13  14        193.15        141.52        41.47 o                         
  -9  13  14       1903.64       1982.30        64.83 o                         
  -7  13  14       2788.38       2886.51        81.95 o                         
  -5  13  14       2156.59       2215.00        46.73 o                         
  -3  13  14        508.25        533.48        25.23 o                         
  -1  13  14       3576.51       3595.96        48.03 o                         
   1  13  14       2629.15       2675.94        40.80 o                         
   3  13  14       1022.91       1003.54        33.77 o                         
   5  13  14       2637.45       2636.20        54.80 o                         
   7  13  14       2860.74       3022.46        75.15 o                         
   9  13  14       1586.49       1542.74        54.56 o                         
  11  13  14         76.89         63.62        37.02 o                         
 -12  14  14        527.82        463.48        49.51 o                         
 -10  14  14        738.06        759.25        55.97 o                         
  -8  14  14       4294.44       4235.50        83.91 o                         
  -6  14  14      12852.10      12863.97       126.19 o                         
  -4  14  14       3489.18       3510.18        71.91 o                         
  -2  14  14       5064.84       5070.30        70.26 o                         
   0  14  14      41792.07      41444.13       221.01 o                         
   2  14  14       4186.60       4287.05        59.49 o                         
   4  14  14       2901.20       2919.99        58.55 o                         
   6  14  14      12990.06      12905.59       131.61 o                         
   8  14  14       3358.50       3228.86        68.19 o                         
  10  14  14        597.41        549.94        51.28 o                         
  12  14  14        714.75        790.63        57.82 o                         
 -11  15  14         63.74        142.15        43.98 o                         
  -9  15  14        928.95        954.43        58.89 o                         
  -7  15  14       1933.88       1988.53        61.32 o                         
  -5  15  14       1281.54       1265.91        53.78 o                         
  -3  15  14        132.80        136.07        19.96 o                         
  -1  15  14       4666.47       4561.60        61.12 o                         
   1  15  14       5373.37       5371.13        63.82 o                         
   3  15  14        115.76        123.01        20.35 o                         
   5  15  14       1136.99       1087.91        41.31 o                         
   7  15  14       2200.81       2168.25        65.49 o                         
   9  15  14       1351.63       1244.52        56.11 o                         
  11  15  14        128.07        186.40        39.47 o                         
 -10  16  14         81.67         58.51        39.86 o
[truncated: 440,317 more chars]
